# Supplementary material for: Divergence time estimates and the evolution of major lineages in the florideophyte red algae
Source: Sci Rep. 2016 Feb 19;6:21361. doi: 10.1038/srep21361 (PMC4759575; doi:10.1038/srep21361)
Supplement: Supplementary Dataset 1 [file srep21361-s2.zip]

Archive with 3 entries (2 files):
- Suppl.6.Data1.7c102.nex
- __MACOSX/
- __MACOSX/._Suppl.6.Data1.7c102.nex
