# Supplementary material for: Divergence time estimates and the evolution of major lineages in the florideophyte red algae
Source: Sci Rep. 2016 Feb 19;6:21361. doi: 10.1038/srep21361 (PMC4759575; doi:10.1038/srep21361)
Supplement: Supplementary Dataset 1 [file srep21361-s2.zip › Suppl.6.Data1.7c102.nex]

#NEXUS # This is a data set for the red algal divergence time estimation published as Yang et al. 2015. Scientific Reports
Begin data;
Dimensions ntax=102 nchar=6966;
Format datatype=protein [mixed] gap=-;
Matrix

[102 6966]
052ChamCha  [Champia spp.                       ] CGGAGGAAAAGAAACTAACA-AGGATTCCCTCAGTAGCGGCGAGCGAAGCGGGAAG-AGCCCAATATTACATTTCCTTTAT--GGGATTGAA---C--GGGTG-CCTCT-TGACT------ATCAGTTTGGGA--AAGT-----GGCATGGAAATGTCTA-CCGTGGAGGGTGAAAGTCCCGTCCATCCCAAAA-TT-ACGATT-GTCGCACG-AGAGTGTACTTAT-AATGAGTCGGGTAGCTTGGGAATGCTGCTCTAA-GTTGGTGGTAAATTTCATCAAAGGCTAAATACCAGTGAGAGACCGATAGTGAACAA-GTACCGCGAGGGAAAGATGACAAGCACTTTGAAAAGAGGGTGAAA-AGGACCTGAAACTGTTACGAGGGAAGCGGATCGCG------------------------------------------------------------------------------------------------------------------------------------------TTGGAGAGGACGAATGATC--GTCAACGCGATACGACCCGTCTTGAAACACGGACCAAGGAGTCTAGCACAGGTGCGAGTCGAAGGGTG----AAAACCTG--AGGGCGCAGTGAAAGCGATCAGT-----------------------TTGAGGCGGCATAA-AATCGT----TGATTT-TAGG-TCCGACCTAGAGCAGTTGTGCTGGGACCCGAAAGATGGTGAACTATACCGGAGTAGGGCAAAGCCAGAAGAAAT-TCTGGTGGAGGCT-CGTAGCGGTGCTGACGTGCAAATCGCTCGTCGAACTTGGGTATAGGGGCGAAAGACTCATCGAACCATCTAGTAGCTGGTTCCCTCCGAAGTTTCTCTCAGGATAGCGGGCCGACA--------CGTTGTTT-TGTGCGGTAAAGCGAATGATTAGCGTA-ATTGGGGAAAATAT-TTCTTCGGACGATTCTCAAAC-TTTAAATGCGCAAG---------GGTACCGCTGCTTAAT-TGAGCGGT---GCCG--TCAAAAACG-TCGGCTTCGTGGGCCATTTTTGGTAAGCAGAACTGGCGATACGGGATGAACCGTAAGTGTGGTTAAGGCG-CCAAATTGCCCGCTTA--TAGATCCCACAAAAGGTGTTGATTCATCGAGACAGCA-GGACGGTGGCCATGGAAGTCGGAATCCGCCAAGGAGTGTGTA-ACAACTCACCTGCCGAATGAATTAGCCCTGAAAATGGATGGCGCTCAAGCGGGCAGCCGACACCACACCGTT---------------TGTTATGAGTAGGAGG-GCGTGGTGGC-CGTATCG-AAGCA-TGCGT-GCGAACG-CTTGTGGAACGG-CCACTAGTGCAGATCTTGGTGGTAGTAGCAAATATTCAAGCGAGA----TCCTTGAAGGGCGAAGCGGGGAAGGGTTCCACGCGAACATTGATTGGGCGTGG-GTGAGTCGTTCCTAAGCCGAGTGGCCA----------TTGC-TGCGAAAGGGAAGCGGGTTGAAA-TTCCCGCACACGGATGTGGAG-CGGCGACGC--GTTGAGGCGAAAACATCGGCGATGGCGCTGGGCAGAGATTTCTTTTCTGTTTAATCA-----TCAAGCTGTGTGGAATCCGCTTGT-CGGGAGAAACACGCTT--GAA-CGGTAAGAGCGCCGGG-GCTATTCCGGCGTCCA-GCTCGCCAACGACGATCCTTGAAAATTTG-----------------------------------------------------------------------------------------------------CCTAATGC--AGATCCACGCCGTGGCGTACCGATAACCGCATCAGGTCCCCAAGGTGAACAG-CCTCTGTCCAGTATGAACAATGCAGGTAAGGGAAGTCGGCAAATTAGACCCGTAACTTTGGGAAAAGGGTTGGCTCT-AGTGCCGCGCGGGAC---------------------------------------------------------------------------------------------------------------------------------------------------------------------G-CCCG---CA-GCATGCG-GCAAACTAGAACTGCAACGGGCAAAGGGAATCCGACTGTTTAATTAAAACAAAGCATTGCGAGGGCCGT-GGCCGGTGATGACGCAATGTGATTTCTGCTCAGTGCTCTGAATGTCAAAGTGAAGAGATTCAATC-AAGCGCGGGTAAACAGCGGGAGTAACTATGACTCTCTTAAGGTAGCCAAATGCCTCGTCATCTAATTAGTGACGCGCATGAATGGATTAACGAGATTCCTACTGTCCCTACTTGCT-TCTAGCGAAACCACAGCCGAGGGAACGGGCTCGGCAAAATCGGCGGGGAAAGAAGACCCTGTTGAGCTTGACTCTATTCTAATTTTGTGAAACAAGCTGGGAGGTGTAGA-ATAGGTGGGA-----------GACTTCGGTCGTCCGTGAAATACCACTACTCCCAGTCTTGTTTTACTTACTGGG-TTAG--TATGGATTGAA---------------------------------------------------------------------------------ACCTGCGTCCAGTA-CATATTTAGGAGGGGAGTTTGGCTGGGGCGGTACATCTTCTACAAGACAACGAAGGTGTCCAAAGATAAGCTCAGTGAGAACAGAAATCTCACGTAGCGCAAAAGGGTAAAAGCTTGTTTGATTTTGATTTTCAGTGCGAGTCAAAAACCGGAAACGGTGGCCTATCGATCCTTTC---ACGATTCGAGATTTGAAGCGAGAGGTGTCAG-AAAAGTTACCACAGGG-ATAACTGGCTTGTGGCGGCCAAGCGTTCATAGCGACGTCGCTTTTTGATCCTTCGATGTCGGCTCTTCCCACCTGGTTGATCCTGCCAGTGGT--ATATGCTTGTCTCAAGGACTAAGCCATGCAAGTCTAA-GTATGAGTG--TTATACA-ACGAAACTGCGAATGGCTCGGTAAAACAGCTAT-AGTTTCTTCGATGATTA-CTACT---CGGATAACCGTAGTA-ATTCTAGAGCT-AATACGTGCCA-CTATGCGACGCA----AGTCGTGGTATAAATTG-GAG--ATACAGACC------TGGTGATTCACAATTTC-TT-TTCTGATTGCG--------------CGACGCATCGTTCAAATTTCTGAC-CTATCAACTTTGGATGGTAAGGTATTGTCTTACCATGGTTTTGACGGGTAACGGAC-CGTGGGTGCGGGATTCCGGAGAGGGAGCCTGAGAAACGGCTACCACATCCAA-GGAAGGCAGCAGGCGCGCAAATTACCCAATCCGGACAC-CGGGAGGTAGTGACAAGAAATATCAATAGAGGGCCCGATGG--GTTTTCTAATTGGAATGAGAACAAGGTAAACAGCT-TATCGAGGAGCCAGCAGAGGGCAAGTCTGGTGCCAGCAGCCGCGGTAATTCCAGCTCTGTAAGCGTATACCAAAGTTGTTGCAGTTAAAACGCTCGTAGTCGGAACTTGGCG------------------------------------------------------------------------------------------------------GATGATGAGCAACGTCTTCGCCACC--TTTTACTGTGAAAAAATTAGAGTGTTCAAAGCAGGCG-TTTGCCGTGAATACATTAGCATGGAATAATAGAATAGGACCT-----CTATTTTGTTGG--T-TTGTTAGAATCGGGTAATGATTAAGAGGGATGGTTGGGGGCATTTGTATTCCAGCGTCAGAGGTGAAATTCTTGGATTGTTGGAAGACAAACAGCTGCGAAAGCGTCTGCCAAGGACATTTTCATTGATCAAGAACGAAAGTAAGGGGATCG-AAGACGATCAGATACCGTCGTAGTCTTTACTATAAACTATGAGGACT-GGAGATC--------------------CCGCCCGGCATCCTTCGGGAAACCAAAGTGTTTGCTTTCTGGGGGGAGTATGGTCGCAAGGCTGAAACTTAAAGGAATTGACGGGAGGGCATCACCGGGTGTGGAGCCTGCGGCTTAA-TTTGACTCAACACGGGA-AAACTTACCAGGTCAGGACATAGTGAGGATTGACAGATTGAGAGCTCTTTCTTGATTCTATGGTTGGTGGTGCATGGCCGTTCTTAGTTGGTGGAGTGATCTGTCTGGTTAATTCCGTTAACGAGCGAGACCTGGGCGTGTTAGCTAGG----------------------------------------CGGCCTTCCTAAACGGACTGCGG-AC---GTCT--AGTCCGCGGAAGCTCCAGGCAATAACAGGTCTGAGATGCCCTTAGATGTTCTGGGCCGCACGCGTGCTACACTGAGCGGGTCAACGGGTGAGGATGTACGAAAGTATTTCCTAATC-TCTAAATCCGC-TCGTGATGGGGATAGAGGCTTGCAATTTTCCCTCTTGAACGAGGAATACCTTGTAAGCATGGGTCATCATCCCGTGC-TGAATACGTCCCTGCC-CTTTGTACACACCGCC-CGTCGCTCCTACCGA-TTGAGTGGTCCGGTGAGGC-CTTGGGACTTGGTCAAAC-----------------------------------------CTTATCACTTAGAGGAAGGAGAAGTCGTAACAAGGT----IFSAHFGQLSIIFTWLSGMYFHGAKFSNYIAWLSNPTIIKPSAQLVWPIVGQEVLNGDVGGGFQGVQITSGFFQLWRASGITSEFELYITAIGGLLMSALMIFAGWFHYHKAAPKLEWFQNAESMMNHHLAGLLGLGCLSWSGHQIHIALPINKLLDSGVSPQEIPLPHEFLVNKSLITELYP----SFKKGILPFFTLNWNEYSDFLTFKGGLNPVTGGLWLSDIAHHHLALATLFIIAGHMYRTNWGIGHSMKDILEAHKGPLTGEGHKGLYEILTTSWHAQLAINLAMIGSLSIIVAHHMYAMPPYPYMATDYPTQLSLFTHHMWIGGFCIVGAGAHASIFMVRDYNPAQNYNNVLDRIIRHRDAIISHLNWVCIFLGFHSFGLYVHNDTMRALGRSQDMFSDTAIQLQPVFAQWIQNIHTLAPSNTSPNSLATTSYIFGGDLISIGNKIACMPMNLGTADFMVHHIHAFTIHVAVLILVKGFLFARNSRLIPDKANRFCTWITSTENRLYIGWFGVIMIPTLLTATSVFIIAFVAAPPVDIDGIREPVAGSLLYGNNIISGAIIPSSAAIGIHFYPIWEAASLDEWLYNGGPYQLIVLHFLLGVCCYIGREWELSYRLGMRPWISVAFTAPVAAAAAVFLVYPIGQGSFSDGMPLGISGTFNFMLVFQAEHNILMHPFHQLGVAGVFGGSLFSAMHGSLVTSSLIRETTENESANNGYKFGQEEETYNIVAAHGYFGRLIFQYASFNNSRSLHFFLGLWPVVGIWFTAMSVSTMAFNLNGFNFNQSVVDSQGRVINTMGYWDPDYVVKDTDVLALFRVSPQPGVDPVEASAAVAGESSTATWTVVWTDLLTACDLYRAKAYKVDAVPNSSEQYFAYIAYDIDLFEEGSIANLTASIIGNVFGFKAVKALRLEDMRIPVAYLKTFQGPATGIVVERERMDKFGRPFLGATVKPKLGLSGKNYGRVVYEGLKGGLDFLKDDENINSQPFMRWKERFLYSMEAVNRSIAATGEVKGHYMNVTAATMEDMYERAEFAKQLGTVIIMIDLVIGYTAIQSMGIWARKNDMILHLHRAGNSTYSRQKNHGMNFRVICKWMRMAGVDHIHAGTVVGKLEGDPLMIRGFYNTLLLTHLELNLPQGIFFEQDWAALRKVTPVASGGIHCGQMHQLLDYLGNDVVLQFGGGTIGHPDGIQAGATANRVALEAMVMARNEGRDYVAEGPQILLDAAKTCGPLQTALDLWKDITFNYTSTDTADFVETPTANV-----------------------------------------------------------------------------------------------------------------------------------------------------------------------------------------------------------------------------IKSTGISLYFKFPEE--LPVPKEAANRDFLINLIDSPGHVDFSSEVTAALRVTDGALVVVDSVEGVCVQTETVLRQALTERIKPVMTINKLDRSFLELQLDGEDMYQNFSRIIENANVIMSTYMDDAVGDVQVYPEKGTVAFSAGLHGWAFTLSRFARMYAKKFGTSAEKMNDRLWGDSFFNKKEKKWTKKD--SPKVVRAFNEFVIKPIKRIIDNCMSDNVEAVEKLLSSLGVKLSTEDKALRQKPLMKRCLQKWIPADQALLEMMILHLPSPAEAQKYRAELLYEGPYDDACCTGIRNCDANGPLMLYVSKMVPSADKGRFIAYGRVFSGTVKAGMKVRIMGPNYQPGTKKDLAVKNIQRTMLMMGRRTDSVESVPCGNTVGLVGLDQVIIKSASISDSED--AFPLKDMKYSVSPVVRVAVEPKNPSDLPKLVEGLKRLAKSDPLV-LTSIEESGEHIIAGAGELHLEICLKDLQEDFMNGAEIRVSEPVVSFRETIEGVDNPESTAVCLSKSPNKHNRLYIYATPFPDNLAEAIDDGKITPRDEAKARMKLLRDEYGVPEDAGK
224GloiHal  [Gloioderma halymenioides           ] CGGAGGAAAAGAAACTAACC-AGGATTCCCCTAGTAGCGGCGAGCGAAGCGGGAAC-AGCCCAAAATTAGATTCCTTTGAGTAGGGATTGAA---A--TGAGA-CCTTT-TGACT------GTCAGTTTGGGA--AAGT-----GGCATGGAAATGTCCA-CCGCGGAGGGTGAAAGTCCCGTCCATCCCAAAA-TA-TCGACG-GTCGTACA-AGAGTGTTCTCT--ATAGAGTCGGGTAGCTTGGGAATGCTGCTCTAA-GTAGGTGGTAAATTTCATCTAAGGCTAAATACTGGTGGGAGACCGATAGTGAACAA-GTACCGCGAGGGAAAGATCAAAAGCACTTTGAAAAGAGGGTGAAA-AGAACCTGAAACTGTTACGAGGAAAGCGGATTGCG------------------------------------------------------------------------------------------------------------------------------------------TTGGAGAGGACGATGGTGT--GACAACGCGATACGACCCGTCTTGAAACACGGACCAAGGAGTCTAGCACAGCTGCGAGTCGAAGGGTG----AAAACCTG--AGGGCGCAGTGAAAGCGAATAGT-----------------------TTGAGGCGGCATAA-AATCGT----TGATTT-TAGG-TCTGACCTAGAGCAGTTGTGCTGGGACCCGAAAGATGGTGAACTATACTTGAGTAGGGCGAAGCCAGAAGAAAT-TCTGGTGGAGGCT-CGCATCAGTGCTGACGTGCAAATCGCTTGTCGAACTTGAGTATAGGGGCGAAAGACTCATCGAACCATCTAGTAGCTGGTTCCCTCCGAAGTTTCTCTCAGGATAGCGGGCCGACA--------CGTTGTTT-TGTGCGGTAAAGCGAATGATTAGCGCA-TTTGGGGGCTATTT-GTCTTCAGGCGATTCTCAAAC-TTTAAATGCGCAAG---------GGTGTTGCTGCTTAAT-TGAGCGGC---ACCG--TCAAAAACG-TCGGCTTCGTGGGCCATTTTTGGTAAGCAGAACTGGCGATACGGGATGAACCGTAAGTGTGGTTAAGGCG-CCTAATTGCCCGCTTA--TAGATCCCACAAAAGGTGTTGATTCATCGAGACAGCA-GGACGGTGGCCATGGAAGTCGGAATCCGCTAAGGAGTGTGTA-ACAACTCACCTGCCGAATGAATTAGCCCTGAAAATGGATGGCGCTCAAGCGGGCAGCCGACACCACACCGTT---------------TGTTATGAGTAGGAGG-GCGTGGAGGC-CGTGTCG-AAGCA-TGCGT-GCAAACG-TGTGTGGAACGG-CCTCTAGTGCAGATCTTGGTGGTAGTAGCAAATATTCAAGCGAGA----TCCTTGAAGGGCGAAGCGGGGAAGGGTTCCACGCGAACATTGATTGGGCGTGG-GTGAGTCGTTCCTAAGCCACGTGGTTA----------TTAC-TGCGAAAGGGAAGCGGGTTGAAA-TTCCCGCACACGGATGTGGAG-CGGTGACGC--ATTGAGACGAAAACATCGGCGATTGCGCTGGGCAGAGATGTCTTTTCTGTTTAATCA-----TTATGCTGTGTGGAATCCGCTTGT-CGGGAGAAACACGCAT--AAA-AGGTAAGAGCGCCGGG-GCTTTTCCGGCGTCCA-GCTCGCAAACGACGATCCTTGAAAATTTG-----------------------------------------------------------------------------------------------------TCTAATGA--AAATCCACGCCGTGGCGTACCGATAACCGCATCAGGTCCCCAAGGTGAACAG-CCTCTGTCCAATATGAATAATGTAGGTAAGGGAAGTCGGCAAATTGGACCCGTAACTTTGGGAAAAGGGTTGGCTCT-AGTGCTGCGTGGGAC---------------------------------------------------------------------------------------------------------------------------------------------------------------------A-CCCA---CA-GCATGCA-GCGAACTAGAACTGCAACGGGCAAAGGGAATCCGACTGTTTAATTAAAACAAAGCATTGCGAGGGCCGT-GGCCGGTGTTGACGCAATGTGATTTCTGCTCAGTGCTCTGAATGTCAAAGTGAAGAGATTCAATC-AAGCGCGGGTAAACAGCGGGAGTAACTATGACTCTCTTAAGGTAGCCAAATGCCTCGTCATCTAATTAGTGACGCGCATGAATGGATTAACGAGATTCCTACTGTCCCTACCTACT-TCTAGCGAAACCACAGCCGAGGGAACGGGCTCGGCGAAATCGGCGGGGAAAGAAGACCCTGTTGAGCTTGACTCTATTCTAACTTTGTGAAGCAAGCTGGGAGGTGTAGC-ATAGGTGGGA-----------GATTATGGTCGTCCGTGAAATACCACTACTCCTTGTCTTGCTTTACTTACTGGG-TGAG--TATGGAATGAA---------------------------------------------------------------------------------ACCATTGTCCAGTA-CATATTTAGGAGGGGAGTTTGGCTGGGGCGGTACATCTTCTACAAGACAACGAAGGTGTCCAAAGATAAGCTCAGTGAGAACAGAAATCTCACGTAGCGCAAAAGGGTAAAAGCTTGTTTGATTTTGATTTTCAGTGCGAGTCAAAAATGGGAAACCATGGCCTATCGATCCTTTC---ACTATTCGAGATTTGAAGCGAGAGGTGTCAG-AAAAGTTACCACAGGG-ATAACTGGCTTGTGGCGGCCAAGCGTTCATAGCGACGTCGCTTTTTGATCCTTCGATGTCGGCTCTTCCCACCTGGTTGATCCTGCCAGTGGT--ATATGCTTGTCTCAAGGACTAAGCCATGCAAGTCTAA-GTATGAGTG--CTATACA-ACGAAACTGCGAATGGCTCGGTAAAACAGCTAT-AGTTTCTTCGATGATTA-CTACT---TGGATAACCGTAGTA-ATTCTAGAGCT-AATATATGCCA-TTAAGCGACGCA----AGTCGTGGTATAAATTA-AAG--ATACAAACC------TGGTGATTCATAATTTA-C--TTCTGATTGCG--------------CGACACATCGATCAAATTTCTGAC-CTATCAACTTTGGATGGTAAGGTATTGTCTTACCATGGTTTTGACGGGTAACGGAC-CGTGGGTGCGGGATTCCGGAGAGGGAGCCTGAGAAACGGCTACCACATCCAA-GGAAGGCAGCAGGCGCGCAAATTACCCAATCCTGACAC-AGGGAGGTAGTGACAAGAAATATCAATAGAGGACCCAATGG--GTCTTCTAATTGGAATGAGAACAAGCTAAACAGCT-TATCGAGGATCCAGCAGAGGGCAAGTCTGGTGCCAGCAGCCGCGGTAATTCCAGCTCTGTAAGCGTATACCAAAGTTGTTGCAGTTAAAACGCTCGTAGTCGAAACTTGGCG------------------------------------------------------------------------------------------------------GATGAATTGCTTAGTCCTCGCCACC--ATTTACTGTGAAAAAATTAGAGTGTTCAAAGCAGGCG-TTTGCCGTGAATACATTAGCATGGAATAATAGAATAGGACCT-----CTATTTTGTTGG--T-TTGTTATAATCGGGTAATGATTAAGAGGGATGGTTGGGGGCATTTATATTCCAGCGCTAGAGGTGAAATTCTTGGATTGTTGGAAGATAAACAGCTGCGAAAGCGTCTGCCAAGGACATTTTCATTGATCAAGAACGAAAGTAAGGGGATCG-AAGACGATCAGATACCGTCGTAGTCTTTACTATAAACTATGAGGACT-GGAGATT--------------------CTGCCCGGCACCCTTCGGGAAACCAAAGTATTTGCTTTCTGGGGGGAGTATGGTCGCAAGGCTGAAACTTAAAGGAATTGACGGGAGGGCATCACCGGGTGTGGAGCCTGCGGCTTAA-TTTGACTCAACACGGGG-AAACTTACCAGGTCAGGACATAATAAGGATTGACAGATTGAGAGCTCTTTCTTGATTCTATGGTTGGTGGTGCATGGCCGTTCTTAGTTGGTGGAGTGATCTGTCTGGTTAATTCCGTTAACGAGCGAGACCTGGGCGTGTTAGCTAGG----------------------------------------CGGCCTTCCTAAACGGACTGCGG-AC---GTCT--AGTCCGCGGAAGCTCCAGGCAATAACAGGTCTGAGATGCCCTTAGATGTTCTGGGCCGCACGCGTGCTACACTGAGCGGATCAACGGGTGAGGTGGTGCGAAAGCATTGCCTAATC-TCTAAATTCGC-TCGTGATTGGGATAGAGGCTTGCAATTTTCCCTCTTGAACGAGGAATACCTTGTAAGCATGGGTCATCATCCCGTGC-TGAATACGTCCCTGCC-CTTTGTACACACCGCC-CGTCGCTCCTACCGA-TTGAGTGGTCCGGTGAGGC-CTTGGGACTTGGTCAAAC-----------------------------------------CTTATCACTTAGAGGAAGGAGAAGTCGTAACAAGGT----IFSAHFGQLAIIFLWISGMYFHGAKFSNYVAWLSNPTVIKPSAQIVWPIVGQEILNGDVGGGFQGVQITSGFFQLWRGSGITTEFELYATAIGGLFMAALMVFAGWFHYHKAAPKLEWFQNVESMMNHHLAGLLGLGCLSWSGHQIHIALPINKLLDAGVSPQELPLPHEFLVNKDLMSQLYP----SFSKGILPFFTLDWNQYSDFLTFKGGLNPVTGGLWLSDTAHHHLALAVLFLAAGHMYRTNWGIGHSMKEILEGHKGPFTGEGHKGLYEILTTSWHAQLAINLAMMGSLSIIVAHHMYAMPPYPYIATDYPTQLSLFTHHMWIGGFCIVGAGAHASIFMVRDYNPAQNYNNVLDRIIRHRDAIISHLNWVCIFLGFHAFGLYIHNDTMRALGRSQDMFSDTAIQLQPIFAQWVQNIHTLAPSNTSPNSLATASYIFGGDVVSVGNKIAAMPMKLGTADFMVHHIHAFTIHVAVLILVKGFLFSRNSRLI-----RFCSWITSTENRLYIGWFGVVMIPTLLTATSVFIIAFVAAPPVDIDGIREPVAGSLLYGNNIISGAVIPSSAAIGIHFYPIWEAASLDEWLYNGGPYQLVVLHFLLGVCCYIGREWEFSYRLGMRPWISVAFTAPVAAAAAVFLIYPIGQGSFSDGMPLGISGTFNFMLVFQAEHNILMHPFHQLGVAGVFGGSLFSAMHGSLVTSSLIRETTENESANNGYKFGQEEETYNIVAAHGYFGRLIFQYASFNNSRALHFFLGMWPVVGIWFTAMSVSTMAFNLNGFNFNQSVVDSQGRVINTMGYWEPGYVVKETDILALFRVTPQPGVDPVEASAAVAGESSTATWTVVWTDLLTACDLYRAKAYKVEAVPNSSEQYFAYVAYDIDLFEEGSIANLTASIIGNVFGFKAVKALRLEDMRIPVAYLKTFQGPATGIVVERERMDKFGRPFLGATVKPKLGLSGKNYGRVVYEGLKGGLDFLKDDENIK------------------------------------------------------------------------------------------------------------------------------------------------------------------------------------------------------------------------------------------------------------------------------------------------------------------------------------------------------------------------------------------------------------------------------------------------------------------------------------------------------------------IKSTGISLYFQFTED--LPLPKEALNREFLVNLIDSPGHVDFSSEVTAALRVTDGALVVVDSVEGVCVQTETVLRQALTERIKPVMTINKLDRSFLELQLNGEDMYQNFSRIIENANVIMSTYQDDEIGDVQVYPEKGTVAFSAGLHGWAFTLSRFARMYAKKFGTSAEKMNQRLWGDSFFNRKEKKWSKRS--SANNVRAFNEFVIKPIKKIIDNAMNDKVDELDKLLTTLGVKLTSDDKQLRQKPLMKRCLQKWIPADQALLEMMVLHLPSPAEAQKYRAELLYEGPVDDACCTGIRNCDPNGPLMLYISKMVPSADKGRFVAYGRVFSGTVHSGMKVRIMGPNYVPGTKKDLAIKSIQRTLLMMGRRTDSVDSVPCGNTVGLVGLDQVLVKSGTLSDAED--AFPLKNMKYSVSPVVRVAVEPKNPSDLPKLVEGLKRLSKSDPLV-QTMIEESGEHVIAGAGELHLEICLKDLKDDFMNGADIRVSEPVVSFRETIEGVDDPESTAVCLSKSPNKHNRLYIYASPLPEELPNAIDEGKVTPRDDPKVRMKLLRDEFGIPEDAGK
053LomeCat  [Lomentaria spp.                    ] CGGAGGAAAAGAAACTAACC-AGGATTCCCCTAGTAGCGGCGAGCGAAGAGGGAAA-AGCCCTATATGAAAAGCCTTGTTTTTGGCGTTGTA-TTA--GGTAA-CTTCT-GGGAT------GTCAGTTTGGGT--AAGT-----GGCATGGAAATGTCCA-CCGCGGAGGGTGAGAGTCCCGTCCAGCCCATTC-AG-GACA-T-TTCGCACG-AAGTTGCT--CA--TATGAGTCGCGTAGCTTGGGACTGCTGCGCTAA-GTCGGTGGTAAATCTCATCGAAGGCTAAATACTGGTAGGAGACCGATAGTGAACAA-GTACCGTGAGGGAAAGATCAAAAGCACTTTGAAAAGAGGGTGAAA-AGAACCTGAAACCGTTACGAAGGAAGCGTATTGCG------------------------------------------------------------------------------------------------------------------------------------------TTGAAGAGGACGACGGTGC--GGCAACGCGATGCGACCCGTCTTGAAACACGGACCAAGGAGTCTAACACAGTTGCGAGTCGAAGGGTG----TAAACCTG--TAGGCGCAGTGAAAGCGAACAGT-----------------------TTGTGGCGGCATAA-AATCGT----TGATTT-TAGG-TCTGACTAAGAGCAGTTGTGTTAGGACCCGAAAGATGGTGAACTATGCTTGAGTAGGCCGAAGGCAGAAGAAAT-TCTGCTGGAGGGC-CGAAGCGGTGCTGACGTGCAAATCGCTCGTCGAACTCGAGTATAGGGGCGAAAGACTAATCGAACCATCTAGTAGCTGGTTCCCTCCGAAGTTTCTCTCAGGATAGCGGGCCGACT--------TATTGTTT-TGTGCGGTAAAGCGAATGATTAGCGTA-CTCGGGGGCATTCA-GCCTTCGGTCGATTCTCAAAC-TTTTAATGCGCAAG---------GGTGCTGCTGCTTTAT-TGAGCGGT---GCCT--CTAAAAATG-TCGGCTTTGTGGGCCACTTTTGGTAAGCAGAACTGGCGATGTGGGATGAACCATACGTGTGGTTAAGGCG-CCAAATTGCTCGCTTA--TAGACCCCACAAAAGGTGTTGATTCATCGAGACAGCA-GGACGGTGGCCATGGAAGTCGGAATCCGCTAAGGAGTGTGTA-ACAACTCACCTGCCGAATGGATTAGCCCTGAAAATGGATGGCGCTGAAGCGGGCAGCCGATACCACGCCGTC---------------TGTTATGAGTAGGAGG-GCGTGGAGGT-CGTATCG-AAGCA-TGCGT-GCGAACG-TGTGTGGAACGG-CCTCTAGTGCAGATCTTGGTGGTAGTAGCAAATATTCAAGCGAGA----TCCTTGAAGGGCGAAGCGGGGAAGGGTTCCACGCGAACATTGATTGGGCGTGG-GTGAGTCGTTCCTAAGCCGCGTGGTAA----------TAGC-TGCGAAAGGGAAGCGGGTTGAAA-TTCCCGCACACGGATGTGGAG-CGGCGACGC--TTTGAGACGAGCCCGTCGGCGGTTGCACTGGGCAGAGATGTCTTTTCTGTTTAACCA-----GCGCGCTGTGTGGAATCCGATTAT-CGGGAGAAACACGCGT--ACC-GGGTAAGAGCGCCGGG-ACTTTTCCGGCGTCCA-GCTCGCGACCGACGGCCCTTGAAAACTTG-----------------------------------------------------------------------------------------------------TCTACTGA--AAATCCACGCCGTGGCGTACCGATAACCGCATCAGGTCCCCAAGGTGAACAG-CCTCTGCCTAATATGAACAATGCAGGTAAGGGAAGTCGGCAAATTAGACCCGTAACTTCGGGAAAAGGGTTGGCTCT-AGTGCTGCGTGGGAC---------------------------------------------------------------------------------------------------------------------------------------------------------------------G-CCCA---CA-GCATGCA-GCGAACTAGAACTGCAACGGTCAAAGGGAATCCGACTGTTTAATTAAAACAAAGCATTGCGAAGGCCAG-GGATGGTGATGACGCAATGTGATTTCTGCTCAGTGCTCTGAATGTCAAAGTGAAGAGATTCAATC-AAGCGCGGGTAAACAGCGGGAGTAACTATGACTCTCTTAAGGTAGCCAAATGCCTCGTCATCTAATTAGTGACGCGCATGAATGGATTAACGAGATTCCTACTGTCCCTATCTGCT-TCTAGCGAAACCACAGCCGAGGGAACGGGCTCGGCAAAACCGGCGGGGAAAGAAGACCCTGTTGAGCTTGACTCTATTCTAATTTTGTGAAGCAAGCTGGGAGGTGTAGC-ATAGGTGGGA-----------GACGCAAGTCAACAGTGAAATACCACTACTCCTAGTCTTGCTTTACTTACTGGG-TTGT--TGTGG-CCGAG---------------------------------------------------------------------------------ACCACAGCTCAGGA-CACATTTAGGAGGGGAGTTTGGCTGGGGCGGTACATCTTCTACAAGACAACGAAGGTGTCCAAAGATAAGCTCAGTGAGAACAGAAATCTCACGTCGAGCAAAAGGGTAAAAGCTTGTTTTATTTTGATTTTCAGTGCGAGTCAAAAAATGGAAACATTGGCCTATCGATCCTTTT---AGTATTCGAGATTTGAAGCAAGAGGTGTCAG-AAAAGTTACCACAGGG-ATAACTGGCTTGTGGCGGCCAAGCGTTCATAGCGACGTCGCTTTTTGATCCTTCGATGTCGGCTCTTCCCACCTGGTTGATCCTGCCAGTGGT--ATATGCTTGTCTCAAGGACTAAGCCATGCAAGTGTAA-GTATGAGGA--TTATACA-ACGAAACTGCGAATGGCTCGGTAAAACAGCAAT-AATTTCTTCGATGCTTA-CTTCA---CGGATAACCGTAGTA-ATTCTAGAGCT-AATACGTACTT-GTAGTTTACTA--------CATGGTATAAATTA-GAT--ACACAAGCC------TGGTGATTCATAATTTC-TT-TTCCGATCTTA--------------AGACGCATCGTTCAAATTTCTGAC-CTATCAACTTTGGATGGTAAGGTAGTGTCTTACCATGGTTTTGACGGGTAACGGAC-CGTGGGTGCGGGGTTCCGGAGAGGGAGCCTGAGAAACGGCTACCACATCCAA-GGAAGGCAGCAGGCGCGTAACTTACCCAATCCGAAATC-CGGGAGGTAGTGACAAGAAATATCAATAGAGGACCCAATGG--GTCTTCTAATTGGAATGAGAACAAGGTAAACATCT-TATCGAGGATCCAGCAGAGGGCAAGTCTGGTGCCAGCAGCCGCGGTAATTCCAGCTCTGTAAGCGTATACCAAAGTTGTTGCAGTTAAAACGCTCGTAGTCGAACCTTGGCG------------------------------------------------------------------------------------------------------GTTGTTTTGCGTCATCCTCGCCACC--GTCTACTGTGAAAAAATTAGAGTGTTCAAAGCAGGCA-ATTGCCGTGAATACATTAGCATGGAATAATAGAATAGGACCT-----CTATTTTGTTGG--T-TTGTTAGAAACGGGTAATGATTAAGAGGGATGGTCGGGGGCATTTGTATTCCAGCGCTAGAGGTGAAATTCTTGGATTGTTGGAAGACACACTGCTGCGAAAGCGTCTGCCAAGGACATTTTCATTGATCAAGAACGAAAGTAAGGGGATCG-AAGACGATCAGATACCGTCGTAGTCTTTACTATAAACGATGAGGACT-GGAGATC--------------------CCGTTCGGCATCCCCCGGGAAACCAAAGTGTTTGCTTTCTGGGGGGAGTATGGTCGCAAGGCTGAAACTTAAAGGAATTGACGGGAGGGCATCACCGGGTGTGGAGCCTGCGGCTTAA-TTTGACTCAACACGGGG-AAACTTACCAGGTCCGGACATAGTGAGGATTGACAGATTGAGAGCTCTTTCTTGATTCTATGGTTGGTGGTGCATGGCCGTTCTTAGTTGGTGGAGTGGTCTGTCTGGTTAATTCCGTTAACGAGCGAGACCTGGGCGTGTTAGCTAGA----------------------------------------AATTCTTCCTAAACGGACTGCGG-CC---GTCT--AGGCCGCGGAAGCTCCAGGCAATAACAGGTCTGAGATGCCCTTAGATGTTCTGGGCCGCACGCGTGCTACACTGAGCGGATCAACGGGTGAGGATGCGCGAGAGCGTTTCCTAACC-TCTAAATCCGC-TCGTGATGGGGATTGAGGCTTGCAATTTTCCCTCATGAACGAGGAATACCTTGTAGGCACGGGTCATCATCCCGTGC-CGAATACGTCCCTGCC-CTTTGTACACACCGCC-CGTCGCTCCTACCGA-TTGAGTGGTCCGGTGAGGC-CTTGGGACTTGGTCAAAC-----------------------------------------CTTATCACTTAGAGGAAGGAGAAGTCGTAACAAGGT----IFSAHFGQLAIIFLWISGMYFHGAKFSNYVAWLSNPTIIKPSAQVVWPIVGQEILNGDVGGGFQGVQITSGFFQLWRASGITTELELYATAIGGLFMAALMVFAGWFHYHKAAPKLEWFQNVESMMNHHLAGLLGLGCLSWAGHQIHIALPINKLLDAGISPQELPLPHEFLVNRDLMSQLYP----SFSKGILPFFTLNWNEYSDFLTFKGGLNPVTGGLWLSDTAHHHLALAVLFLVAGHMYRTNWGIGHSMKEILEGHKGPFTGEGHRGLYEILTTSWHAQLAINLAMMGSLSIIVAHHMYAMPPYPYIATDYPTQLSLFTHHMWIGGFCIVGAGAHASIFMVRDYNPAQNYNNVLDRVIRHRDAIISHLNWVCIFLGFHSFGLYIHNDTMRALGRSQDMFSDTAIQLQPVFAQWVQNIHTLAPSNTSPNSLATASYIFGGDTISIGNKIAAMPMKLGTADFMVHHIHAFTIHVAVLILVKGFLFSRNSRLIPDKSNRFCTWITSTENRLYIGWFGVVMIPTLLTATSVFIIAFVAAPPVDIDGIREPVAGSLLYGNNIISGAVIPSSAAIGIHFYPIWEAASLDEWLYNGGPYQLIVLHFLLGVCCYIGREWELSYRLGMRPWISVAFTAPVAAAAAVFLVYPIGQGSFSDGMPLGISGTFNFMLVFQAEHNILMHPFHQLGVAGVFGGSLFSAMHGSLVTSSLIRETTENESANNGYKFGQEEETYNIVAAHGYFGRLIFQYASFNNSRALHFFLGMWPVVGIWFTAMSVSTMAFNLNGFNFNQSVVDSQGRVINTMGYWDPDYVVKDTDVLALFRVTPQPGVDPVEASAAVAGESSTATWTVVWTDLLTACDLYRAKAYKVDPVPNSTEQYFAYIAYDIDLFEEGSIANLTASIIGNVFGFKAVKALRLEDMRIPVAYLKTFQGPATGVVVERERMDKFGRPFLGATVKPKLGLSGKNYGRVVYEGLRGGLDFLKDDENINSQPFMRWKERFLYSMEAVNRSIAATGEVKGHYMNITAATMEDMYERAEFAKQLGTVIIMIDLVIGYTAIQTMAIWARKNDMILHLHRAGNSTYSRQKSHGMNFRVICKWMRMAGVDHIHAGTVVGKLEGDPLMIRGFYNTLLLTHLAVNLPQGIFFEQDWASLRKVTPVASGGIHCGQMHQLLDYLGNDVVLQFGGGTIGHPDGIQAGATANRVALESMVLARNEGRDYVAEGPQILQDAAKTCGPLQTALDLWKDITFNYTSTDTADFVETPTANVTLYLIFGAFSGILGGCMSLLIRMELTQPGNHLLLGNHQVYNVLITAHAFLMIFFMVMPVMIGGFGNWLVPIMIGSPDMAFPRLNNVSFWLLPPSLCLLLASALVEVGVGTGWTVYPPLSSIQSHSGAAVDLAIFSLHVSGASSILGAINFISTIINMRNSGQSMYRMPLFVWSIFVTAFLLLLAVPVLAGAITMLLTDRNFNTAFFDPAGGGDPILYQHLFIKSTGISLYFKFPEE--LPLPKDTNSRDYLVNLIDSPGHVDFSSEVTAALRVTDGALVVVDSVEGVCVQTETVLRQALTERIKPVMTINKLDRSFLELQLEPEDMYQNFARIIETANVIMSTYQDDALGDVQVYPDAGTVSFSAGLHGWAFTLSRFARMYSKKFGVPTEKMTARLWGDSFFNRKEKKWTKKE--GPNAVRAFCEFIIKPIKKIIDNCMADKIPELEKLLGSLNIKLSTEEKELRQKPLMKRILQKWIPADQALLEMMVLHLPSPAQAQKYRAELLYEGPPDDACCTAIRNCDANGPLMVYISKMVPSSDKGRFIAYGRVFSGTVKAGQKLRIMGPNHVPGTKKDLAIKNVQRTLLMMGRRTDSVDSVPCGNIVGLVGLDQVLVKSGTLSDVEE--AFPLKNMKYSVSPVVRVAVEPKNPSDLPKLVEGLKRLAKSDPLV-QCQIEESGEHVIAGAGELHLEICLKDLQEDFMNGAELRVSNPVVSFRETVEGVDDPENNAVCLSKSPNKHNRLYIYATPFPEKLADAVEDGKITPRDEPKARMKMLRDEYGVSEDQAR
054RhodInt  [Rhodymenia intricata               ] CGGAGGAAAAGAAACTAACA-AGGATTCCCCTAGTAGCGGCGAGCGAAGCGGGATG-AGCCCAATATTGAAAGCCATTTTA-TGGCGTTGTA-ATC--GATTT-CTCTT-GGGAC------GTCAGTTTGGGT--AAGT-----GGCATGGAAATGTCCG-CCGTGGAGGGTGAGAGCCCCGTCCAGCCCATTC-AG-GACG-T-TTCGCACA-AGAGTTAT--CA--GTCGAGTCGGGTAGCTTGGGAATGCTGCTCTAA--TTGGTGGTAAATCTCATCAAAGGCTAAATACCGGTGGGAGACCGATAGCGAACAA-GTACCGCGAGGGAAAGATGACAAGCACTTTGAAAAGAGGGTGAAA-AGAGCCTGAAACCGTTACGGGGGAAGCGGATTGCG------------------------------------------------------------------------------------------------------------------------------------------TTGGAGAGGACGACGGAGT--GACGACGCGATACGACCCGTCTTGAAACACGGACCAAGGAGTCTAGCACTATTGCGAGTCGAAGGGTG----AAAACCTG--TGGGCGCAGTGAAAGCAAACAGT-----------------------TTGAGGCGGCATAA-AATCGT----TGATTT-TAGG-TCTGACCTAGAGCAGTTGTGCTGGGACCCGAAAGATGGTGAACTATGCCTGAGTAGGGCAAAGCCAGAAGAAAT-TCTGGTGGAGGCT-CGAAGCGGTGCTGACGTGCAAATCGCTCGTCGAACTTGGGTATAGGGGCGAAAGACTCATCGAACCATCTAGTAGCTGGTTCCCTCCGAAGTTTCTCTCAGGATAGCAGGTCGACA--------CGTTGTTT-TGTGCGGTAAAGCGAATGATTAGCGCA-ATCGGGGGCGTTTA-GCCTTCGGGCGATTCTCAAAC-TTTAAATGCGCAAG---------GGTACCGGTGCTTTGG-TGAGCGGT---ACCG--ATAAAAACG-TCGGCCTTGTGGGCCACTTTTGGTAAGCAGAACTGGCGATACGGGATGAACCGTAAGCATGGTTAAGGCG-CCAAATTACCCGCTTA--TAGATCCCACAAAAGGTGTTGATTCATCGAGACAGCA-GGACGGTGGCCATGGAAGTCGGAATCCGCCAAGGAGTGTGTA-ACAACTCACCTGCCGAATGAATTAGCCCTGAAAATGGATGGCGCTAAAGCGGGTAGCCGACACCATGCCGTC---------------TGTTATGAGTAGGAGG-GCGTGGTGGC-CGTATCG-AAGCA-TGCTT-GCAAAAG-CGTGTGGAACGG-CCACTAGTGCAGATCTTGGTGGTAGTAGCAAATATTCAAGCGAGA----TCCTTGAAGGGCGAAGCGGGGAAGGGTTCCACGCGAACATTGATTGGGCGTGG-GTGAGTCGTTCCTAAGCCGAGTGGCCA----------TTGC-TGCGAAAGGGAAGCGGGTTTAAA-TTCCCGCACACGGATGTGGAG-CGGTGACGC--TCTGAGGCGAATACGCTGGCGGTGGCGCTGGGCAGAGATGTCTTTTCTGTTTAACCA-----TCAAGCAGTGTGGAATCCGCTTGT-CGGGAGAAACACGCTT--GGG-AGGGAAGAGCGCCGGG-CTTTTTCCGGCGTCCA-GCTCGCCACCGACGGCCCTTGAAAATTTG-----------------------------------------------------------------------------------------------------CCTGCTGA--AAATCCACGCCGTGGCGTACCGATAACCGCATCAGGTCCCCAAGGTGAACAG-CCTCTGTCCAATATGAACAATGCAGGTAAGGGAAGTCGGCAAATTGGACCCGTAACTTTGGGAAAAGGGTTGGCTCT-AGTGCTGCGTGGGAC---------------------------------------------------------------------------------------------------------------------------------------------------------------------G-CCCA---CA-GCATGCA-GCAGACTAGAACTGCAACGGGCAAAGGGAATCCGACTGTTTAATTAAAACAAAGCATTGCGAGGGCCGT-GGGCGGTGATGACGCAATGTGATTTCTGCTCAGTGCTCTGAATGTCAAAGTGAAGAGATTCAATC-AAGCGCGGGTAAACAGCGGGAGTAACTATGACTCTCTTAAGGTAGCCAAATGCCTCGTCATCTAATTAGTGACGCGCATGAATGGATTAACGAGATTCCTACTGTCCCTATCTGCT-TCTAGCGAAACCACAGCCGAGGGAACGGGCTCGGCGAAATCGGCGGGGAAAGAAGACCCTGTTGAGCTTGACTCTATTCTAAATCTGTGAAACAAGCTGGGAGGTGTAGC-ATAGGTGGGA-----------GACTTCGGTCGTCCGTGAAATACCACTACTCCCAGTCTTGTTTTACTTACTGGG-TTGG--TGTGGAGTGAG---------------------------------------------------------------------------------ACCACAGCCCATTA-CACATTTAGGAGGGGAGTTTGGCTGGGGCGGTACATCTTCTACAAGACAACGAAGGTGTCCAAAGATAAGCTCAGTGAGAACAGAAATCTCACGTAGCGCAAAAGGGTAAAAGCTTGTTTGATTTTGATTTTCAGTGCGAGTCAAAAACGGGAAACCGTGGCCTATCGATCCTTTC---ACGATTCGAGATTTGAAGCGAGAGGTGTCAG-AAAAGTTACCACAGGG-ATAACTGGCTTGTGGCGGCCAAGCGTTCATAGCGACGTCGCTTTTTGATCCTTCGATGTCGGCTCTTCC--------------------TGGT--ATATGCTTGTCTCAAGGACTAAGCCATGCAAGTGTAA-GTATGAGTG--TTGTACA-ACGAAACTGCGAATGGCTCGGTAAAACAGCTAT-AGTTTCTTCGATGATTA-CTACT---CGGATAACCGTAGTA-ATTCTAGAGCT-AATACGTGCCA-CAAGACGACGCA----AGTCGTGGTATAAATTG-GAG--ATACAAACC------TGGTGATTCACGATTTC-TT-TTCTGATTGCG--------------CGACGCATCGTTCAAATTTCTGAC-CTATCAACTTTGGATGGTAAGGTATTGTCTTACCATGGTTTTGACGGGTAACGGAC-CGTGGGTGCGGGATTCCGGAGAGGGAGCCTGAGAAACGGCTACCACATCCAA-GGAAGGCAGCAGGCGCGCAAATTACCCAATCCGGACAC-CGGGAGGTAGTGACAAGAAATATCAATAGAGGGCCCGATGG--GTTTTCTAATTGGAATGAGAACAAGGTAAACAGCT-TATCGAGGAGCCAGCAGAGGGCAAGTCTGGTGCCAGCAGCCGCGGTAATTCCAGCTCTGTAAGCGTATACCAAAGTTGTTGCAGTTAAAACGCTCGTAGTCGGAACTTGGCG------------------------------------------------------------------------------------------------------GGCGACTTGCCTCGTCCTCGCCACC--GTTTACTGTGAAAAAATTAGAGTGTTCAAAGCAGGCG-TTTGCCGTGAATACATTAGCATGGAATAATAGAATAGGACCT-----CTATTTTGTTGG--T-TTGTTAGGATCGGGTAATGATTAAGAGGGATGGTTGGGGGCATTTGTATTCCAGCGTCAGAGGTGAAATTCTTGGATTGTTGGAAGACAAACAGCTGCGAAAGCGTCTGCCAAGGACATTTTCATTGATCAAGAACGAAAGTAAGGGGATCG-AAGACGATCAGATACCGTCGTAGTCTTTACTATAAACGATGAGGACT-GGAGATC--------------------CCGCCCGGCATCCTTCGGGAAACCAAAGTGTTTGCTTTCTGGGGGGAGTATGGTCGCAAGGCTGAAACTTAAAGGAATTGACGGGAGGGCATCACCGGGTGTGGAGCCTGCGGCTTAA-TTTGACTCAACACGGGG-AAACTTACCAGGTCCGGACATAGTGAGGATTGACAGATTGAGAGCTCTTTCTTGATTCTATGGCTGGTGGTGCATGGCCGTTCTTAGTTGGTGGAGTGATCTGTCTGGTTAATTCCGTTAACGAGCGAGACCTGGGCGTGTTAGCTAGG----------------------------------------CGGCCTTCCTAAACGGACTGCGG-GC---GTCT--AGCCCGCGGAAGCTCCAGGCAATAACAGGTCTGAGATGCCCTTAGATGTTCTGGGCCGCACGCGTGCTACACTGAGCGGGTCAACGGGTGAGGATGTGCGAGAGCATTTCCTAATC-TCTAAATCCGC-TCGTGCTGGGGATCGAGGCTTGCAATTTTCCCTCTTGAACGAGGAATACCTTGTAAGCACGGGTCATCATCCCGTGC-TGAATACGTCCCTGCC-CTTTGTACACACCGCC-CGTCGCTCCTACCGA-TTGAGTGGTCCGGTGAGGC-CTTGGGACTTGGTCAAAC-----------------------------------------CTTATCACTTAGAGGAAGGAGAAGTCGTAACAAGGT----IFSAHFGQLAIIFLWISGMYFHGAKFSNYVAWLSNPTIIKPSAQIVWPIVGQEILNGDVGGGFQGVQITSGFFQLWRASGITTEFELYATAIGGLFMAGLMIFAGWFHYHKAAPKLEWFQNAESMMNHHLSGLLGLGCLGWSGHQIHIALPINKLLDSGISPQELPLPHEFLVNKDLMSQLYP----SFSKGILPFFTLNWNEYSDFLTFKGGLNPVTGGLWLSDTAHHHLALAVLFLVAGHMYRTNWGIGHSMKEILEAHKGPFTGEGHKGLYEILTTSWHAQLAINLAMMGSLSIIVAHHMYAMPPYPYIATDYPTQLSLFTHHMWIGGFCIVGAGAHASIFMIRDYNSAQNYNNVLDRIIRHRDAIISHLNWICMFLGFHSFGLYIHNDTMRALGRSQDMFSDTAIQLQPIFAQWIQNIHTLAPSNTSPNSLATASYIFGGDTVSIGSKIAAMPISLGTADFMVHHIHAFTIHVAVLILVKGFLFSRNSRLIPDKSNRFCNWITSTENRLYIGWFGVVMIPTLLTATSVFIIAFVAAPPVDIDGIREPVAGSLLYGNNIISGAIIPSSAAIGIHFYPIWEAASLDEWLYNGGPYQLIVLHFLLGVCCYIGREWEFSYRLGMRPWISVAFTAPVAAAAAVFLVYPIGQGSFSDGMPLGISGTFNFMLVFQAEHNILMHPFHQLGVAGVFGGSLFSAMHGSLVTSSLIRETTENESANNGYKFGQEEETYNIVAAHGYFGRLIFQYASFNNSRALHFFLGMWPVVGIWFTAMSVSTMAFNLNGFNFNQSVVDSQGRVINTMGYWDPDYVVKDTDILALFRVTPQPGVDPIEASAAVAGESSTATWTVVWTDLLTACDLYRAKAYKVDSVPNSSEQYFAYVSYDIDLFEEGSIANLTASIIGNVFGFKAVKALRLEDMRIPVAYLKTFQGPATGVIVERERMDKFGRPFLGATVKPKLGLSGKNYGRVVYEGLKGGLDFLKDDENINSQPFMRWKERFLYSMEAVNRSIAATGEVKGHYMNVTAATMENMYERAEFAKQLGTVIVMIDLVVGYTAIQTMGIWARKNDMILHLHRAGNSTYSRQKSHGMNFRVICKWMRMAGVDHIHAGTVVGKLEGDPLMIRGFYNTLLFTHLDVNLPQGIFFEQDWASLRKVTPVASGGIHCGQMHQLLDYLGDDVVLQFGGGTIGHPDGIQAGATANRVALESIVIARNEGRDYVAEGPKILQNAAKTCGPLQTALDLWKDITFNYTSTDTADYVETPTANV-----------------------------------------------------------------------------------------------------------------------------------------------------------------------------------------------------------------------------IKSTGISLYFSFPEE--LPLPKEAEGRDFLINLIDSPGHVDFSSEVTAALRVTDGALVVVDSVEGVCVQTETVLRQALTERIKPVMTINKLDRSFLELQLAPEDMYQNFSRIIENANVIMSTYMDDELGDVQVYPDKGTVAFSAGLHGWAFTLSRFARMYSKKFGVPTEKMTPRLWGDSFFNRKEKKWTKRE--GPGSTRAFCEFVIKPIKKIIDNCMADKVDELEKLLTSLGIKLTTEDKELRQKPLMKRILQKWIPADQALLEMMILHLPSPAVAQKYRAELLYEGPPDDACCTAIRNCDANGPLMLYISKMVPSSDKGRFIAYGRVFSGTVQAGQKVRIMGPNYVPGTKKDFAHKSVQRTLLMMGRRTDSVDSVPCGNTVGLVGLDQVIIKSGTISNVEE--AFPLKDMKYSVSPVVRVAVEPKNPSDLPKLVEGLKRLAKSDPLV-QTIIEESGEHVIAGAGELHLEICLKDLQEDFMNGAEIHVTDPVVSYRETIQGVDDAENTAVCLSKSPNKHNRLYIYATPLPENLPEAIEDGKVTPRDEPKARMKLLRDEYGVPEDAAR
225FryeGar  [Fryeella gardneri                  ] CGGAGGAAAAGAAACTAACA-AGGATTCCCCTAGTAGCGGCGAGCGAAGCGGGATG-AGCCCAATGTGAAAAGCCAGTTTACTGGCGTTGTA-GTT--GAGCT-TCTTT-GAGAC------GTCAGTTTGGGT--AAGT-----GGCATGGAAATGTCCG-CCGTGGAGGGTGAGAGCCCCGTCCGTCCTATTC-AG-GACR-T-CTCGTACA-AAGGAGTT-TCT--GAAGAGTCGGGTAGCTTGGGAATGCTGCTCTAA--TTGGTGGTAAATCTCATCAAAGGCTAAATACCGGTGGGAGACCGATAGTGAACAA-GTACCGTGAGGGAAAGATGACAAGCACTTTGAAAAGAGGGTGAAA-AGAGCCTGAAACCGTTACGAGGGAAGCGGATTGCG------------------------------------------------------------------------------------------------------------------------------------------TTGGAGAGGACAACGGAGT--GACGACGCGATACGACCCGTCTTGAAACACGGACCAAGGAGTCTAGCACGATTGCGAGTCGAAGGGTG----AAAACCCG--TGGGCAAAGTGAAAGCGAACAGT-----------------------TTGAGGCGGCATAA-AATCGT----TGATTT-TAGG-TCTGACCTAGAGCAGTTGTGCTGGGACCCGAAAGATGGTGAACTATGCCGGAGTAGGGCAAAGCCAGAAGAAAT-TCTGGTGGAGGCT-CGTAGCGGTGCTGACGTGCAAATCGCTCGTCGAACTTGGGTATAGGGGCGAAAGACTAATCGAACCATCTAGTAGCTGGTTCCCTCCGAAGTTTCTCTCAGGATAGCGGGCCGACA--------CGTTGTTT-TGTGCGGTAAAGCGAATGATTAGCGCA-CTCGGGGACGTTTA-GTCTTCGGGCGATTCTCAAAC-TTTCAATGCGCAAG---------GGTACCGGTGCTTTGT-TGAGCGGT---ACCG--ATAAAAACG-TCGGCCTCGTGGGCCACTTTTGGTAAGCAGAACTGGCGATACGGGATGAACCGTAAGCATGGTTAAGGCG-CCAAATTACCCGCTTA--TAGATCCCACAAAAGGTGTTGATTCATCGAGACAGCA-GGACGGTGGCCATGGAAGTCGGAATCCGCCAAGGAGTGTGTA-ACAACTCACCTGCCGAATGAATTAGCCCTGAAAATGGATGGCGCTAAAGCGGGTAGCCGACACCATGCCGTC---------------TGTTATGAGTAGGAGG-GCGTGAAGGC-CGTATCG-AAGCA-TGCGT-GCAAACG-CGTGTGGAACGG-CCTTTAGTGCAGATCTTGGTGGTAGTAGCAAATATTCAAGCGAGA----TCCTTGAAGGGCGAAGCGGGGAAGGGTTCCACGCGAACATTGATTGGGCGTGG-GTGAGTCGTTCCTAAGCCGAGTGGCCA----------TTGC-TGCGAAAGGGAAGCGGGTTGAAA-TTCCCGCACACGGATGTGGAG-CGGTGACGC--TTTGGGGCGAACACGCCGGCGGTGGCGCTGGGCAGAGATGTCTTTTCTGTTTAACCA-----GCGCGCTGTGTGGAATCCGCTTGT-CGGGAGAAACACGCGT--GCA-AGGGAAGAGCGCCGGG-GCTTTTCCGGCGTCCA-GCTCGCCACCGACGGCCCTTGAAACTTTG-----------------------------------------------------------------------------------------------------CCTGCTGA--AGATCCACGCCGTGGCGTACCGATAACCGCATCAGGTCCCCAAGGTGAACAG-CCTCTGTCCAATATGAATAATGCAGGTAAGGGAAGTCGGCAAATTGGACCCGTAACTTTGGGAAAAGGGTTGGCTCT-AGTGCTGCGTGGGAC---------------------------------------------------------------------------------------------------------------------------------------------------------------------G-CCCA---CA-GCATGCA-GCAGACTAGAACTGCAACGGGCAAAGGGAATCCGACTGTTTAATTAAAACAAAGCATTGCGAGGGCCAG-GGATGGTGATGACGCAATGTGATTTCTGCTCAGTGCTCTGAATGTCAAAGTGAAGAGATTCAATC-AAGCGCGGGTAAACAGCGGGAGTAACTATGACTCTCTTAAGGTAGCCAAATGCCTCGTCATCTAATTAGTGACGCGCATGAATGGATTAACGAGATTCCTACTGTCCCTATCTGCT-TCTAGCGAAACCACAGCCGAGGGAACGGGCTCGGCGAAATCGGCGGGGAAAGAAGACCCTGTTGAGCTTGACTCTATTCTAATTTTGTGAAGCAAGCTGGGAGGTGTAGC-ATAGGTGGGA-----------GACTTCGGTCGACCGTGAAATACCACTACTCCCAGTCTTGCTTTACTTACTGGG-TTGG--TGTGGGATGAG---------------------------------------------------------------------------------ACCACAGCCCAGTA-CACATTTAGGAGGGGAGTTTGGCTGGGGCGGTACATCTTCTACAAGACAACGAAGGTGTCCAAAGATAAGCTCAGTGAGAACAGAAATCTCACGTAGCGCAAAAGGGTAAAAGCTTGTTTGATTTTGATTTTCAGTGCGAGTCAAAAACGCGAAAGCGTGGCCTATCGATCCTTTC---ACGATTCGAGATTTGAAGCGAGAGGTGTCAG-AAAAGTTACCACAGGG-ATAACTGGCTTGTGGCGGCCAAGCGTTCATAGCGACGTCGCTTTTTGATCCTTCGATGTCGGCTCTTCCCACCTGGTTGATCCTGCCAGTGGT--ATATGCTTGTCTCAAGGACTAAGCCATGCAAGTGTAA-GTATGAGTG--TTATACA-ACGAAACTGCGAATGGCTCGGTAAAACAGCTAT-AGTTTCTTCGATGATTA-CTACT---CGGATAACCGTAGTA-ATTCTAGAGCT-AATACGTGCCA-ATAGACGACGCA----AGTCGTGGTATAAATTG-GAG--ATACAAACC------TGGTGATTCACGATTTC-TT-TTCTGATTGCG--------------CGACGCATCGTTCAAATTTCTGAC-CTATCAACTTTGGATGGTAAGGTATTGTCTTACCATGGTTTTGACGGGTAACGGAC-CGTGGGTGCGGGATTCCGGAGAGGGAGCCTGAGAAACGGCTACCACATCCAA-GGAAGGCAGCAGGCGCGCAAATTACCCAATCCGGACAC-CGGGAGGTAGTGACAAGAAATATCAATAGAGGGCCCGATGG--GTTTTCTAATTGGAATGAGAACAAGGTAAATAGCT-TATCGAGGAGCCAGCAGAGGGCAAGTCTGGTGCCAGCAGCCGCGGTAATTCCAGCTCTGTAAGCGTATACCAAAGTTGTTGCAGTTAAAACGCTCGTAGTCGGAACTTGGTG------------------------------------------------------------------------------------------------------GACGATTTGGTACATCCTCGCCACC--GTTTACTGTGAAAAAATTAGAGTGTTCAAAGCAGGCG-TTTGCCGTGAATACATTAGCATGGAATAATAGAATAGGACCT-----CTATTTTGTTGG--T-TTGTTAGAATCGGGTAATGATTAAGAGGGATGGTTGGGGGCATTTGTATTCTAGCGTCAGAGGTGAAATTCTTGGATTGTTGGAAGACAAACAGCTGCGAAAGCGTCTGCCAAGGACATTTTCATTGATCAAGAACGAAAGTAAGGGGATCG-AAGACGATCAGATACCGTCGTAGTCTTTACTATAAACGATGAGGACT-GGAGATC--------------------CCGCCCGGCATCCTTCGGGAAACCAAAGTGTTTGCTTTCTGGGGGGAGTATGGTCGCAAGGCTGAAACTTAAAGGAATTGACGGGAGGGCATCACCGGGTGTGGAGCCTGCGGCTTAA-TTTGACTCAACACGGGG-AAACTTACCAGGTCCGGACATAGTGAGGATTGACAGATTGAGAGCTCTTTCTTGATTCTATGGTTGGTGGTGCATGGCCGTTCTTAGTTGGTGGAGTGATCTGTCTGGTTAATTCCGTTAACGAGCGAGACCTGGGCGTGTTAGCTAGG----------------------------------------CGGCCTTCCTAAACGGACTGCGG-GC---GTCT--AGTCCGCGGAAGCTCCAGGCAATAACAGGTCTGAGATGCCCTTAGATGTTCTGGGCCGCACGCGTGCTACACTGAGCGGGTCAACGGGTGAGGATATGCGAAAGTATTTCCTAATC-TCTAAATCCGC-TCGTGCTGGGGATCGAGGCTTGCAATTTTCCCTCTTGAACGAGGAATACCTTGTAAGCACGGGTCATCATCCCGTGC-TGAATACGTCCCTGCC-CTTTGTACACACCGCC-CGTCGCTCCTACCGA-TTGAGTGGTCCGGCGAGGC-CTTGGGACTTGGTCAAAC-----------------------------------------CTTATCACTTAGAGGAAGGAGAAGTCGTAACAAGGT-----------------------------------------------------------------------------------------------------------------------------------------------------------------------------------------------------------------------------------------------------------------------------------------------QLAINLAMMGSLSIIVAHHMYSMPPYPYIATDYPTQLSLFTHHIWIGGFCIVGAGAHASIFMVRDYNPAQNYNNVLDRIIRHRDAIISHLNWVCIFLGFHSFGLYIHNDTMRALGRSQDMFSDTAIQLQPIFAQWVQNIHTLAPSNTSPNSLATASYIFGGDIISVSNKIAAMPIKLGTADFMVHHIHAFTIHVAVLILVKGFLFSRNSRLI-----RFCTWITSTENRLYIGWFGVVMIPTLLTATSVFIIAFVAAPPVDIDGIREPVAGSLLYGNNIISGAIIPSSAAIGIHFYPIWEAASLDEWLYNGGPYELIVLHFILGVCCYIGREWEFSYRLGMRPWISVAFTAPVAAAAAVFLIYPIGQGSFSDGMPLGISGTFNFMLVFQAEHNILMHPFHQLGVAGVFGGSLFSAMHGSLVTSSLIRETTENESANNGYKFGQEEETYNIVAAHGYFGRLIFQYASFNNSRALHFFLGMWPVVGIWFTAMSVSTMAFNLNGFNFNQSVVDSQGRVINTMGYWDPEYVVKETDVLALFRVTPQPGVDPVEASAAVAGESSTATWTVVWTDLLTACDLYRAKAYKVDPVPNSSEQYFAYISYDIDLFEEGSIANLTASIIGNVFGFKAVKALRLEDMRLPVAYLKTFQGPATGIVVERERMDKFGRPFLGATVKPKLGLSGKNYGRVVYEGLRGGLDFLKDDENINSQPFMRWKERFLYSMEAVNRSIAATGEVKGHYMNVTAATMEEMYERAEFAKQLGSIIIMIDLVIGYTAIQTMGIWSRKNDMILHLHRAGNSTYSRQKSHGMNFRVICKWMRMAGVDHIHAGTVVGKLEGDPLMIRGFYNTLLLTHLDVNLPQGIFFEQDWASLRKVTPVASGGIHCGQMHQLLDYLGEDVVLQFGGGTIGHPDGIQAGATANRVALETMVIARNEGIDYVAEGPKLLQDAAKTCGPLQTALDLWKNITFNYTSTDTADYVETPTANVTLYLIFGAFSGILGGCMSILIRMELAQPGNHLLSGNHQIYNVLITAHAFLMIFFMVMPVMIGGFGNWLVPIMIGSPDMAFPRLNNISFWLLPPSLCLLLTSAIVEVGVGTGWTVYPPLSSIQSHSGASVDLAIFSLHVAGASSILGAINFISTIINMRNSGQSMYRMPLFVWSIFVTAFLLLLAVPVLAGAITMLLTDRNFNTSFFDPAGGGDPVLYQHLFIKSTGIS?YFKFPEE--LALPKETDSRDFLVNLIDSPGHVDFSSEVTAALRVTDGALVVVDSVEGVCVQTETVLRQALTERIKPVMTINKLDRSFLELQLEPEDMYQNFSRIIETANVIMSTYMDDALGDVQVYPDAGTVSFSAGLHGWAFTLSRFARMYSKKFGVPTEKMTARLWGDSFFNRKEKKWTKRE--GPGSVRAFCEFVIKPIKKIIDNCMADKVDELEKLLVSLGVKLTTEDKELRQKPLMKRILQKWIPADQALLEMMVLHLPAPAQAQKYRAELLYEGPADDTCCTAIRNCDPNGPLMLYISKMVPSSDKGRFIAYGRVFSGTVRAGQKVRVMGPNYVPGTKKDLAVKNIQRTLLMMGRRTDSIDSCPCGNIIGLVGLDTVLVKTGTISDFEG--AFPLKNMKYSVSPVVRVAVEPKNPSDLPKLVEGLKRLAKSDPLV-QCMIEESGEHVIAGAGELHLDICLKDLEEDFMNGAKINKSDPVVSFRETIEGVENPDSTAVCLSKSPNKHNRLYIYATPLPSELPTAIEDGKVTPRDEPKARMKMLRDEFGVPEDAAR
227LeslSp1  [Lesleigha sp.                      ] CGGAGGAAAAGAAACTAACA-AGGATTCCCTTAGTAGCGGCGAGCGAAGCGGGAGA-AGCCCAATATGAAAAGCCAGTTTAATGGCGTTGTA-GTC--GAGCG-TGCTT-GGAGT------GTCAGTTTGGGT--AAGT-----GACATGGAAATGTCTG-CCGTGGAGGGTTAGAGCCCCGTCCATCCCATTC-AG-GACA-C-TTCGTAAA-AGTACGTT-TCA--ATGGAGTCGGGTAGCTTGGGAATGCTGCTCTAA--TTGGTGGTAAATCTCATCAAAGGCTAAATACGGGTGGGAGACCGATAGTGAACAA-GTACCGTGAGGGAAAGATGACAAGCACTTTGAAAAGAGGGTGAAA-AGAGCCTGAAACGGTTACGGGGGAAGCGGATTGCG------------------------------------------------------------------------------------------------------------------------------------------TTGGAGAGGACGACGGAGT--AACGACGCGATACGACCCGTCTTGAAACACGGACCAAGGAGTCTAGCGCAGATGCGAGTCGAAGGGTG----AAAACCTG--TGGGCGAAGTGAAAGCGAAAGTT-----------------------TTGGGGCGGCATAA-AATCGA----TGATTT-TAGG-TCTGACCTTGAGCAATTGCGCTGGGACCCGAAAGATGGTGAACTATGCCGGAGTAGGGCAAAGCCAGAAGAAAT-TCTGGTGGAGGCT-CGTAGCGGTGCTGACGTGCAAATCGCTCGTCGAACTTGGGTATAGGGGCGAAAGACTAATCGAACCATCTAGTAGCTGGTTCCCTCCGAAGTTTCTCTCAGGATAGCGGGCCGACA--------AGTTGTTT-TGTGCGGTAAAGCGAATGATTAGCGCA-TTCGGGGGCAAATA-GCCTTTGGGCGATTCTCAAAC-TTTCAATGCGCAAG---------GGTACTGGTGCTTTAT-TGAGCGGT---ACCG--ATAAAAACG-TCGGCTTCGTGGGCCACTTTTGGTAAGCAGAACTGGCGATACGGGATGAACCGTAAGTATGGTTAAGGCG-CCAAATTGCCCGCTTA--TAGAACCCACAAAAGGTGTTGATTCATCGAGACAGCA-GGACGGTGGCCATGGAAGTCGGAATCCGCCAAGGAGTGTGTA-AAAACTCACCTGCCGAATGAATTAGCCCTGAAAATGGATGGCGCTAAAGCGGGTAGCCGACACCATGCCGTT---------------TGATATGAGTAGGAGG-GCGTGGTGGG-CGTGTCG-AAGTA-TGCGT-GCAGACG-CGTATGGAACGG-CCACTAGTGCAGATCTTGGTGGTAGTAGCAAATATTCAAGCGAGA----ACCTTGAAGGGCGAAGCGGGGAAGGGTTCCACGCGAACATTGATTGGGCGTGG-GTGAGTCGTTCCTAAGCCGAGTGGCTA----------TTGC-TGCGAAAGGGAAGCGGGTTGAGA-TTCCCGCACACGGATGTGGAG-CGGCGACGC--TTTGGGGCGCACACGCTGGCGATGGCGCTAGGCAGAGTTGTCTTTTCTGTTTAACCG-----GCATACGGTGTGGAATCCGATTGT-CGGGAGAAACACGTGT--GTT-GGGGCAGAGCGCCGGG-GGTTATCCGGCGTCTA-GCTCGCCATCGACGGCCCTTGAAACTGTG-----------------------------------------------------------------------------------------------------CCTGCTGA--AGATCCACGCCGTGGCGTACCGATCACCGCATCAGGTCCCCAAGGTGAACAG-CCTCTGCTCGATATGAAAAGTGCAGGTAAGGGAAGTCGGCAAATTGGACCCGTAACTTTGGGAAAAGGGTTGGCTCT-AGTGCTGCGTGGGAC---------------------------------------------------------------------------------------------------------------------------------------------------------------------G-CCCA---CA-GCATGCA-GCAGACTAGAACTGCAACGGGCAAAGGGAATCCGACTGTTTAATTAAAACAAAGCATTGCGAGGGCCGT-GGGCGGTGATAACGCAATGTGATTTCTGCTCAGTGCTCTGAATGTCAAAGTGAAGAGATTCAATC-AAGCGCGGGTAAACAGCGGGAGTAACTATGACTCTCTTAAGGTAGCCAAATGCCTCGTCATCTAATTAGTGACGCGCATGAATGGATTAACGAGATTCCTACTGTCCCTATCTGCT-TCTAGCGAAACCACAGCCGAGGGAACGGGCTCGGCAAAATCGGCGGGGAAAGAAGACCCTGTTGAGCTTGACTCTATTCTAATTTTGTGAAGCAAGCTGGGAGGTGTAGC-ATAGGTGGGA-----------GAGCAATGTCGTCCGTGAAATACCACTACTCCCAGTCTTGCTTTACTTACTGGG-TTGG--TGTGG-GTCAG---------------------------------------------------------------------------------ACCACAGCCCAGTA-CACATTTAGGAGGGGAGTTTGGCTGGGGCGGTACATCTTCTACAAGACAACGAAGGTGTCCAAAGATAAGCTCAGTGAGAACAGAAATCTCACGTAGCGCAAAAGGGTAAAAGCTTGTTTGATTTTGATTTTCAGTGCGAGTCAAAAACGCGAAAGCGTGGCCTATCGATCCTTTC---ACGATTCGAGATTTGAAGCGAGAGGTGTCAG-AAAAGTTACCACAGGG-ATAACTGGCTTGTGGCGGCCAAGCGTTCATAGCGACGTCGCTTTTTGATCCTTCGATGTCGGCTCTTCCCACCTGGTTGATCCTGCCAGTGGT--ATATGCTTGTCTCAAGGACTAAGCCATGCAAGTGTAA-GTATGAGTG--TTGTACA-ACGAAACTGCGAATGGCTCGGTAAAACAGCTAT-AGTTTCTTCGATGATTA-CTACT---CGGATAACCGTAGTA-ATTCTAGAGCT-AATACGTGCCT-AAAGACGACGTA----AGTCGTGGTATAAATTG-GAG--ATACAAACC------TGGTGATTCACGATTTC-TT-TTCTGATTGCG--------------CGACGCATCGTTCAAATTTCTGAC-CTATCAACTTTGGATGGTAAGGTATTGTCTTACCATGGTTTTGACGGGTAACGGAC-CGTGGGTGCGGGATTCCGGAGAGGGAGCCTGAGAAACGGCTACCACATCCAA-GGAAGGCAGCAGGCGCGCAAATTACCCAATCCGGACAC-CGGGAGGTAGTGACAAGAAATATCAATAGGGGGCCAAAAAG--GTTTTCTAATTGGAATGAGAACAAGGTAAACAGCT-TATCGAGGAGCCAGCAGAGGGCAAGTCTGGTGCCAGCAGCCGCGGTAATTCCAGCTCTGTAAGCGTATACCAAAGTTGTTGCAGTTAAAACGCTCGTAGTCGGAGGTTGGCG------------------------------------------------------------------------------------------------------GGCGATTTGGGGCGTCTTTGCCACC--TTTTACTGTGAAAAAATTAGAGTGTTCAAAGCAGGCG-TTTGCCATGAATACATTAGCATGGAATAATAGAATAGGACCT-----CTATTTTGTTGG--T-TTGTTAGGAATGGGTAATGATTAAGAGGGATGGTTGGGGGCATTTGTATTCCAGCGTCAGAGGTGAAATTCTTGGATTGTTGGAAGACAAACGGCTGCGAAAGCGTCTGCCAAGGACATTTTCATTGATCAAGAACGAAAGTAAGGGGATCG-AAGACGATCAGATACCGTCGTAGTCTTTACTATAAACGATGAGGACT-GGAGATC--------------------CCGCCCGGCATCCTTCGGGAAACCAAAGTGTTTGCTTTCTGGGGGGAGTATGGTCGCAAGGCTGAAACTTAAAGGAATTGACGGGAGGGCATCACCGGGTGTGGAGCCTGCGGCTTAA-TTTGACTCAACACGGGG-AAACTTACCAGGTCAGGACATAGTGAGGATTGACAGATTGAGAGCTCTTTCTTGATTCTATGGTTGGTGGTGCATGGCCGTTCTTAGTTGGTGGAGTGATCTGTCTGGTTAATTCCGTTAACGAGCGAGACCTGGGCGTGTTAGCTAGG----------------------------------------CGGCCTTCCTAAACGGACTGCGG-GC---GTCT--AGCCCGCGGAAGCTCCAGGCAATAACAGGTCTGAGATGCCCTTAGATGTTCTGGGCCGCACGCGTGCTACACTGAGCGGGTCAACGGGTGAGGATGTGCGAGAGCACTTCCCAATC-TCTAAATCCGC-TCGTGCTGGGGATTGAGGCTTGCAATTTTCCCTCTTGAACGAGGAATACCTTGTAAGCGCGGGTCATCATCCCGTGC-TGAATACGTCCCTGCC-CTTTGTACACACCGCC-CGTCGCTCCTACCGA-TTGAGTGGTCCGGTGAGGC-CTTGGGACTTGGTCAAAC-----------------------------------------CTTATCACTTAGAGGAAGGAGAAGTCGTAACAAGGT----IFSAHFGQLAIIFLWLSGMYFHGARFSNYVAWLSNPTIIKPSAQIVWPIVGQEILNGDVGGGFQGVQITSGFFQLWRASGITTEFELYATAIGSLLMAALMVFAGWFHYHKAAPKLEWFQNVESMMNHHLAGLLGLGCLGWAGHQIHIALPINKLLDSGVSPQEIPLPHEFLVNRDLICQLYP----SFNKGIIPFFTLNWSEYADFLTFKGGLNPVTGGLWLSDIAHHHLALSVLFLVAGHMYRTNWGIGHSMKEILEAHKGPFTGEGHKGLYEILTSSWHAQLAINLAMMGSLSIIVAHHMYAMPPYPYIATDYPTQLSLFTHHMWIGGFCIVGAGAHASIFMVRDYNPAQNYNNLLDRIIRHRDAIISHLNWVCIFLGFHSFGLYIHNDTMRALGRSQDMFSDTSIQLQPVFAQWIQNIHTLAPSNTSPNSLTTASYIFGGDTISVGNKIAAMPMPLGTADFMVHHIHAFTIHVAVLILVKGFLFARN---------RFCTWITSTENRLYIGWFGVLMIPTLLTATSVFIIAFVAAPPVDIDGIREPVAGSLLYGNNIISGAIIPSSAAIGIHFYPIWEAASLDEWLYNGGPYELIVFHFLLGVCCYIGREWEFSYRLGMRPWISVAFTAPVAAAAAVFLVYPVGQGSFSDGMPLGISGTFNFMLVFQAEHNILMHPLHQLGVAGVFGGSLFSAMHGSLVTSSLIRETTENESANNGYKFGQEEETYNIVAAHGYFGRLIFQYASFNNSRALHFFLGMWPVVGIWFTAMSVSTMAFNLNGFNFNQSVVDSQGRVINTMGYWEPDYVVKDTDVLALFRVTPQPGVDPVEASAAVAGESSTATWTVVWTDLLTACDLYRAKAYRVEPVPNSSDQHFAYVAYDIDLFEEGSIANLTASIIGNVFGFKAVKALRLEDMRIPVAYLKTFQGPATGVIVERERMDKFGRPFLGATVKPKLGLSGKNYGRVVYEGLKGG--------------------RFLYSIEGVNRAIAATGEVKGHYMNVTSATMDHMYERAEFAKQLGTIIIMVDLVIGYTAIQTMAIWARKNDMILHLHRAGNSTYSRQKNHGMNFRVICKWMRMAGVDHIHAGTVVGKLEGDPVMIRGFYNTLLLPHLDINLPQGLFFEQEWASLRKVTPVASGGIHCGQMHQLLDYLGEDVVLQFGGGTIGHPDGIQAGATANRVALEAMVMARNEGRDYVAEGPQILLDAAKTCGPLQTALDLWKDITFNYTSTDTADFVETPTTNV-----------------------------------------------------------------------------------------------------------------------------------------------------------------------------------------------------------------------------IKSTGISLYFRFPEE--LPLPKEAEGREFLVNLIDSPGHVDFSSEVTAALRVTDGALVVVDSVEGVCVQTETVLRQALTERIKPVMTINKLDRSFLELQLDPEDMYQNFSRIIENANVIMSTYQDDALGDVQVYPDAGTVAFSAGLHGWAFTLSRFARMYSKKFGVPTEKMTARLWGDSFFNRKEKKWTKKE--SAQATRAFCEFVIKPIKRIIDLAMADKVADLEKLLTGLGITLSTEEKELRQKPLMKRILQKWIPADQALLEMMVLHLPSPALAQKYRAELLYEGPPDDACCTAIRNCDPNGPLMLYISKMVPSSDKGRFIAYGRVFSGTVRAGMKVRVMGPNYVPGTKKDLAIKNVQRTLLMMGRRTDAVDSVPCGNTVGLVGLDQVIIKSGTLSDVPE--AFPLKDMKYSVSPVVRIAVEPKNPSDLPKLVEGLKRLAKSDPLV-QTITEESGEHVVAGAGELHLEICLKDLKEDFMNGAEIRVSNPVVSFRETIEGVPDPENNAVCLSKSPNKHNRLYIYASPLPEALPTAIDDGKVTSRDEPKARMKLLRDEYGMEEDAAK
228SebdSp1  [Sebdenia spp.                      ] ------AAAAGAAACTAACA-AGGATTCCCCTAGTAGCGGCGAGCGAAGCGGGAAA-AGCCCAATATGAAAAGCCAGCTTGCTGGCATTGTA-GTT--GAGCG-TCCTT-GGGGT------GTCAGTTTGGGT--AAGT-----GGCATGGAAATGTCCG-CCGTGGAGGGTGAGAGCCCCGTCCATCCCATTC-AG-GACA-C-CCCGTACA-AGGGCGTT-TCA--AGCGAGTCGGGTAGCTTGGGAATGCTGCTCTAA--TTGGTGGTAAATCTCATCAAAGGCTAAATAACGGTGGGAGACCGATAGCGAACAA-GTACCGTGAGGGAAAGATGACAAGCACTTTGAAAAGAGGGTGAAA-AGAGCCTGAAACCGTTATGGGGGAAGCGGATTGCG------------------------------------------------------------------------------------------------------------------------------------------TTGGCGAGGACGACGGAGT--GACGACGCGATACGACCCGTCTTGAAACACGGACCAAGGAGTCTAGCGCAGATGCGAGTCGGAGGGTA----TAAACCCG--TGGGCGAAGTGAAAGCAAGCAGT-----------------------TTGAGGCGGCATAA-AATCGT----TGATTT-TAGG-TCTGACCTTGAGCAGTTGCGCTGGGACCCGAAAGATGGTGAACTATGCCGGAGTAGGGCAAAGCCAGAAGAAAT-TCTGGTGGAGGCT-CGTAGCGGTGCTGACGTGCAAATCGCTCGTCGAACTTGGGTATAGGGGCGAAAGACTAATCGAACCATCTAGTAGCTGGTTCCCTCCGAAGTTTCTCTCAGGATAGCGGGCCGACA--------AGTTGTTT-TGTGCGGTAAAGCGAATGATTAGCGCA-TTCGGGGGCGTTTA-GCCTTTGGGCGATTCTCAAAC-TTTCAATGCGCAAG---------GGTACCGGTGCTTTGT-TGAGCGGT---ACCG--ATAAAAACG-TCGGCCTTGTGGGCCACTTTTGGTAAGCAGAACTGGCGATACGGGATGAACCGTAAGCATGGTTAAGGCG-CCAAATTGCACGCTTA--TAGATCCCACAAAAGGTGTTGATTCATCGAGACAGCA-GGACGGTGGCCATGGAAGTCGGAATCCGCCATGGAGTGTGTA-ACAACTCACCTGCCGAATGAATTAGCCCTGAAAATGGATGGCGCTAAAGCGGGCAGCCGACACCATGCCGTC---------------TGTAATGAGTAGGAGG-GCGTCGGTCG-CGTGTCG-AAGTA-TGCGTAGCAGACG-TGTATGGAACGG-CCACTAGTGCAGATCTTGGTGGTAGTAGCAAATATTCAAGCGAGA----TCCTTGAAGGGCGAAGCGGGGAAGGGTTCCACGCGAACATTGATTGGGCGTGG-GTGAGTCGTTCCTAAGCCGAGTGGCTA----------TTGC-TGCGAAAGGGAAGCGGGTTGACA-TTCCCGCACACGGATGTGGAG-CGGTGACGC--TTTGGGGCGAACACGCTGGCGGTGGCGCTAGGCAGAGTTGTCTTTTCTGTTTGACCG-----GCATACGGTGTGGAATCCGGTTGT-CGGGAGAAACACGTGT--GTA-GGGGCAGAGCGCCGGG-GTTTTTCCGGCGTCTA-GCTCGCCATCGACGGCCCTTGAAACTTTG-----------------------------------------------------------------------------------------------------CCTGCTGA--AGATCCACGCCGTGGCGTACCGATCACCGCATCAGGTCCCCAAGGTGAACAG-CCTCTGCTCGATATGAAAAATGCAGGTAAGGGAAGTCGGCAAATTGGACCCGTAACTTTGGGAAAAGGGTTGGCTCT-AGTGCTGCGTGGGAC---------------------------------------------------------------------------------------------------------------------------------------------------------------------G-CCCA---CA-GCATGCA-GCAGACTAGAACTGCAACGGGCAAAGGGAATCCGACTGTTTAATTAAAACAAAGCATTGCGAGGGCCGT-GGCCGGTGATGACGCAATGTGATTTCTGCTCAGTGCTCTGAATGTCAAAGTGAAGAGATTCAATC-AAGCGCGGGTAAACAGCGGGAGTAACTATGACTCTCTTAAGGTAGCCAAATGCCTCGTCATCTAATTAGTGACGCGCATGAATGGATTAACGAGATTCCTACTGTCCCTATCTGCT-TCTAGCGAAACCACAGCCGAGGGAACGGGCTCGGCGAAATCGGCGGGGAAAGAAGACCCTGTTGAGCTTGACTCTATTCTAATTTTGTGAAGCAAGCTGGGAGGTGTAGC-ATAGGTGGGA-----------GACTTCGGTCGTTCGTGAAATACCACTACTCCCAGTCTTGCTTTACTTACTGGG-TGGG--TGTGG-ATGAG---------------------------------------------------------------------------------ACCACAGCCCAGTA-CACATTTAGGAGGGGAGTTTGGCTGGGGCGGTACATCTTCTACAAGACAACGAAGGTGTCCAAAGATAAGCTCAGTGAGAACAGAAATCTCACGTAGCGCAAAAGGGTAAAAGCTTGTTTGATTTTGATTTTCAGTGCGAGTCAAAAACGCGAAAGCGTGGCCTATCGATCCTTTC---ACGATTCGAGATTTGAAGCGAGAGGTGTCAG-AAAAGTTACCACAGGG-ATAACTGGCTTGTGGCGGCCAAGCGTTCATAGCGACGTCGCTTTTTGATCCT-----------------CACCTGGTTGATCCTGCCAGTGGT--ATATGCTTGTCTCAAGGACTAAGCCATGCAAGTGTAA-GTATGAGTG--TTGTACA-ACGAAACTGCGAATGGCTCGGTAAAACAGCTAT-AGTTTCTTCGATGATTG-CTACT---CGGATAACCGTAGTA-ATTCTAGAGCT-AATACGTGCCT-AAATGCGACGCA----AGTCGTGGTATAAATTG-GAG--ATACAAACC------TGGTGATTCACGATTTC-TT-TTCTGATTGCG--------------CGACGCATCGTTCAAATTTCTGAC-CTATCAACTTTGGATGGTAAGGTATTGTCTTACCATGGTTTTGACGGGTAACGGAC-CGTGGGTGCGGGATTCCGGAGAGGGAGCCTGAGAGACGGCTACCACATCCAA-GGAAGGCAGCAGGCGCGCAACTTACCCAATCCGGACGC-CGGGAGGTAGTGACAAGAAATAGCAATAGAGGGCCCGATGG--GTTTTCTAATTGGAATGAGAACAAGGTAAACAGCT-TATCGAGGAGCCAGCAGAGGGCAAGTCTGGTGCCAGCAGCCGCGGTAATTCCAGCTCTGTAAGCGTATACCAAAGTTGTTGCAGTTAAAACGCTCGTAGTCGGAAGTTGGCG------------------------------------------------------------------------------------------------------GGCGATTTGGGGCGTCCTCGCCACC--GTTTACTGTGAAAAAATTAGAGTGTTCAAAGCAGGCG-TTTGCCATGAATACATTAGCATGGAATAATAGAATAGGACCT-----CTATTTTGTTGG--T-TTGTTAGGATCGGGTAATGATTAAGAGGGATGGTTGGGGGCATTTGTATTCCAGCGTCAGAGGTGAAATTCTTGGATTGTTGGAAGACAAACAGCTGCGAAAGCGTCTGCCAAGGACATTTTCATTGATCAAGAACGAAAGTAAGGGGATCG-AAGACGATCAGATACCGTCGTAGTCTTTACTATAAACGATGAGGACT-GGAGATC--------------------CCGCCCGGCATCCTTCGGGAAACCAAAGTGTTTGCTTTCTGGGGGGAGTATGGTCGCAAGGCTGAAACTTAAAGGAATTGACGGGAGGGCATCACCGGGTGTGGAGCCTGCGGCTTAA-TTTGACTCAACACGGGG-AAACTTACCAGGTCCGGACATAGTGAGGATTGACAGATTGAGAGCTCTTTCTTGATTCTATGGTTGGTGGTGCATGGCCGTTCTTAGTTGGTGGAGTGATCTGTCTGGTTAATTCCGTTAACGAGCGAGACCTGGGCGTGTTAGCTAGG----------------------------------------CGGCCTTCCTAAACGGACTGCGG-GC---GTCT--AGCCCGCGGAAGCTCCAGGCAATAACAGGTCTGAGATGCCCTTAGATGTTCTGGGCCGCACGCGTGCTACACTGAGCGGGTCAACGGGTGAGGATGTGCGAGAGCGCTTCCCAATC-TCTAAATCCGC-TCGTGCTGGGGATCGAGGCTTGCAATTTTCCCTCTTGAACGAGGAATACCTTGTAAGCGCGGGTCATCATCCCGTGC-TGAATACGTCCCTGCC-CTTTGTACACACCGCC-CGTCGCTCCTACCGA-TTGAGTGGTCCGGTGAGGC-CTTGGGACTTGGTCAAAC-----------------------------------------CTTATCACTTAGAGGAAGGAGAAGTCGTAACAAGGT-----------------------------------------------------------------------------------------------------------------------------------------------------------------------------------------------------------------------------------------------------------------------------------------------QLAINLAMIGSLSIIVAHHMYAMPPYPYIATDYPTQLSLFTHHIWIGGFCIVGAGAHASIFMVRDYNPAQNYNNVLDRIIRHRDAIISHLNWVCIFLGFHSFGLYIHNDTMRALGRSQDMFSDTAIQLQPIFAQWVQNIHTLAPSNTSPNSLATASYIFGGDTVSVGNKIAIMPMSLGTADFMVHHIHAFTIHVAELILVKGFL-------------RFCTWITSTENRLYIGWFGVLMIPTLLTATSVFIIAFVAAPPVDIDGIREPVAGSLLYGNNIISGAIIPSSAAIGIHFYPIWEAASLDEWLYNGGPYELIVFHFLLGVCCYIGREWEFSYRLGMRPWISVAFTAPVAAAAAVFLVYPIGQGSFSDGMPLGISGTFNFMLVFQAEHNILMHPFHQLGVAGVFGGSLFSAMHGSLVTSSLIRETTENESANNGYKFGQEEETYNIVAAHGYFGRLIFQYASFNNSRALHFFLGMWPVVGIWFTAMSVSTMAFNLNGFNFNQSVVDSQGRVINT----------------------------------------------------------------------------------------------------------------------------------------------------------------------------------------------------FLYSIEGVNRAIAATGEIKGHYMNVTAATTEIMYERAEFAKQLGTIIIMIDLVIGYTAIQTMAIWARKNDMILHLHRAGNSTYSRQKNHGMNFRVICKWMRMAGVDHIHAGTVVGKLEGDPLMIRGFYNTLLLPHLDINLPQGLFFEQDWASLRKVTPVASGGIHCGQMHQLLDYLGDDVVLQFGGGTIGHPDGIQPGATANRVALEAMVMARNEGRDYVAEGPQILRDAAKTCGPLQTALDLWKDITFNYTSTDTADFVETPTANV-----------------------------------------------------------------------------------------------------------------------------------------------------------------------------------------------------------------------------IKSTGISLYFNFPEE--LPLPKEATGREFLVNLIDSPGHVDFSSEVTAALRVTDGALVVVDSVEGVCVQTETVLRQALTERIKPVMTINKLDRSFLELQLAPEDMYQNFSRIIESANVIMSTYQDDALGDVQVYPDSGTVAFSAGLHGWAFTLSRFARMYFKKFGVPVKKMTSRLWGDSFFNRKEKKWTKKE--SPNSVRAFCELVIKPIKKIIDLAMSDKVDDLEKLLTSLGIKLTTEDKELRQKPLMKRILQKWIPADQALLEMMVLHLPSPAHAQKYRAELLYEGPPDDACCTAIRNCDPNGPLMLYISKMVPSSDKGRFIAYGRVFSGTVRSGMKVRIMGPNYVPGTKKDLAVKSVQRTLLMMGRRTDAVDSVPCGNTVGLVGLDQVIIKSGTLSDVEE--AFPLKDMKYSVSPVVRIAVEPKNPSDLPKLVEGLKRLAKSDPLV-QIITEESGEHVVAGAGELHLEICMKDLQDDFMNGAEIRQSNPVVSFRESIEGIEDPTSNGVCLSKSPNKHNRLYIYATPLPEALPTAIEDGKITPRDEPKARMKMLRDEYGMEEDAAK
049GratDiv  [Grateloupia spp.                   ] ----------------------------------------------------------------------------------------------------------------------------------------------------------------------------------------------------------------------------------------------------------------------------------------------------------------------------------------------------------------------------------------------------------------------------------------------------------------------------------------------------------------------------------------------------------------------------------------------------------------------------------------------------------------------------------------------------------------------------------------------------------------------------------------------------------------------------------------------------------------------------------------------------------------------------------------------------------------------------------------------------------------------------------------------------------------------------------------------------------------------------------------------------------------------------------------------------------------------------------------------------------------------------------------------------------------------------------------------------------------------------------------------------------------------------------------------------------------------------------------------------------------------------------------------------------------------------------------------------------------------------------------------------------------------------------------------------------------------------------------------------------------------------------------------------------------------------------------------------------------------------------------------------------------------------------------------------------------------------------------------------------------------------------------------------------------------------------------------------------------------------------------------------------------------------------------------------------------------------------------------------------------------------------------------------------------------------------------------------------------------------------------------------------------------------------------------------------------------------------------------------------------------------------------------------------------------------------------------------------------------------------------------------------------------------------------------------------------------------------------------------------------------------------------------------------------------------------------------------------------------------------------------------------------------------------------------------------------------------------------------------------------------------------------------------------------------------------------------------------------------------------------------------------------------------------------------CACCTGGTTGATCCTGCCAGTGGT--ATATGCTTGTCTCAAGGACTAAGCCATGCAAGTGTAA-GTATGAGTG--TTGTACA-ACGAAACTGCGAATGGCTCGGTAAAACAGCTAT-AGTTTCTTCGATGGTAA-CTACT---CGGATAACCGTAGTA-ATTCTAGAGCT-AATACGTGCCA-CAAAACGACGCA----AGTCGTGGTATAAATTG-GAG--ATACAAACC------TGGTGATTCACGATTTC-TT-TTCTGATTGCG--------------CGACGCATCGTTCAAATTTCTGAC-CTATCAACTTTGGATGGTAAGGTAGTGTCTTACCATGGTTGTGACGGGTAACGGAC-CGTGGGTGCGGGACTCCGGAGAGGGAGCCTGAGAAACGGCTACCACATCCAA-GGAAGGCAGCAGGCGCGCAACTTACCCAATCCGGACAC-CGGGAGGTAGTGACAAGAAATAGCAATAGAGGGCCCGATGG--GTTTTCTAATTGGAATGAGAACAAGGTAAACAGCT-TATCGAGGAGCCAGCAGAGGGCAAGTCTGGTGCCAGCAGCCGCGGTAATTCCAGCTCTGTAAGCGTATACCAAAGTTGTTGCAGTTAAAACGCTCGTAGTCGAAATTTGGCG------------------------------------------------------------------------------------------------------GGCGACGTGAGTCGTCTTTGCCACC--GTTTACTGTGAAAAAATTAGAGTGTTCAAAGCAGGCG-TTTGCCGTGAATACATTAGCATGGAATAATAGAATAGGACCT-----CTATTTTGTTGG--T-TTGTTAGGATCGGGTAATGATTAAGAGGGATGGTTGGGGGCATTTGTATTCCAGCGTCAGAGGTGAAATTCTTGGATTGTTGGAAGACAAACAGCTGCGAAAGCGTCTGCCAAGGACATTTTCATTGATCAAGAACGAAAGTAAGGGGATCG-AAGACGATCAGATACCGTCGTAGTCTTTACTATAAACGATGAGGACT-GGAGATC--------------------CCGCCCGGCATCCTTCGGGAAACCAAAGTGTTTGCTTTCTGGGGGGAGTATGGTCGCAAGGCTGAAACTTAAAGGAATTGACGGGAGGGCATCACCGGGTGTGGAGCCTGCGGCTTAA-TTTGACTCAACACGGGA-AAACTTACCAGGTCCGGACATAGTGAGGATTGACAGATTGAGAGCTCTTTCTTGATTCTATGGTTGGTGGTGCATGGCCGTTCTTAGTTGGTGGAGTGATCTGTCTGGTTAATTCCGTTAACGAGCGAGACCTGGGCGTGTTAGCTAGG----------------------------------------CGGCCTTCCTAAACGGACTGCGG-GC---GTCT--AGCCCGCGGAAGCTCCAGGCAATAACAGGTCTGAGATGCCCTTAGATGTTCTGGGCCGCACGCGTGCTACACTGAGCGGGTCAACGGGTGAGGATGTGCGAGAGCGCTTCCCAATC-TCTAAATCCGC-TCGTGCTGGGGATCGAGGGTTGCAATTTTCCCTCTTGAACGAGGAATACCTTGTAAGCGCGGGTCATCATCCCGTGC-TGAATACGTCCCTGCC-CTTTGTACACACCGCC-CGTCGCTCCTACCGA-TTGAGTGGTCCGGTGAGGC-CTTGGGACTTGGTCAAAC-----------------------------------------CTTATCACTTAGAGGAAGGAGAAGTCGTAACAAGGT----VFSAHFGQLAIIFLWISGMHFHGAYFSNYSAWLTDPVNIKQSSQVVWPIVGQEILNGDVGGNFQGIQTTSGWFQMWRAEGITSEVELYWIAIGGLAMSAIMLFAGWFHYHKAAPKLEWFQNAESMMNHHLAGLLGLGCLSWSGHQIHIALPINKLLDAGVAPQEIPLPHEFLINRELMSQLYP----SFSQGLAPFFGGNWGAYSDFLTFKGGLNPVTGGLWLSDTAHHHLALAVLFIVAGHMYRTNWGIGHSMKEILEAHKGPFTGEGHKGLYEILTTSWHAQLAINLAMMGSLSIIVAHHMYAMPPYPYIATDYPTQISLFTHHMWIGGFCIVGAGAHASIFMVRDYNPAQNYNNVLDRIIRHRDAIISHLNWVCIFLGFHSFGLYIHNDTMRALGRSQDMFSDTAIQLQPIFAKWVQNIHTLAPSNTSPNSLATASYAFGGDVVSVGNKIAIMPIPLGTADFMVHHIHAFTIHVAVLILIKGFLFARNSRLIPDKSNRFCTWITSTENRLYIGWFGVLMIPTLLTATSVFIIAFVAAPPVDIDGIREPVAGSLLYGNNIISGAIIPSSAAIGIHFYPIWEAASLDEWLYNGGPYQLIVLHFLLGVCCYIGREWELSYRLGMRPWISVAFTAPVAAAAAVFLVYPIGQGSFSDGMPLGISGTFNFMLVFQAEHNILMHPFHQLGVAGVFGGSLFSAMHGSLVTSSLIRETTENESANNGYKFGQEEETYNIVAAHGYFGRLIFQYASFNNSRALHFFLGLWPVVGIWFTAMSVSTMAFNLNGFNFNQSVVDSQGRVINTMGYWDPDYVIKDTDVLALFRVTPQPGVDPVEASAAVAGESSTATWTVVWTDLLTACDLYRAKAYKVDAVPNSSEQYFAYIAYDIDLFEEGSIANLTASIIGNVFGFKAVKALRLEDMRIPVAYLKTFQGPATGIVVERERMDKFGRPFLGATVKPKLGLSGKNYGRVVYEGLKGGLDFLKDDENINSQPFMRWKERFLYSMEAVNRSIAATGEVKGHYMNVTAATMEDMYERAEFAKQLGTVIIMIDLVIGYTAIQTMGVWARKNDMILHLHRAGNSTYSRQKSHGMNFRVICKWMRMAGVDHIHAGTVVGKLEGDPLMIRGFYNTLLLTHLDVNLPQGIFFEQDWASLRKVTPVASGGIHCGQMHQLLDYLGNDVVLQFGGGTIGHPDGIQAGATANRVALEAMVMARNEGRDYVAEGPQILQDAAKTCGPLQTALDLWKDITFNYTSTDTADFVETPTANVTLYLIFGAFSGILGGCMSMLIRMELAQPGNQLLLGNHQVYNVLITAHAFLMIFFMVMPVMIGGFGNWLVPVMIGSPDMAFPRLNNISFWLLPPSLCLLLASAVVEVGVGTGWTVYPPLSSIQSHSGGAIDLAIFSLHLSGASSILGAINFISTILNMRNPGQSMYRMPLFVWSIFVTAFLLLLAVPVLAGAITMLLTDRNFNTSFFDPAGGGDPVLYQHLF----------------------------------------------------------------------------------------------------------------------------------------------------------------------------------------------------------------------------------------------------------------------------------------------------------------------------------------------------------------------------------------------------------------------------------------------------------------------------------------------------------------------------------------------------------------------------------------
215EpipBul  [Epiphloea bullosa                  ] CGGAGGAAAAGAAACTAACA-AGGATTCCCTCAGTAGCGGCGAGCGAAGCGGGAAG-AGCCCAAAATGAAAAGCCAGCTTGCTGGCGTTGTA-GTT--GAACG-TCTTT-GGGGT------GTCAGTTCGGGA--AAGT-----GGCATGGAAATGTCCG-CCGAGGAGGGTGATAGCCCCGTCCATCCCGTTC-AG-GGCA-C-TCCGCACA-AAGGCGTT-TCA--AACGAGTCGGGTAGCTTGGGAATGCTGCTCTAA--TTGGTGGTAAATCTCATCAAAGGCTAAATAACGGTGGGAGACCGATAGTGAACAA-GTACCGTGAGGGAAAGATGAAAAGCACTTTGAAAAGAGGGTAAAA-AGGACCTGAAACCGTTACGGGGGAAGCGGATTGCG------------------------------------------------------------------------------------------------------------------------------------------TTGGCGAGGACAACGGAGC--GACGACGTGATACGACCCGTCTTGAAACACGGACCAAGGAGTCTAGCGCGGGTGCGAGTCAAAGGGTA----AAAACCCG--TGGGCGAAGTGAAAGCGAGCAGT-----------------------TTGGGGCGGCATAG-AATCGT----TGATTC-TAGG-TCTGACCTTGAGCAGTTGCGCTGGGACCCGAAAGATGGTGAACTATGCCGGAGTAGGGCGAAGCCAGAAGAAAT-TCTGGTGGAGGCT-CGTAGCGGTGCTGACGTGCAAATCGCTCGTCGAACTTGGGTATAGGGGCGAAAGACTAATCGAACCATCTAGTAGCTGGTTTCCTCCGAAGTTTCTCTCAGGATAGCAGGCCGACG--------AGTTGTTT-TGTGCGGTAAAGCGAATGATTAGCGCA-TTCGGGGGCGTTTA-GCCTTCGGGCGATTCTCAAAC-TTTAAATGCGCAAG---------GGTACCGGTGCTTTGT-TGAGCGGT---ACCG--GTAAAAACG-TCGGCCTTGTGGGCCACTTTTGGTAAGCAGAACTGGCGATACGGGATGAACCGTAAGCATGGTTAAGGTG-CCAAACTGCCCGCTTA--TAGATCCCACAAAAGGTGTTGATTCATCGAGACAGCA-GGACGGTGGCCATGGAAGTCGGAATCCGCCAAGGAGTGTGTA-ACAACTCACCTGCCGAATGAATTAGCCCTGAAAATGGATGGCGCTTAAGCGGGCGACCGACACCATGCCGTC---------------TGTAATGAGTAGGAGG-ACGTGGCGGC-CGTGTCG-AAGCA-TGCGT-GCAGACG-CGTGTGGAACAG-CCGCTAGTGCAGATCTTGGTGGTAGTAGCAAATATTCAAGCGAGA----TCCTTGAAGGGCGAAGCGGGGAAGGGTTCCACGCGAACATTGATTGGGCGTGG-GTGAGTCGTTCCTAAGCCGAGTGGCAA----------TTGC-TGCGAAAGGGAAGCAGGTTGACA-TTCCTGCACACGGATGTGGAG-CGGTGACGC--TTGAGGGCGAACACGCCGGCGGTGGCGCTGGGCAGAGTTTTCTTTTCTGTTTGACCG-----GCACGCGGTGTGAAATCCGCTTGT-CGGGAGAAACACGCGT--GTA-CGGGCAGAGCGCCGGG-GCTATTCCGGCGTCCA-GCTCGCCACCGACGGCCCTTGAAACTTTG-----------------------------------------------------------------------------------------------------CCTGCTGA--AGATCCACGCCGTGGCGTACCGATCACCGCATCAGGTCCCCAAGGTGAACAG-CCTCTGCTCGATATGAAAAATGCAGGTAAGGGAAGTCGGCAAATTGGACCCGTAACTTTGGGAAAAGGGTTGGCTCT-AGTGCTGCGTGGGAC---------------------------------------------------------------------------------------------------------------------------------------------------------------------G-CCCA---CA-GCATGCA-GCAAACTAGAACTGCAACGGGCAAAGGGAATCCGACTGTTTAATTAAAACAAAGCATTGCGAGGGCCGT-GGCCGGTGATGACGCAATGTGATTTCTGCTCAGTGCTCTGAATGTCAAAGTGAAGAGATTCAATC-AAGCGCGGGTAAACAGCGGGAGTAACTATGACTCTCTTAAGGTAGCCAAATGCCTCGTCATCTAATTAGTGACGCGCATGAATGGATTAACGAGATTCCTACTGTCCCTATCTGCT-TCTAGCGAAACCACAGCCGAGGGAACGGGCTCGGCGAAATCGGCGGGGAAAGAAGACCCTGTTGAGCTTGACTCTATTCTAATTTTGTGAAGCAAGCTGGGAGGTGTAGA-ATAGGTGGGA-----------GAAATTTGTCGTCCGTGAAATACCACTACTCCCAGTCTTGCTTTACTTACTGGG-TGGG--TGTGG-ATGAG---------------------------------------------------------------------------------ACCACAGCCCAGTA-CACATTTAGGAGGGGAGTTTGGCTGGGGCGGTACATCTTCTACAAGACAACGAAGGTGTCCAAAGATAAGCTCAGTGAGAACAGAAATCTCACGTAGCGCAAAAGGGTAAAAGCTTGTTTGATTTTGATTTTCAGTGCGAGTCAAAAACGCGAAAGCGTGGCCTATCGATCCTTTC---ACGATTCGAGATTTGAAGCGAGAGGTGTCAG-AAAAGTTACCACAGGG-ATAACTGGCTTGTGGCGGCCAAGCGTTCATAGCGACGTCGCTTTTTGATCCTTCGATGTCGGCTCTTCCCACCTGGTTGATCCTGCCAGTGGT--ATATGCTTGTCTCAAGGACTAAGCCATGCAAGTGTAA-GTATGAGTG--TTGTACA-ACGAAACTGCGAATGGCTCGGTAAAACAGCTAT-AGTTTCTTCGATGGTAA-CTACT---CGGATAACCGTAGTA-ATTCTAGAGCT-AATACGTGCCC-TAAGACGACGCA----AGTCGTGGTATAAATTG-GAG--ATACAGACC------TGGTGATTCACGATTTC-TT-TTCTGATTGCG--------------CGACGCATCGTTCAAATTTCTGAC-CTATCAACTTTGGATGGTAAGGTAGTGTCTTACCATGGTTGTGACGGGTAACGGAC-CGTGGGTGCGGGATTCCGGAGAGGGAGCCTGAGAAACGGCTACCACATCCAA-GGAAGGCAGCAGGCGCGCAAATTACCCAATCCGGACAC-CGGGAGGTAGTGACAAGAAATAGCAATAGAGGGCCCGATGG--GTTTTCTAATTGGAATGAGAACAAGGTAAACAGCT-TATCGAGGAGCCAGCAGAGGGCAAGTCTGGTGCCAGCAGCCGCGGTAATTCCAGCTCTGTAAGCGTATACCAAAGTTGTTGCAGTTAAAACGCTCGTAGTCGAAATTTGGCG------------------------------------------------------------------------------------------------------GGTGACTTGGGTCGTCTTTGCCACC--GTTTACTGTGAAAAAATTAGAGTGTTCAAAGCAGGCG-TTTGCCCTGAATACATTAGCATGGAATAATAGAATAGGACCT-----CTATTTTGTTGG--T-TTGTTAGGATCGGGTAATGATTAAGAGGGATGGTTGGGGGCATTTGTATTCCAGCGTCAGAGGTGAAATTCTTGGATTGTTGGAAGACAAACAGCTGCGAAAGCGTCTGCCAAGGACATTTTCATTGATCAAGAACGAAAGTAAGGGGATCG-AAGACGATCAGATACCGTCGTAGTCTTTACTATAAACGATGAGGACT-GGAGATC--------------------CCGCCCGGCATCCTTCGGGAAACCAAAGTGTTTGCTTTCTGGGGGGAGTATGGTCGCAAGGCTGAAACTTAAAGGAATTGACGGGAGGGCATCACCGGGTGTGGAGCCTGCGGCTTAA-TTTGACTCAACACGGGG-AAACTTACCAGGTCCGGACATAGTGAGGATTGACAGATTGAGAGCTCTTTCTTGATTCTATGGTTGGTGGTGCATGGCCGTTCTTAGTTGGTGGAGTGATCTGTCTGGTTAATTCCGTTAACGAGCGAGACCTGGGCGTGTTAGCTAGG----------------------------------------CGGCCTTCCTAAACGGACTGCGG-GC---GTCT--AGCCCGCGGAAGCTCCAGGCAATAACAGGTCTGAGATGCCCTTAGATGTTCTGGGCCGCACGCGTGCTACACTGAGCGGGTCAACGGGTGAGGATGTGCGAGAGCGCTTCCCAATC-TCTAAATCCGC-TCGTGCTGGGGATCGAGGCTTGCAATTTTCCCTCTTGAACGAGGAATACCTTGTAAGCGCGGGTCATCATCCCGTGC-TGAATACGTCCCTGCC-CTTTGTACACACCGCC-CGTCGCTCCTACCGA-TTGAGTGGTCCGGTGAGGC-CTTGGGACCTGGTCAAAC-----------------------------------------CTTATCACTTAGAGGAAGGAGAAGTCGTAACAAGGT----IFSAHFGQLAIIFLWLSGMYFHGARFSNYVAWLSNPTIIKPSAQLVWPIVGQEILNGDVGGGFQGVQITSGFFQLWRASGITTEFELYVTAIGGLIMASLMLFAGWFHYHKAAPKLEWFQNVESMMNHHLSGLLGLGCLSWAGHQIHIALPINKLLDSGVSPQEIPLPHEFLVNKDLMCELYP----SFSKGILPFFTLNWNEYSDFLTFKGGLNPVTGSLWLSDTAHHHLALAVLFLVAGHMYRTNWGIGHSMKEILEAHKGPFTGEGHKGLYEILTTSWHAQLAINLAMMGSLSIIVAHHMYAMPPYPYIATDYPTQISLFTHHMWIGGFCIVGAGAHASIFMVRDYNPAQNYNNVLDRIIRHRDAIISHLNWVCIFLGFHSFGLYIHNDTMRALGRSQDMFSDTAIQLQPIFAQWVQNIHTLAPSNTSPNSLATASYAFGGDVVSVGNKIAIMPIPLGTADFMVHHIHAFTIHVAVLILVKGFLFARNSRLI-----RFCTWITSTENRLYIGWFGVLMIPTLLTATSVFIIAFVAAPPVDIDGIREPVAGSLLYGNNIISGAIIPSSAAIGIHFYPIWEAASLDEWLYNGGPYELIVLHFLFGVCCYIGREWELSYRLGMRPWISVAFTAPVAAAAAVFLVYPIGQGSFSDGMPLGISGTFNFMLVFQAEHNILMHPFHQLGVAGVFGGSLFSAMHGSLVTSSLIRETTENESANNGYKFGQEEETYNIVAAHGYFGRLIFQYASFNNSRALHFFLGMWPVVGIWFTAMSVSTMAFNLNGFNFNQSVVDSQGRVINT-------------------------------------------------------------------------------------------------------------------------------------------------------------------------------------------------------SMEAVNRSIAATGEVKGHYMNVTAATIENMYERAEFAKQLGTVIIMVDLVIGYTAIQTMAIWARKNDMILHLHRAGNSTYSRQKSHGMNFRVICKWMRMAGVDHIHAGTVVGKLEGDPLMIRGFYNTLLLTHLDVNLPQGLFFEQDWASLRKVTPVASGGIHCGQMHQLLDYLGEDVVLQFGGGTIGHPDGIQAGATANRVALEAIVIARNEGRDYVAEGPQILQDAAKTCGPLQTALDLWKDITFNYTSTDTADFVETPTANV-----------------------------------------------------------------------------------------------------------------------------------------------------------------------------------------------------------------------------IKSTGISLYFRFPDE--LPLPKETDSRDFLVNLIDSPGHVDFSSEVTAALRVTDGALVVVDSVEGVCVQTETVLRQALTERIKPVMTINKLDRSFLELQLEPEDMYQNFSRIIENANVIMSTYQDDALGDVQVYPEKGTVAFSAGLHGWAFTLNRFARMYAKKFGVPEEKMTARLWGDSFFNRKEKKWTKRD--TGGAVRAFCEFIIKPIKKIIDLAMSDKVDELEKLLSSLGVKLTSEDKDLRQKPLMKRILQKWIPADQALLEMMVLYLPAPAHAQKYRAELLYEGPPDDACCTAIRNCDPNGPLMLYISKMVPSSDKGRFIAYGRVFSGTVRSGTKVRIMGPNYVPGTKKDLAHKNIQRTLLMMGRRTDAVESVPCGNTVGLVGLDQVIVKSGTISDVEE--AFPLKDMKYSVSPVVRVAVEPKNPSDLPKLVEGLKRLAKSDPLV-QTIIEESGEHVIAGAGELHLEICLKDLQEDFMNGAEIRVSNPVVSFRETIEGVDDPENTAVCLSKSPNKHNRLYIYATPLPEELPTAIEDGKITPRDEPKARMKMLRDQYGMEEDAAR
216IsabSp1  [Isabbottia ovalifolia              ] CGGAGGAAAAGAAACTAACC-AGGATTCCCCTAGTAGCGGCGAGCGAAGCGGGAAA-AGCCCAAAATGAAAAGCCAGCTTGCTGGCGTTGTA-GTT--GAGCG-TCTTT-GGGGT------GTCAGTTCGGGA--AAGTT----AGCATGGAAATGCTCG-CCGTGGAGGGTGATAGCCCCGTCCATCCCGTTC-AG-GACA-C-CTCGCACA-AAGGCGTT-TCT--AATGAGTCGGGTAGCTTGGGAATGCTGCTCTAA--TTGGTGGTAAATCTCATCAAAGGCTAAATAACGGTGGGAGACCGATAGCGAACAA-GTACCGTGAGGGAAAGATGAAAAGCACTTTGAAAAGAGGGTAAAA-AGAGCCTGAAACCGTTACGGGGGAAGCGGATCGCG------------------------------------------------------------------------------------------------------------------------------------------TTGGCGAGGACGACGGAGT--GACGACGCGATACGACCCGTCTTGAAACACGGACCAAGGAGTCTAGCACGGGTGCGAGTCAGAGGGTA----TAAACCCG--TGGGCGAAGTGAAAGCGAGCAGT-----------------------TTGGGGCGGCATAG-AATCGT----TGATTC-TAGG-TCCGACCTTGAGCAGTTGTGCTGGGACCCGAAAGATGGTGAACTATGCCGGAGTAGGGCGAAGCCAGAAGAAAT-TCTGGTGGAGGCT-CGTAGCGGTGCTGACGTGCAAATCGCTCGTCGAACTTGGGTATAGGGGCGAAAGACTAATCGAACCATCTAGTAGCTGGTTTCCTCCGAAGTTTCTCTCAGGATAGCAGGCCGACA--------CGTTGTTT-TGTGCGGTAAAGCGAATGATTAGCGCA-TTCGGGGGCGTTCA-GCCTTCGGGCGATTCTCAAAC-TTTAAATGCGCAAG---------GGTACCGGTGCTTTGT-TGAGCGGT---GCCG--TTAAAAACG-TCGGCCTTGTGGGCCACTTTTGGTAAGCAGAACTGGCGATACGGGATGAACCGTAAGCATGGTTAAGGTG-CCAAACTGCCCGCTTA--GAGATCCCACAAAAGGTGTTGATTCATCGAGACAGCA-GGACGGTGGCCATGGAAGTCGGAATCCGCCAAGGAGTGTGTA-ACAACTCACCTGCCGAATGAATTAGCCCTGAAAATGGATGGCGCTTAAGCGGGCGACCGACACCATGCCGTC---------------TGTAATGAGTAGGAGG-ACGTGGCGGC-CGTGTCG-AAGCA-TGCGT-GCAGACG-CGTGTGGAACGG-CCGCTAGTGCAGATCTTGGTGGTAGTAGCAAATATTCAAGCGAGA----TCCTTGAAGGGCGAAGCGGGGAAGGGTTCCACGCGAACATTGATTGGGCGTGG-GTGAGTCGTTCCTAAGCCGAGTGGCAA----------TTGC-TGCGAAAGGGAAGCAGGTTGACA-TTCCTGCACACGGATGTGGAG-CGGTGACGC--TTGAGGGCGAACACGCCGGCGATGGCGCTGGGCAGAGTTTTCTTTTCTGTTTGACCG-----GCACGCGGTGTGGAATCCGCTTGT-CGGGAGAAACACGCGT--GTT-CGGGCAGAGCGCCGGG-GCTATTCCGGCGTCCA-GCTCGCCATCGACGGCCCTTGAAACTTTG-----------------------------------------------------------------------------------------------------CCTGCTGA--AGATCCACGCCGTGGCGTACCGATCACCGCATCAGGTCCCCAAGGTGAACAG-CCTCTGCTCGATATGAACAATGCAGGTAAGGGAAGTCGGCAAATTGGACCCGTAACTTTGGGAAAAGGGTTGGCTCT-AGTGCTGCGTGGGAC---------------------------------------------------------------------------------------------------------------------------------------------------------------------G-CCCA---CA-GCATGCA-GCAGACTAGAACTGCAACGGGCAAAGGGAATCCGACTGTTTAATTAAAACAAAGCATTGCGAAGGCCGT-GGCCGGTGATGACGCAATGTGATTTCTGCTCAGTGCTCTGAATGTCAAAGTGAAGAGATTCAATC-AAGCGCGGGTAAACAGCGGGAGTAACTATGACTCTCTTAAGGTAGCCAAATGCCTCGTCATCTAATTAGTGACGCGCATGAATGGATTAACGAGATTCCTACTGTCCCTATCTGCT-TCTAGCGAAACCACAGCCGAGGGAACGGGCTCGGCGAAATCGGCGGGGAAAGAAGACCCTGTTGAGCTTGACTCTATTCTAATTTTGTGAAGCAAGCTGGGAGGTGTAGC-ATAGGTGGGA-----------GACTTCGGTCGACCGTGAAATACCACTACTCCCAGTCTTGCTTTACTTACTGGG-TCGG--TGTGG-ATGAG---------------------------------------------------------------------------------ACCACAGCCCAGTA-CACATTTAGGAGGGGAGTTTGGCTGGGGCGGTACATCTTCTACAAGACAACGAAGGTGTCCAAAGATAAGCTCAGTGAGAACAGAAATCTCACGTAGCGCAAAAGGGTAAAAGCTTGTTTGATTTTGATTTTCAGTGCGAGTCAAAAACGCGAAAGCGTGGCCTATCGATCCTTTC---ACGATTCGAGATTTGAAGCGAGAGGTGTCAG-AAAAGTTACCACAGGG-ATAACTGGCTTGTGGCGGCCAAGCGTTCATAGCGACGTCGCTTTTTGATCCTTCGATGTCGGCTCTTCCCACCTGGTTGATCCTGCCAGTGGT--ATATGCTTGTCTCAAGGACTAAGCCATGCAAGTGTAA-GTATGAGTG--TTGTACA-ACGAAACTGCGAATGGCTCGGTAAAACAGCTAT-AGTTTCTTCGATGGTAA-CTACT---CGGATAACCGTAGTA-ATTCTAGAGCT-AATACGTGCCC-TAAGACGACGCA----AGTCGTGGTATAAATTG-GAG--ATACAAACC------TGGTGATTCACGATTTC-TT-TTCTGATTGCG--------------CGACGCATCGTTCAAATTTCTGAC-CTATCAACTTTGGATGGTAAGGTAGTGTCTTACCATGGTTGTGACGGGTAACGGAC-CGTGGGTGCGGGATTCCGGAGAGGGAGCCTGAGAAACGGCTACCACATCCAA-GGAAGGCAGCAGGCGCGCAAATTACCCAATCCGGACAC-CGGGAGGTAGTGACAAGAAATAGCAATAGAGGGCCCGATGG--GTTTTCTAATTGGAATGAGAACAAGGTAAACAGCT-TATCGAGGAGCCAGCAGAGGGCAAGTCTGGTGCCAGCAGCCGCGGTAATTCCAGCTCTGTAAGCGTATACCAAAGTTGTTGCAGTTAAAACGCTCGTAGTCGAAACTTGGCG------------------------------------------------------------------------------------------------------GGCGACTTAAGTCGTCTTTGCCACC--GTTTACTGTGAAAAAATTAGAGTGTTCAAAGCAGGCG-TTTGCCCTGAATACATTAGCATGGAATAATAGAATAGGACCT-----CTATTTTGTTGG--T-TTGTGAGAATCGGGTAATGATTAAGAGGGATGGTTGGGGGCATTTGTATTCCAGCGTCAGAGGTGAAATTCTTGGATTGTTGGAAGACAAACAGCTGCGAAAGCGTCTGCCAAGGACATTTTCATTGATCAAGAACGAAAGTAAGGGGATCG-AAGACGATCAGATACCGTCGTAGTCTTTACTATAAACGATGAGGACT-GGAGATC--------------------CCGCCCGGCATCCTTCGGGAAACCAAAGTGTTTGCTTTCTGGGGGGAGTATGGTCGCAAGGCTGAAACTTAAAGGAATTGACGGGAGGGCATCACCGGGTGTGGAGCCTGCGGCTTAA-TTTGACTCAACACGGGG-AAACTTACCAGGTCCGGACATAGTGAGGATTGACAGATTGAGAGCTCTTTCTTGATTCTATGGTTGGTGGTGCATGGCCGTTCTTAGTTGGTGGAGTGATCTGTCTGGTTAATTCCGTTAACGAGCGAGACCTGGGCGTGTTAGCTAGG----------------------------------------CGGCCTTCCTAAACGGACTGCGG-GC---GTCT--AGCCCGCGGAAGCTCCAGGCAATAACAGGTCTGAGATGCCCTTAGATGTTCTGGGCCGCACGCGTGCTACACTGAGCGGGTCAACGGGTGAGGATGTGCGAGAGCGCTTCCCAATC-TCTAAATCCGC-TCGTGCTGGGGATCGAGGCTTGCAATTTTCCCTCTTGAACGAGGAATACCTTGTAAGCGCGGGTCATCATCCCGTGC-TGAATACGTCCCTGCC-CTTTGTACACACCGCC-CGTCGCTCCTACCGA-TTGAGTGGTCCGGTGAGGC-CTTGGGACTTGGTCAAAC-----------------------------------------CTTATCACTTAGAGGAAGGAGAAGTCGTAACAAGGT----IFSAHFGQLAIIFLWLSGMYFHGARFSNYVAWLSNPTVIKPSAQIVWPIVGQEILNGDVGGGFQGVQITSGFFQLWRASGITTEFELYATAIGGLVMASLMVFAGWFHYHKAAPKLEWFQNVESMMNHHLAGLLGLGCLSWAGHQIHIALPINKLLDSGVSPQELPLPHEFLVNRDLMCQLYP----SFSKGILPFFTLNWNEYSDFLTFKGGLNPVTGGLWLSDTAHHHLALAVLFLVAGHMYRTNWGIGHSMKEILEAHKGPFTGEGHKGLYEILTTSWHAQLAINLAMMGSLSIIVAHHMYAMPPYPYIATDYPTQISLFTHHMWIGGFCIVGAGAHASIFMVRDYNPAQNYNNVLDRIIRHRDAIISHLNWVCIFLGFHSFGLYIHNDTMRALGRSQDMFSDTAIQLQPIFAKWVQNIHTLAPINTSPNSLATASYAFGGDVVSVSNKIAIMPIPLGTADFMVHHIHAFTIHVDVLILVKGFLFARNSRLI-----RFCTWITSTENRLYIGWFGVLMIPTLLTATSVFIIAFVAAPPVDIDGIREPVAGSLLYGNNIISGAIIPSSAAIGIHFYPIWEAASLDEWLYNGGPYQLIVLHFLLGVCCYIGREWELSYRLGMRPWISVAFTAPVAAAAAVFLVYPIGQGSFSDGMPLGISGTFNFMLVFQAEHNILMHPFHQLGVAGVFGGSLFSAMHGSLVTSSLIRETTENESANNGYKFGQEEETYNIVAAHGYFGRLIFQYASFNNSRALHFFLGMWPVVGIWLTAMSVSTMAFNLNGFNFNQSVVDSQGRVINTMGYWDPDYVVKETDILALFRVTPQPGVDPVEASAAVAGESSTATWTVVWTDLLTACDLYRAKAYKVDPVPNSSDQYFAYISYDIDLFEEGSIANLTASIIGNVFGFKAVKALRLEDMRIPVAYLKTFQGPATGIIVERERMDKFGRPFLGATVKPKLGLSGKNYGRVVYEGLKGGLDFLKDDENINSQPFMRWKERFLYSMEAVNRSIAATGEVKGHYMNVTAATMEQMYERAEFAKQLGSIIVMIDLVVGYTAIQTMGIWARKNDMILHLHRAGNSTYSRQKNHGMNFRVICKWMRMAGVDHIHAGTVVGKLEGDPLMIKGFYNTLLLSHLDVNLPQGIFFEQDWASLRKVTPVASGGIHCGQMHQLLDYLGDDVVLQFGGGTIGHPDGIQAGATANRVALEAVVIARNEGRDFVAEGPQILQVAAKTCGPLQTALDLWKDITFNYTSTDTADFVETPTANV-----------------------------------------------------------------------------------------------------------------------------------------------------------------------------------------------------------------------------IKSTGISLYFKFPEE--LALPKETKSRDFLVNLIDSPGHVDFSSEVTAALRVTDGALVVVDSVEGVCVQTETVLRQALTERIKPVMTINKLDRSFLELQLEPEDMYQNFSRIIENANVIMSTYMDDALGDVQVYPENGTVAFSAGLHGWAFTLNRFARMYAKKFGVPEEKMTARLWGDSFFNRKEKKWTKRE--TAGSVRAFCEFVIKPIKKIIDLAMSDKVDDLEKLLVSLGIKLTTEDKELRQKPLMKRILQKWIPADQALLEMMVMHLPAPAEAQKYRAELLYEGPPDDACCTAIRNCDPNGPLMLYISKMVPSSDKGRFIAYGRVFSGTVRSGTKVRIMGPNHVPGTKKDLAHKNIQRTLLMMGRRTDAVDSVPCGNTVGLVGLDSVIIKSGTISDVEE--AFPLKDMKYSVSPVVRVAVEPKNPSDLPKLVEGLKRLAKSDPLV-QTIIEESGEHVIAGAGELHLEICLKDLQDDFMNGAEIRVSNPVVSFRESIEGVEDPENTAVCLSKSPNKHNRLYIYATPLPEELPNAIEDGKITPRDEPKARMKMLRDQYGMDEDAAR
217PachCar  [Halymeniaceae spp.                 ] CGGAGGAAAAGAAACTAACA-AGGATTCCCCTAGTAGCGGCGAGCGAAGCGGGAAG-AGCCCAATATGAAAAGCCAGCTTGCTGGCGTTGTA-GTT--GAGCG-TTCTT-GGGGT------GTCAGTTTGGGT--AAGT-----GGCATGGAAATGCGCG-CCGAGGAGGGTGAGAGCCCCGTCCATCCCATTC-AG-GACA-C-CTCGCACA-AGAACGTT-TCA--GACGAGTCGGGTAGTTTGGGAATGCTGCTCTAA--TTGGTGGTAAATCTCATCAAAGGCTAAATAACGGTGGGAGACCGATAGCGAACAA-GTACCGTGAGGGAAAGATGAAAAGCACTTTGAAAAGAGGGTAAAA-AGAGCCTGAAACCGTTACGGGGGAAGCGGATCGCG------------------------------------------------------------------------------------------------------------------------------------------TTGGCGAGGACGACGGAGT--GACGACGCGATACGACCCGTCTTGAAACACGGACCAAGGAGTCTAGCGCAGGTGCGAGTCGGAGGGTT-----AAGCCCG--TGGGCGAAGTGAAAGCGAGCAGT-----------------------TTGGGGCGGCATAA-AATCGT----TGATTT-TAGG-TCTGACCTTGAGCAGTTGTGCTGGGACCCGAAAGATGGTGAACTATGCCGGAGTAGGGCAAAGCCAGAAGAAAT-TCTGGTGGAGGCT-CGTAGCGGTGCTGACGTGCAAATCGCTCGTCGAACTTTGGTATAGGGGCGAAAGACTAATCGAACCATCTAGTAGCTGGTTTCCTCCGAAGTTTCTCTCAGGATAGCAGGCCGACA--------CGTTGTTT-TGTGCGGTAAAGCGAATGATTAGCGCA-TTCGGGGGCGTTTA-GCCTTCGGGCGATTCTCAAAC-TTTAAATGCGCAAG---------GGTACCGGTGCTTTAT-TGAGCGGT---ACCG--TTAAAAACG-TCGGCTTCGTGGGCCACTTTTGGTAAGCAGAACTGGCGATACGGGATGAACCGTAAGCGTGGTTAAGGTG-CCAAACTGCCCGCTTA--TAGATCCCACAAAAGGTGTTGATTCATCGAGACAGCA-GGACGGTGGCCATGGAAGTCGGAATCCGCCAAGGAGWGTGTA-ACAACTCACCTGCCGAATGAATTAGCCCTGAAAATGGATGGCGCTTAAGCGGGCGACCGACACCACGCCGTC---------------TGTAATGAGTAGGAGG-ACGTGGCGGC-TGTGTCG-AAGCA-TGCGT-GCAGACG-CGTGTGGAACGG-CCGCTAGTGCAGATCTTGGTGGTAGTAGCAAATATTCAAGCGAGA----TCCTTGAAGGGCGAAGCGGGGAAGGGTTCCACGCGAACATTGATTGGGCGTGG-GTGAGTCGTTCCTAAGCCGAGTGGCAA----------TTGC-TGCGAAAGGGAAGCGGGTTGACA-TTCCCGCACACGGATGTGGAG-CGGCGACGC--TTGAGGGCGAACACGCTGGCGGTGGCGCTGGGCAGAGTTTTCTTTTCTGTTTGACCG-----GCATGCGGTGTGGAATCCGCTTGT-CGGGAGAAACACGCGT--GTA-CGGGCAGAGCGCCGGG-GCTTTTCCGGCGTCCA-GCTCGCCACCGACGGCCCTTGAAACTTTG-----------------------------------------------------------------------------------------------------CCTGCTGA--AGATCCACGCCGTGGCGTACCGATCACCGCATCAGGTCCCCAAGGTGAACAG-CCTCTGCTCAATATGAAAAATGCAGGTAAGGGAAGTCGGCAAATTGGACCCGTAACTTTGGGAAAAGGGTTGGCTCT-AGTGCTGCGTGGGAC---------------------------------------------------------------------------------------------------------------------------------------------------------------------G-CCCA---CA-GCATGCA-GCAGACTAGAACTGCAACGGGCAAAGGGAATCCGACTGTTTAATTAAAACAAAGCATTGCGAGGGCCGT-GGCCGGTGTTGACGCAATGTGATTTCTGCTCAGTGCTCTGAATGTCAAAGTGAAGAGATTCAATC-AAGCGCGGGTAAACAGCGGGAGTAACTATGACTCTCTTAAGGTAGCCAAATGCCTCGTCATCTAATTAGTGACGCGCATGAATGGATTAACGAGATTCCTACTGTCCCTATCTGCT-TCTAGCGAAACCACAGCCGAGGGAACGGGCTCGGCGAAATCGGCGGGGAAAGAAGACCCTGTTGAGCTTGACTCTATTCTAATTTTGTGAAGCAAGCTGGGAGGTGTAGC-ATAGGTGGGA-----------GACTTTGGTCGCCCGTGAAATACCACTACTCCCAGTCTTGCTTTACTTACTGGG-TAGG--TGTGG-ATGAG---------------------------------------------------------------------------------ACCACAGCCCAGTA-CACATTTAGGAGGGGAGTTTGGCTGGGGCGGTACATCTTCTACAAGACAACGAAGGTGTCCAAAGATAAGCTCAGTGAGAACAGAAATCTCACGTAGCGCAAAAGGGTAAAAGCTTGTTTGATTTTGATTTTCAGTGCGAGTCAAAAACGCGAAAGCGTGGCCTATCGATCCTTTC---ACGATTCGAGATTTGAAGCGAGAGGTGTCAG-AAAAGTTACCACAGGG-ATAACTGGCTTGTGGCGGCCAAGCGTTCATAGCGACGTCGCTTTTTGATCCTTCGATGTCGGCTCTTCCCACCTGGTTGATCCTGCCAGTGGT--ATATGCTTGTCTCAAGGACTAAGCCATGCAAGTGTAA-GTATGAGTG--TTGTACA-ACGAAACTGCGAATGGCTCGGTAAAACAGCTAT-AGTTTCTTCGATGATAA-CTACT---CGGATAACCGTAGTA-ATTCTAGAGCT-AATACGTGCCA-TAAGACGACGCA----AGTCGTGGTATAAATTG-GAG--ATACAGACC------TGGTGATTCACAATTTC-TT-TTCTGATCGCG--------------CGACGCATCGTTCAAATTTCTGAC-CTATCAACTTTGGATGGTAAGGTAGTGTCTTACCATGGTTGTGACGGGTAACGGAC-CGTGGGTGCGGGATTCCGGAGAGGGAGCCTGAGAAACGGCTACCACATCCAA-GGAAGGCAGCAGGCGCGCAAATTACCCAATCCGAACTC-CGGGAGGTAGTGACAAGAAATAGCAATAGAGGGCCCGATGG--GTTTTCTAATTGGAATGAGAACAAGGTAAACAGCT-TATCGAGGAGCCAGCAGAGGGCAAGTCTGGTGCCAGCAGCCGCGGTAATTCCAGCTCTGTAAGCGTATACCAAAGTTGTTGCAGTTAAAACGCTCGTAGTCGGAACTTGGCG------------------------------------------------------------------------------------------------------GGCGACCTGGGTCGTCCTTGCCACC--GTTTACTGTGAAAAAATTAGAGTGCTTAAAGCAGGCG-TTTGCCCTGAATACATTAGCATGGAATAATAGAATAGGACCT-----CTATTTTGTTGG--T-TTGTTAGGATCGGGTAATGATTAAGAGGGATGGTTGGGGGCATTTGTATTCTAGCGTCAGAGGTGAAATTCTTAGATTGTTGGAAGACAAACAGCTGCGAAAGCGTCTGCCAAGGACATTTTCATTGATCAAGAACGAAAGTAAGGGGATCG-AAGACGATCAGATACCGTCGTAGTCTTTACTATAAACGATGAGGACT-GGAGATC--------------------CCGCCCGGCATCCTTCGGGAAACCAAAGTGTTTGCTTTCTGGGGGGAGTATGGTCGCAAGGCTGAAACTTAAAGGAATTGACGGGAGGGCATCACCGGGTGTGGAGCCTGCGGCTTAA-TTTGACTCAACACGGGG-AAACTTACCAGGTCCGGACATAGTGAGGATTGACAGATTGAGAGCTCTTTCTTGATTCTATGGTTGGTGGTGCATGGCCGTTCTTAGTTGGTGGAGTGATCTGTCTGGTTAATTCCGTTAACGAGCGAGACCTGGGCGTGTTAGCTAGG----------------------------------------CGGCCTTCCTAAACGGACTGCGG-GC---GTCT--AGCCCGCGGAAGCTCCAGGCAATAACAGGTCTGAGATGCCCTTAGATGTTCTGGGCCGCACGCGTGCTACACTGAGCGGGTCAACGGGTGAGGATGTGCGAGAGTGCTTCCCAATC-TCTAAATCCGC-TCGTGCTGGGGATCGAGGCTTGCAATTTTCCCTCTTGAACGAGGAATACCTTGTAAGCGCGGGTCATCATCCCGTGC-TGAATACGTCCCTGCC-CTTTGTACACACCGCC-CGTCGCTCCTACCGA-TTGAGTGGTCCGGTGAGGC-CTTGGGACTTGGTCAAAC-----------------------------------------CTTATCACTTAGAGGAAGGAGAAGTCGTAACAAGGT----IFSAHFGQLAIIFLWLSGMYFHGARFSNYVAWLSNPTIIKPSAQIVWPIVGQEILNGDVGGGFQGVQITSGFFQLWRASGITTEFQLYVTAIGALFMASLMVFAGWFHYHKAAPKLEWFQNVESMMNHHLAGLLGLGCLSWSAHQIHIALPINKLLDSGVSPQELPLPHEFLVNRDLMSQLYP----SFSKGIIPFFTLNWNEYSDFLTFKGGLNPVTGGLWLSDTAHHHLALAVLFLVAGHMYRTNWGIGHSMKEILEGHKGPFTGEGHKGLYEILTTSWHAQLAINLAMMGSLSIIVAHHMYAMPPYPYIATDYPTQLSLFTHHMWIGGFCIVGAGAHASIFMVRDYNPAQNYNNVLDRIIRHRDAIISHLNWVCIFLGFHSFGLYIHNDTMRALGRSQDMFSDTAIQLQPIFAKWIQGIHTLAPGNTSPNSLATASYAFGGDVVSIGNKIAIMPIPLGTADFMVHHIHAFTIHVSVLILVKGFLFARNSRLI-----RFCTWITSTENRLYIGWFGVLMIPTLLTATSVFIIAFVAAPPVDIDGIREPVAGSLLYGNNIISGAVIPSSAAIGIHFYPIWEAASLDEWLYNGGPYQLIVLHFLLGVCCYIGREWELSYRLGMRPWISVAFTAPVAAAAAVFLVYPIGQGSFSDGMPLGISGTFNFMLVFQAEHNILMHPFHQLGVAGVFGGSLFSAMHGSLVTSSLIRETTENESANNGYKFGQEEETYNIVAAHGYFGRLIFQYASFNNSRALHFFLGLWPVVGIWLTAMSVSTMAFNLNGFNFNQSVVDSQGRVINTMGYWDPDYVVKDTDVLALFRVTPQPGVDAVEASAAVAGESSTATWTVVWTDLLTACDLYRAKAYKVDAVPNSSDQYFAYIAYDIDLFEEGSIANLTASIIGNVFGFKAVKALRLEDMRIPVAYLKTFQGPATGIIVERERMDKFGRPFLGATVKPKLGLSGKNYGRVVYEGLKGGLDFLKDDENINSQPFMRWKERFLYSMEAVNRSIAATGEVKGHYMNVTAATMEEMYERAEFAKQLGSIIIMIDLVIGYTAIQTMGIWARKNDMILHLHRAGNSTYSRQKSHGMNFRVICKWMRMAGVDHIHAGTVVGKLEGDPLMIRGFYNTLLYTHLEVNLPQGIFFEQDWASLRKVTPVASGGIHCGQMHQLLDYLGNDVVLQFGGGTIGHPDGIQAGATANRVALEAIIIARNEGRDYVGEGPQILQDAAKTCGPLQTALDLWKDITFNYTSTDTADFVETPTANVTLYLIFGAFSGVLGGCMSMLIRMELAQPGNHLLLGNHQVYNVLITAHAFLMIFFMVMPIMIGGFGNWLVPIMIGSPDMAFPRLNNISFWLLPPSLCLLLASAIVEVGVGTGWTVYPPLSSIQSHSGGAVDLAIFSLHLAGASSILGAINFISTILNMRNPGQSMYRMPLFVWSIFVTAFLLLLAVPVLAGAITMLLTDRNFNTSFFDPAGGGDPILYQHLFIKSTGISLFFHFPEE--LPLPKETQSREFLVNLIDSPGHVDFSSEVTAALRVTDGALVVVDSVEGVCVQTETVLRQALTERIKPVMTINKLDRAFLELQLDPEDMYQNFSRIIENANVTMSTYQDDTLEDVQVYPEKGTVAFSAGLHGWAFTLNRFARMYAKKFGVPAEKMTARLWGDSFFNRKEKKWTKRE--GPDSVRAFCEFVIKPIKKIIDLAMSDKVPELEKLLTSLGIKLTTEDKELRQKPLMKRILQKWIPADQALLEMMILHLPAPAQAQKYRAELLYEGPPDDACCTAIRNCDPNGPLMLYISKMVPSSDKGRFIAYGRVFSGTVRSGTKVRIMGPNYVPGSKKDLAHKNIQRTLLMMGRRTDAVDSVPCGNTVGLVGLDQVIIKSGTISDVED--AFPLKDMKYSVSPVVRVAVEPKNPSDLPKLVEGLKRLSKSDPLV-QTIIEESGEHVIAGAGELHLEICLKDLQDDFMNGAEIRVSNPVVSFRETIEGVDDPENNAVCLSKSPNKHNRLYIYATSLPDELSVAIEDGKVTPRDEAKARMKVLRDEYGVDEDAGR
218ZymuCho  [Zymurgia chondriopsidea            ] CGGAGGAAAAGAAACTAACA-AGGATTCCCCCAGTAGCGGCGAGCGAAGCGGGAAG-AGCCCAAAATGAAAAGCCAGCTTGCTGGCGTTGTA-GTT--GAGCG-GCCTT-GGGGT------GTCAGTTTGGGT--AAGT-----GGCATGGAAATGCGCG-CCGAGGAGGGTGAGAGCCCCGTCCATCCCATTC-AG-GACA-C-CCCGCACA-AGGGCGTT-TCA--GACGAGTCGGGTAGCTTGGGAATGCTGCTCTAA--TTGGTGGTAAATCTCATCAAAGGCTAAATAACGGTGGGAGACCGATAGCGAACAA-GTACCGTGAGGGAAAGATGAAAAGCACTTTGAAAAGAGGGTAAAA-AGAGCCTGAAACCGTTACGAGGGAAGCGGATCGCG------------------------------------------------------------------------------------------------------------------------------------------TTGGCGAGGACGACGGAGC--GACGACGCGATACGACCCGTCTTGAAACACGGACCAAGGAGTCTAGCGCGGGTGCGAGTCGGAGGGTT----AAAACCTG--TGGGCGAAGTGAAAGCGAGCAGT-----------------------TTGGGGCGGCATAG-AATCGT----TGATTC-TAGG-TCTGACCTTGAGCAGCTGCGCTGGGACCCGAAAGATGGTGAACTATGCCGGAGTAGGGCAAAGCCAGAAGAAAT-TCTGGTGGAGGCT-CGTAGCGGTGCTGACGTGCAAATCGCTCGTCGAACTTGGGTATAGGGGCGAAAGACTAATCGAACCATCTAGTAGCTGGTTTCCTCCGAAGTTTCTCTCAGGATAGCAGGCCGACA--------CGTTGTTT-TGTGCGGTAAAGCGAATGATTAGCGCA-CTCGGGGGCGTTTA-GCCTTCGGGCGATTCTCAAAC-TTTAAATGCGCAAG---------GGTACCGGTGCTTTGT-TGAGCGGT---GCCG--TTAAAAACG-TCGGCCTTGTGGGCCACTTTTGGTAAGCAGAACTGGCGATACGGGATGAACCGTAAGCATGGTTAAGGTG-CCAAACTACCCGCTTA--TAGATCCCACAAAAGGTGTTGATTCATCGAGACAGCA-GGACGGTGGCCATGGAAGTCGGAATCCGCCAAGGAGTGTGTA-ACAACTCACCTGCCGAATGAATTAGCCCTGAAAATGGATGGCGCTTAAGCGGGTGACCGACACCATGCCGTC---------------TGTAATGAGTAGGAGG-ACGTGGTGGC-CGTGTCG-AAGCA-TGCGT-GCAGACG-CGTGTGGAACGG-CCACTAGTGCAGATCTTGGTGGTAGTAGCAAATATTCAAGCGAGA----TCCTTGAAGGGCGAAGCGGGGAAGGGTTCCACGCGAACATTGATTGGGCGTGG-GTGAGTCGTTCCTAAGCCGAGTGGCGA----------TTGC-TGCGAAAGGGAAGCGGGTTGACA-TTCCCGCACACGGATGTGGAG-CGGTGACGC--TTGAGGGCGAACACGCTGGCGGTGGCGCTGGGCAGAGTTTTCTTTTCTGTTTGACCG-----GCACGCGGTGTGGAATCCGCTTGT-CGGGAGAAACACGCGT--GTA-CGGGCAGAGCGCCGGG-GCTTTTCCGGCGTCCA-GCTCGCCACCGACGGCCCTTGAAACTTTG-----------------------------------------------------------------------------------------------------CCTACTGA--AGATCCACGCCGTGGCGTACCGATCACCGCATCAGGTCCCCAAGGTGAACAG-CCTCTGCTCGATATGAACAATGCAGGTAAGGGAAGTCGGCAAATTGGACCCGTAACTTTGGGAAAAGGGTTGGCTCT-AGTGCTGCGTGGGAC---------------------------------------------------------------------------------------------------------------------------------------------------------------------G-CCCA---CA-GCATGCA-GCAGACTAGAACTGCAACGGGCAAAGGGAATCCGACTGTTTAATTAAAACAAAGCATTGCGAAGGCCGT-GGCCGGTGATGACGCAATGTGATTTCTGCTCAGTGCTCTGAATGTCAAAGTGAAGAGATTCAATC-AAGCGCGGGTAAACAGCGGGAGTAACTATGACTCTCTTAAGGTAGCCAAATGCCTCGTCATCTAATTAGTGACGCGCATGAATGGATTAACGAGATTCCTACTGTCCCTATCTGCT-TCTAGCGAAACCACAGCCGAGGGAACGGGCTCGGCGAAATCGGCGGGGAAAGAAGACCCTGTTGAGCTTGACTCTATTCTAATTTTGTGAAGCAAGCTGGGAGGTGTAGC-ATAGGTGGGA-----------GAACTTGTTCGTCCGTGAAATACCACTACTCCCAGTCTTGCTTTACTTACTGGG-TCGG--TGTGG-ATGAG---------------------------------------------------------------------------------ACCACAGCCCAGTA-CACATTTAGGAGGGGAGTTTGGCTGGGGCGGTACATCTTCTACAAGACAACGAAGGTGTCCAAAGATAAGCTCAGTGAGAACAGAAATCTCACGTAGCGCAAAAGGGTAAAAGCTTGTTTGATTTTGATTTTCAGTGCGAGTCAAAAACGCGAAAGCGTGGCCTATCGATCCTTTC---ACGATTCGAGATTTGAAGCGAGAGGTGTCAG-AAAAGTTACCACAGGG-ATAACTGGCTTGTGGCGGCCAAGCGTTCATAGCGACGTCGCTTTTTGATCCTTCGATGTCGGCTCTTCCCACCTGGTTGATCCTGCCAGTGGT--ATATGCTTGTCTCAAGGACTAAGCCATGCAAGTGTAA-GTATGAGTG--TTGTATA-ACGAAACTGCGAATGGCTCGGTAAAACAGCTAT-AGTTTCTTCGATGGTAA-CTACT---CGGATAACCGTAGTA-ATTCTAGAGCT-AATACGTGCCA-TAAGACGACGCA----AGTCGTGGTATAAATTG-GAG--ATACAAACC------TGGTGATTCACGATTTC-TT-TTCTGATTGCG--------------CGACGCATCGTTCAAATTTCTGAC-CTATCAACTTTGGATGGTAAGGTAGTGTCTTACCATGGTTGTGACGGGTAACGGAC-CGTGGGTGCGGGATTCCGGAGAGGGAGCCTGAGAAACGGCTACCACATCCAA-GGAAGGCAGCAGGCGCGCAAATTACCCAATCCGGACAC-CGGGAGGTAGTGACAAGAAATAGCAATAGAGGGCCCGATGG--GTTTTCTAATTGGAATGAGAACAAGGTAAACAGCT-TATCGAGGAGCCAGCAGAGGGCAAGTCTGGTGCCAGCAGCCGCGGTAATTCCAGCTCTGTAAGCGTATACCAAAGTTGTTGCAGTTAAAACGCTCGTAGTCGGAACTTGGCG------------------------------------------------------------------------------------------------------GGCGACTTAAATCGTCTTTGCCACC--GTTTACTGTGAAAAAATTAGAGTGTTCAAAGCAGGCG-TTTGCCCTGAATACATTAGCATGGAATAATAGAATAGGACCT-----CTATTTTGTTGG--T-TTGTTAGGATCGGGTAATGATTAAGAGGGATGGTTGGGGGCATTTGTATTCCAGCGTCAGAGGTGAAATTCTTGGATTGTTGGAAGACAAACAGCTGCGAAAGCGTCTGCCAAGGACATTTTCATTGATCAAGAACGAAAGTAAGGGGATCG-AAGACGATCAGATACCGTCGTAGTCTTTACTATAAACGATGAGGACT-GGAGATC--------------------CCGCCCGGCATCCTTCGGGAAACCAAAGTGTTTGCTTTCTGGGGGGAGTATGGTCGCAAGGCTGAAACTTAAAGGAATTGACGGGAGGGCATCACCGGGTGTGGAGCCTGCGGCTTAA-TTTGACTCAACACGGGG-AAACTTACCAGGTCCGGACATAGTGAGGATTGACAGATTGAGAGCTCTTTCTTGATTCTATGGTTGGTGGTGCATGGCCGTTCTTAGTTGGTGGAGTGATCTGTCTGGTTAATTCCGTTAACGAGCGAGACCTGGGCGTGTTAGCTAGG----------------------------------------CGGCCTTCCTAAACGGACTGCGG-GC---GTCT--AGCCCGCGGAAGCTCCAGGCAATAACAGGTCTGAGATGCCCTTAGATGTTCTGGGCCGCACGCGTGCTACACTGAGCGGGTCAACGGGTGAGGATGTGCGAGAGCGCTTCCCAATC-TCTAAATCCGC-TCGTGCTGGGGATCGAGGCTTGCAATTTTCCCTCTTGAACGAGGAATACCTTGTAAGCGCGGGTCATCATCCCGTGC-TGAATACGTCCCTGCC-CTTTGTACACACCGCC-CGTCGCTCCTACCGA-TTGAGTGGTCCGGTGAGGC-CTTGGGACTTGGTCAAAC-----------------------------------------CTTATCACTTAGAGGAAGGAGAAGTCGTAACAAGGT----IFSAHFGQLAIIFLWLSGMYFHGARFSNYVAWLSNPTVIKPSAQIVWPIVGQEILNGDVGGGFQGVQITSGFFQLWRASGITTEFQLYVTAIGGLFMAALMVFAGWFHYHKAAPKLEWFQNVESMMNHHLAGLLGLGCLSWAGHQIHIALPINKLLDSGVSPQELPLPHEFLVNRDLMCQLYP----SFSKGIIPFFTLNWNEYSDFLTFKGGLNPVTGGLWLSDTAHHHLALAVLFIVAGHMYRTNWGIGHSMKEILEAHKGPFTGEGHKGLYEILTTSWHAQLAINLAMMGSLSIIVAHHMYAMPPYPYIATDYPTQLSLFTHHMWIGGFCIVGAGAHASIFMVRDYNPAQNYNNVLDRIIRHRDAIISHLNWVCIFLGFHSFGLYIHNDTMRALGRSQDMFSDTAIQLQPVFAKWVQNIHTLAPSNTSPNSLATASYAFGGDVVSIGNKIAMMPIPLGTADFMVHHIHAFTIHVSVLILVKGFLFARNSRL------RFCTWITSTENRLYIGWFGVLMIPTLLTATSVFIIAFVAAPPVDIDGIREPVAGSLLYGNNIISGAVIPSSAAIGIHFYPIWEAASLDEWLYNGGPYQLVVLHFLLGVCCYIGREWELSYRLGMRPWISVAFTAPVAAAAAVFLVYPIGQGSFSDGMPLGISGTFNFMLVFQAEHNILMHPFHQLGVAGVFGGSLFSAMHGSLVTSSLIRETTENESANNGYKFGQEEETYNIVAAHGYFGRLIFQYASFNNSRALHFFLGMWPVVGIWLTAMSVSTMAFNLNGFNFNQSVVDSQGRVINTMGYWDPDYVVKDTDVLALFRVSPQPGVDPVEASAAVAGESSTATWTVVWTDLLTACDLYRAKAYKVDAVPNSSEQYFAYIAYDIDLFEEGSIANLTASIIGNVFGFKAVKALRLEDMRIPVAYLKTFQGPATGIIVERERMDKFGRPFLGATVKPKLGLSGKNYGRVVYEGLKGGLDFLKDDENINSQPFMRWKERFLYSMEGVNRSIAASGEIKGHYMNVTAATMEDMYERAEFAKQLGTVIIMIDLVIGYTAIQTMGIWARKNDMILHLHRAGNSTYSRQKNHGMNFRVVCKWMRMAGVDHIHAGTVVGKLEGDPLMIRGFYNTLLYSHLDVNLPQGIFFEQDWASLRKVTPVASGGIHCGQMHQLLDYLGDDVVLQFGGGTIGHPDGIQAGATANRVALESMVIARNEGRDYVAEGPQILQDAAKTCGPLQTALDLWKDITFNYTSTDTADFVETPTANV-----------------------------------------------------------------------------------------------------------------------------------------------------------------------------------------------------------------------------IKSTGISLFFSFPEE--LPLPKETQSRDFLVNLIDSPGHVDFSSEVTAALRVTDGALVVVDSVEGVCVQTETVLRQALTERIKPVMTINKLDRSFLELQLEPEDMYQNFSRIIESANVIMSTYMDDELGDVQVYPENGTVAFSAGLHGWAFTLNRFARMYSKKFGVPAEKMTARLWGDSFFNRKEKKWTKRE--SADSVRAFCEFVIKPIKKIIDLAMSDKVAELEKLLTSLGIKLTAEDKELRQKPLMKRILQKWIPADQALLEMMVLHLPAPAEAQKYRAELLYEGPPDDACCTAIRNCDPNGPLMLYISKMVPSSDKGRFIAYGRVFSGTVRSGAKVRIMGPNYVPGTKKDLAHKNIQRTLLMMGRRTDAVDSVPCGNTVGLVGLDQVIVKSGTISDVEE--AFPLKDMKYSVSPVVRVAVEPKNPSDLPKLVEGLKRLAKSDPLV-QTIIEESGEHVIAGAGELHLEICLKDLQDDFMNGAEIRVSTPVVSYRECINGVEDPENTAVCLSKSPNKHNRLYIYASPLPEELPTAIEDGKITPRDDAKSRMKVLRDEYGMDEDAAK
000GrpChor  [Gracilariopsis spp.                ] ------AAAAGAAACTAACCAAGGATTCCCCTAGTAGCGGCGAGCGAAGCGGGAGA-AGCCCAATATGAAAAGCCAGCTTGCTGGCGTTGTA-GTT--GAGCG-GCCTG-CAGGT------GTCAGTCTGGGA--AAGT-----GGCATGGAAATGTCCA-CCGTGGAGGGTGAGAGTCCCGTCCATCCCAGTC-AG-GGCA-C-TTGGTACG-TGGTCGTT-TCAC-GTCGAGTCGGGTAGCTTGGGAATGCTGCTCTAA--TCGGTGGTAAATCTCATCGAAGGCTAAATACTGGTAGGAAACCGATAGCGCACAATGTACCGTGAGGGAAAGGTGAAAAGCACTTTGAAAAGAGGGTGACA-AGAACCTGAAACCGTTACGAGGGAAGCGGATTGCA------------------------------------------------------------------------------------------------------------------------------------------TCGAGGAGGACGATGGGGC--AGCGGTGCGATTCGACCCGTCTTGAAACACGGACCAAGGAGTCTAGCGGTGCTGCGAGTTGAAGGGAG----AAATCCTG--GGGGCGCAGTGAAAGCGA-CGAT-----------------------TTGAGGGGGCATGC-GGTTGT----TGACCTGCAAG-TCCCACCTGGAGCAGTAGCGCTAGGACCCGAAAGATGGTGAACTATGCCTGAGTAGGGCGAAGCCAGAAGAAAT-TCTGGTGGAGGCT-CGTAGCGGTGCTGACGTGCAAATCGCTCGTCGAACTTGGGTATAGGGGCGAAAGACTAATCGAACCATCTAGTAGCTGGTTCCCCCCGAAGTTTCTCTCAGGATAGCGGGCTGACA--------CGTTGTTT-TGTGCGGTAAAGCGAATGACTAGCGTA-TTTGGGGGCGTGCA-GCCTTCAGACGATTCTCAAAC-TTTAAATGCGCAAG-T-------GGCGCCGCTGCTTTAT-TGAGCGG--TAGCTGGTCAAAAAACG-TCAGCCCCGTGGGCCACTTTTGGTAAGCAGAACTGGCGATGCGGGATGAACCGAAAGCGTAGTTAAGGCG-TCAAATTGCGCGCTTA--CAGAACCCACAAAAGGTGTTGGTTCATCGAGACAGCA-GGACGGTGGCCATGGAAGTCGGAATCCGCTAAGGAGTGTGTA-ACAACTCACCTGCCGAATGAAGTAGCCCTGAAAATGGATGACGCTGAAGCGCGTAGCCGATACTACGCCGTC---------------AATTATGAGTAGGGGG-GCGTGGCGGT-CGTATCG-AAGCGCTGCGT-GCAAACG-CGCGTGGAACGG-CCGCTAGTGCAGATCTTGGTGGTAGTAGCAAATATTCAAGTGAGA----ACCTTGAAGGGCGAAGCGGGGAAGGGTTCCATGCGAACATTGATTGGGCATGG-GTGAGTCGTCCCTAAGCCGAGTGGCCA----------TTGC-TGCGAAAGGGAAGCGGGTTGAAA-TTCCCGCACACGGATGTGGAG-CGGCGACGC--ACTGGGGCGGTGACGTTGGCAGTGGCGCTGGGCAGAGTTGTCTTTTCTGTTTAACCG-----GCTTGCACTGTGGAATCCGATTGT-CGGGAGAAACAGGCAA-GGCA-CGGGTAGAGCGCCGGG-CTTTTTCCGGCGTCCA-GCTCGCCACTGACGGCCCTTGAAAAACCGT----------------------------------------------------------------------------------------------------CCTCAGGC--AACTCCACGCCGTGGCGTACCGATAACCGCATCAGGTCCCCAAGGTGAACAG-CCTCTGCTCGATATGAAAAATGCAGGTAAGGGAAGTCGGCAAATTGGACCCGTAACTTTGGGAAAAGGGTTGGCTCT-AGTGCTGCGTGAGGC---------------------------------------------------------------------------------------------------------------------------------------------------------------------G-CTCA---CG-GCATGCA-GCAAACTAGAACTGCAACGGGCAAAGGGAATCCGACTGTTTAATTAAAACAAAGCATTGCGAGGGCCGG-GGACGGTGATTACGCAATGTGATTTCTGCTCAGTGCTCTGAATGTCAAAGTGAAGAGATTCAATC-AAGCGCGGGTAAACAGCGGGAGTAACTATGACTCTCTTAAGGTAGCCAAATGCCTCGTCATCTAATTAGTGACGCGCATGAATGGATTAACGAGATTCCTACTGTCCCTATCTGCT-TCTAGCGAAACCACAGCCGGGGGAACGGGCCCGGAAAAATCGGCGGGGAAAGAAGACCCTGTTGAGCTTGACTCTATTCTAATTTTGTGGAGTGAGTTGGGAGGTGTAGC-ATAGGTGGGA-----------GACGAGGCTCGGCAGTGAAATACCACTACTCCCAATCTTGCTTTACTTACTAGG-CCGG--TGTGG-ATGGG---------------------------------------------------------------------------------ACCACCGCCTAGGA-CAGACTTAGGAGGGGAGTTTGGCTGGGGCGGTACATCTTCTACAAGACAACGAAGGTGTCCAAAGATCAGCTCAGTGAGAACAGAAATCTCACGTAGCGCAAAAGGGTAAAAGCTGGTTTGATTTCGATTTTCAGTGCGAGTCGAAAACGCGAAAGCGTGGCCTATCGATCCTTTC---ACGATTCGAGATTTGAAGCGAGAGGTGTCAG-AAAAGTTACCACAGGG-ATAACTGGCTTGTGGCGGCCAAGCGTTCATAGCGACGTCGCTTGTTGATCC------------------AACCTGGTTGATCCTGCCAGTGGT--ATATGCTTGTCTATAGGACTAAGCCATGCAAGTGCAA-GTATGAGTG--TTATACA-ACGAAACTGCGAATGGCTCGGTAAAACAGCTAT-AATTTCTTCGGTGCTTA-CTACT---CGGATAACCGTAGTA-ATTCTAGAGCT-AATACGTGCCTCCACAGCGACGCA----AGTCGTGGTACAAATTA-GAG--ATACAAGCC------TGGTGATTCTAGATTTT-TT-TTCTGATCGCG--------------CGACGCACCGTTCAAATTTCTGAC-CTATCAACTTTGGATGGTAAGGTATTGGCTTACCATGGTTGTGACGGGTAACGGAC-CGTGGGTGCGGGATTCCGGAGAGGGAGCCTGAGAGACGGCTACCACATCCAA-GGAAGGCAGCAGGCGCGCAACTTACCCAATCCGGACAC-CGGGAGGTAGTGACAAGAAATATCAATAGAGGGCCCGATGG--GTTTTCTAATTGGAATGAGAACAAGGCAAACAGCT-TATCGAGGAGCCAGCAGAGGGCAAGTCTGGTGCCAGCAGCCGCGGTAATTCCAGCTCTGTAAGCGTATACCAAAGTTGTTGCAGTTAAAACGCTCGTAGTCGGATTCTGGTG------------------------------------------------------------------------------------------------------TGCGACTTGGGTCGTCCTCGCCACC--GTTTACTGTGAAAAAATTAGAGTGTTCAAAGCAGGCG-ATTGCCCTGAATACATTAGCATGGAATAATAGAATAGGACCC-----CTGTTTTGTTGG--T-TTGTTTGAATCGGGTAATGATTAAGAGGGACGGTTGGGGGCATTCGTATTCCGACGTCAGAGGTGAAATTCTTGGATTGTCGGAAGACGAACAGCTGCGAAAGCGTCTGCCAAGGACGTTTTCATTGATCAAGAACGAAAGTAAGGGGATCG-AAGACGATCAGATACCGTCGTAGTCTTTACTATAAACGATGAGGACT-GGAGATC--------------------TTGTTCGGCATCCTTCGAGAAATCAAAGTGTTTGCTTTCTGGGGGGAGTATGGTCGCAAGGCTGAAACTTAAAGGAATTGACGGAAGGGCATCACCGGGTGTGGAGCCTGCGGCTTAA-TTTGACTCAACACGGGA-AAACTTACCAGGTCAGGACATAGTAAGGATTGACAGATTGAGAGCTCTTTCTTGATTCTATGGTTGGTGGTGCATGGCCGTTCTTAGTTGGTGGAGTGATCTGTCTGGTTAATTCCGTTAACGAGCGAGACCTGGGCGTGCTAGCTAGG----------------------------------------CGGCCTTCCTAGACGGACTGTGG-GC---GTCT--AGCCCACGGAAGCTCCAGGCAATAACAGGTCTGAGATGCCCTTAGATGTCCTGGGCCGCACGCGTGCTACACTGAACGGGCCAACGAGTTAGGATATGCGAGAGCATTTCCGAATC-TCCAAATCCGT-TCGTGATGGGGATCGACGGTTGCAATTTTCCGTCGTCAACGAGGAATACCTTGTAAGCGCGGGTCATCATCCCGCGC-TGAATACGTCCCTGCC-CTTTGTACACACCGCC-CGTCGCTCCTACCGA-TTGAGTGGTCCGGTGAGGC-CTTGGGACCTGGTCAAAC-----------------------------------------CTTATCACTTAGAGGAAGGAGAAGTCGTAACAAGGT----IFSAHFGQLAIIFLWLSGMYFHGAKFSNYVAWLSNPTAIKPSAQVVWPIVGQEILNGDVGGGFQGVQITSGFFQLWRASGITTEFELYVTAIGGLVMAFLMVFAGWFHYHKSAPKLEWFQNVESMMNHHLSGLLGLGCLSWSAHQIHIAIPINKLLDSGVSPQEIPLPHQFLVNRELISQLYP----SFGKGILPFFTLNWNEYSDFLTFKGGLNPVTGGLWLTDIAHHHLALAVLFLVAGHMYRTNWGIGHSMKEILEAHKGPFTGEGHKGLYEILTTSWHAQLAINLAMMGSLSIIVAHHMYAMPPYPYIATDYPTQLSLFTHHMWIGGFCIVGAGAHASIFMVRDYNPAQNYNNVL-RVIRHRDAIISHLNWVCIFLGFHSFGLYIHNDTMRALGRSQDMFSDTAIQLQPIFAQWIQNIHTLAPSNTSPNALTTASYTFGGDVIAINNKIAMMPISLGTADFMVHHIHAFTIHVTVLILVKGFLFSRNSRLIPDKSN------------------GVLMIPTLLTATSVFIIAFVAAPPVDIDGIREPVAGSLLYGNNIISGAIIPSSAAIGIHFYPIWEAASLDEWLYNGGPYQLIVLHFLLGVSCYIGREWELSYRLGMRPWISVAFTAPVAAAAAVFLVYPIGQGSFSDGMPLGISGTFNFMLVFQAEHNILMHPFHQLGVAGVFGGSLFSAMHGSLVTSSLIRETTENESANNGYKFGQEEETYNIVAAHGYFGRLIFQYASFNNSRSLHFFLGLWPVVGIWFTAMSVSTMAFNLNGFNFNQSVVDSQGRVINTMGYWDPDYVVKDTDVLALFRVSPQPGVDPVEASAAVAGESSTATWTVVWTDLLTACDLYRAKAYKVEAVPNTTDQYFAFIAYDIDLFEEGSIANLTASIIGNVFGFKAVKALRLEDMRIPVAYLKTFQGPATGLVVERERMDKFGRPFLGATVKPKLGLSGKNYGRVVYEGLKGGLDFLKDDENINSQPFMRWKERFLYSMEGVNRAIAASGEVKGHYMNITAATMEDMYERAEFAKQLGTVIIMIDLVIGYTAIQTMAIWARKNDMILHLHRAGNSTYSRQKIHGMNFRVICKWMRMAGVDHIHAGTVVGKLEGDPLMIRGFYNTLLQTHLKVNLPQGIFFEQDWASLRKVTPVASGGIHCGQMHQLLDYLGNDVVLQFGGGTIGHPDGIQAGATANRVALESMVMARNEGRDYVAEGPEILRVAAKTCGPLQTALDLWKDITFNYTSTDTADFVETPTANV--------------------------------------------------MIFFMVMPVMIGGFGNWLVPIMIGSPDMAFPRLNNISFWLLPPSLCLLLASAIVEVGVGTGWTVYPPLSSIQSHSGGAVDLAIFSLHISGASSILGAINFISTILNMRNPGQSMYRMPLFVWSIFITAFLLLLAVPVLAGAITMLLTDRNFNTTFFDPAGGGDPVLYQHLFIKSTGISLYFQFPEE--LPLPKEANGREFLVNLIDSPGHVDFSSEVTAALRVTDGALVVVDSVEGVCVQTETVLRQALAERIKPVMTINKLDRSFLELQLEPEDMYQNFSRIIETANVIMSTYQDEAIGDVQVYPDEGTVAFSAGLHGWAFTLNRFARMYSKKFGVEPEKMTSRLWGDSFFNRKEKKWTKRE--GKGAVRAFCEFIIKPIKMIIDLCMADKVDDLEKHLSRLGIKLSTEDKLLRQKPLMKRVLQKWIPADQALLEMMVLHLPAPAHAQKYRAELLYEGPPDDACCTGIRNCDPNGPLIVYISKMVPSSDKGRFIAYGRVFSGTVRSGLKVRIMGPNYVPGTKKDLAIKSIQRTLLMMGRRTDAVDSVPCGNTVGLVGLDQVIVKSGTISDVEE--AFPLKDMKYSVSPVVRVAVEPKNPSDLPKLVEGLKRLSKSDPLV-QTMTEESGEHIIAGAGELHLEICLKDLAEDFMNGAEIRVSEPVVSFRESIEGVEDADSTAVCLSKSPNKHNRLYIYATPLPESLPVAIDEGKISPRDEPKARMKLLRDQYGMPEDAAR
054GracTen  [Gracilaria tenuistipitata var. liui] ----------------------------------------------------------------------------------------------------------------------------------------------------------------------------------------------------------------------------------------------------------------------------------------------------------------------------------------------------------------------------------------------------------------------------------------------------------------------------------------------------------------------------------------------------------------------------------------------------------------------------------------------------------------------------------------------------------------------------------------------------------------------------------------------------------------------------------------------------------------------------------------------------------------------------------------------------------------------------------------------------------------------------------------------------------------------------------------------------------------------------------------------------------------------------------------------------------------------------------------------------------------------------------------------------------------------------------------------------------------------------------------------------------------------------------------------------------------------------------------------------------------------------------------------------------------------------------------------------------------------------------------------------------------------------------------------------------------------------------------------------------------------------------------------------------------------------------------------------------------------------------------------------------------------------------------------------------------------------------------------------------------------------------------------------------------------------------------------------------------------------------------------------------------------------------------------------------------------------------------------------------------------------------------------------------------------------------------------------------------------------------------------------------------------------------------------------------------------------------------------------------------------------------------------------------------------------------------------------------------------------------------------------------------------------------------------------------------------------------------------------------------------------------------------------------------------------------------------------------------------------------------------------------------------------------------------------------------------------------------------------------------------------------------------------------------------------------------------------------------------------------------------------------------------------------------------AACCTGGTTGATCCTGCCAGTGGT--ATATGCTTGTTTAAAGGACTAAGCCATGCAAGTGCAA-GTATGAGTG--TTGTACA-ACGAAACTGCGAATGGCTCGGTAAAACAGCTAT-AATTTCTTCGGTGCTTA-CTACT---CGGATACCCGTAGTA-ATTCTAGAGCT-AATACGTGCCTACAATACGACGAA----AGTCGTGGTACAAATTA-GAG--ATACAAGCC------TGGTGATTCTAGATTTT-TT-TTCTGATCGCG--------------CGACGCACCGTTCAAATTTCTGAC-CTATCAACTTTGGATGGTAAGGTATTGGCTTACCATGGTTGTGACGGGTAACGGAC-CGTGGGTGCGGGACTCCGGAGAGGGAGCCTGAGAGACGGCTACCACATCCAA-GGAAGGCAGCAGGCGCGCAACTTACCCAATCCGGACAC-CGGGAGGTAGTGACAAGAAATATCAATAGAGGGCCCCGATG-GGTTTTCTAATTGGAATGAGAACAAGGTAAACAGCT-TATCGAGGAGCCAGCAGAGGGCAAGTCTGGTGCCAGCAGCCGCGGTAATTCCAGCTCTGTAAGCGTATACCAAAGTTGTTGCAGTTAAAACGCTCGTAGTCGGATTTTGGCG------------------------------------------------------------------------------------------------------TCTGACTTGGGTCGTCCTCGCCACC--GTTTACTGTGAAAAAATTAGAGTGTTCAAAGCAGGCG-ATTGCCCTGAATACATTANCATGGAATAATAGAATAGGACCC-----CTATTTTGTTGG--T-TTGTTTGAACTGGGTGATGACCAAAAGGGACGGTTGGGGGCATTCGTATTCCGACGTCAGAGGTGAAATTCTTGGATTGTCGGAAGACGAACAGCTGCGAAAGCGTCTGCCAAGGACGTTTTCATTGATCAAGAACGAAAGTAAGGGGATCG-AAGACGATCAGATACCGTCGTAGTCTTTACTATAAACCATTAGGACT-GGAGATC--------------------TTATCCGGCATCCTTCGAGAAATCAAAGTGTTTGCTTTCTGGGGGGAGTATGGTCGCAAGGCTGAAACTTAAAGGAATTGACGGAAGGGCATCACCGGGTGTTGAGCCTGCGGCTTAATTTTGACTCAACACGGGGAAAACTTACCA-GTCAGGACATAGTAAGGATTGACAGATTGAGAGCTCTTTCTTGATTCTATGGTTGGTGGTGCATGGCCGTTCTTAGTTGGTGGAGTGATCTGTCTGGTTAATTCCGTTAACGAGCGAGACCTGGGCGTGCTAGCTAGG----------------------------------------CGGCCTTCCTAGACGGACTGTGG-GC---GTCT--AGCCCACGGAAGCTCCAGGCAATAACAGGTCTGAGATGCCCTTAGATGTCCTGGGCCGCACGCGTGCTACACTGAACGGGTCAACGAGTTAGGATATGCGAAAGCATTTCCCAATC-TCTAAATCCGT-TCGTGATGGGGATCGACGGTTGCAATTTTCCGTCGTCAACGAGGAATACCTTGTAAGCGCGGGTCATCATCCCGCGC-TGAATACGTCCCTGCC-CTTTGTACACACCGCC-CGTCGCTCCTACCGA-TTGAGTGGTCCGGTGAGGC-CTTGGGACTTGGTCAAAC-----------------------------------------CTTATCACTTAGAGGAAGGAGAAGTCGTAACAAGTT----IFSAHFGQLAIIFLWLSGMYFHGAKFSNYIAWLSNPTAIKPSAQIVWPIVGQEILNGDVGGGFQGVQITSGFFQIWRASGITTEFELYATAIGGLFMACLMLFAGWFHYHKAAPKLEWFQNVESMMNHHLAGLLGLGCLGWAGHQIHISIPINKLLDSGVSPQELPLPHEFLVNRELVSQLYP----SFSKGIIPFFTLNWNEYSDFLTFKGGLNPITGGLWLTDTAHHHLALAVLFLVAGHMYRTNWGIGHSMKEILEAHKGPFTGEGHKGIYEILTTSWHAQLAINLAMMGSLSIIVAHHMYAMPPYPYIATDYPTQLSLFTHHMWIGGFCIVGAGAHASIFMVRDYNPAQNYNNVLDRVIRHRDAIISHLNWVCIFLGFHSFGLYIHNDTMRALGRSQDMFSDTAIQLQPIFAQWIQNIHSLAPSNTSPNALATASYAFGGDVIAVNNKIAMMPINLGTADFMVHHIHAFTIHVTVLILVKGFLFSRNSRLIPDKSSRFCTWITSTENRLYIGWFGVLMIPTLLTATSVFIIAFVAAPPVDIDGIREPVAGSLLYGNNIISGAIIPSSAAIGIHFYPIWEAASLDEWLYNGGPYQLIVLHFLLGVSCYIGREWELSYRLGMRPWISVAFTAPVAAAAAVFLVYPIGQGSFSDGMPLGISGTFNFMLVFQAEHNILMHPFHQLGVAGVFGGSLFSAMHGSLVTSSLIRETTENESANNGYKFGQEEETYNIVAAHGYFGRLIFQYASFNNSRSLHFFLGLWPVVGIWFTAMSVSTMAFNLNGFNFNQSVVDSQGRVINTMGYWDPNYVVKETDVLALFRVTPQPGVDPVEASAAVAGESSTATWTVVWTDLLTACDLYRAKAYKVDAVPNTTDQYFAFIAYDIDLFEEGSIANLTASIIGNVFGFKAVKALRLEDMRIPVAYLKTFQGPATGLIVERERMDKFGRPFLGATVKPKLGLSGKNYGRVVYEGLKGGLDFLKDDENINSQPFMRWKERFLYSMEAVNRAIAATGETKGHYMNVTAATMEEMYERAEFAKQLGSIIIMIDLVIGYTAIQTMAIWARKNDMILHLHRAGNSTYSRQKIHGMNFRVICKWMRMSGVDHIHAGTVVGKLEGDPLMIRGFYNTLLQTHLEVNLPQGIFFEQDWASLRKVTPVASGGIHCGQMHQLLDYLGNDVVLQFGGGTIGHPDGIQAGATANRVALEAMVLARNEGRDYVAEGPQILRDAAKTCGPLQTALDLWKDITFNYTSTDTADFVETPTANV--------------------------------------------------MIFFMVMPVMIGGFGNWLVPIMIGSPDMAFPRLNNISFWLLPPSLCLLLASAIVEVGVGTGWTVYPPLSSIQSHSGGAVDLAIFSLHISGASSILGAINFISTILNMRNPGQSMYRMPLFVWSIFITAFLLLLAVPVLAGAITMLLTDRNFNTAFFDPAGGGDPVLYQHLF----------------------------------------------------------------------------------------------------------------------------------------------------------------------------------------------------------------------------------------------------------------------------------------------------------------------------------------------------------------------------------------------------------------------------------------------------------------------------------------------------------------------------------------------------------------------------------------
040GracTex  [Gracilaria spp.                    ] CGGAGGAAAAGAAACTAACC-AGGATTCCCTTAGTAGCGGCGAGCGAAGCGGGAGA-AGCCCAATATGAAAAGCCAGCTTGCTGGCGTTGTA-GTT--GAGCG-GCCTG-CAAGT------GTCAGTTTGGGA--AAGT-----GGCATGGAAGTGTCCA-CCGAGGAGGGTGAGAGTCCCGTCCATCCCATTC-AG-GGCA-C-TTGGTACT-AGGCCGTT-TCA--GTCGAGTCGGGTAGCTTGGGAATGCTGCTCTAA--TCGGTGGTAAATCTCATCGAAGGCTAAATACTGGTAAGAGACCGATAGCGAACAA-GTACCGTGAGGGAAAGGTGAAAAGCACTTTGAAAAGAGGGTGACA-AGAACCTGAAACCGTTACGAGGGAAGCGGATTGCA------------------------------------------------------------------------------------------------------------------------------------------TCGAGGAGGACGATGGGGC--AGCGGTGCGATACGACCCGTCTTGAAACACGGACCAAGGAGTCTAGCGCTGCTGCGAGTCGACGGGAC----GAATCCTA--GAGGCGCAGTGAAAGCGAGCAAT-----------------------TTGAGGGGGCATGG-AATCGT----TGATTTTCAAG-TCTCACCTAGAGCAGTAGCGCTAGGACCCGAAAGATGGTGAACTATGCCTGAGTAGGGCGAAGCCAGAAGAAAT-TCTGGTGGAGGCT-CGTAGCGGTGCTGACGTGCAAATCGCTCGTCGAACTTGGGTATAGGGGCGAAAGACTAATCGAACCATCTAGTAGCTGGTTCCCCCCGAAGTTTCTCTCAGGATAGCGGGCTGACA--------CGTTGTTT-TGTGCGGTAAAGCGAATGATTAGTGCA-TTTGGGGGCGTTAA-GCCTTCGGGCAATTCTCAAAC-TTTAAATGCGCAAG-T-------GGCGCCGCTGCTTAAT-TGAGCGGTTTAGTCGG--AAAAAACG-TCAGCCCCGTGGGCCACTTTTGGTAAGCAGAACTGGCGATGCGGGATGAACCGAAAGCGTAGTTAAGGCG-TCAAATTATCCGCTTA--TAGATCCCACAAAAGGTGTTGGTTCATCGAGACAGCA-GGACGGTGGCCATGGAAGTTGGAATCCGCTAAGGAGTGTGTA-ACAACTCACCTGCCGAATGAAGTAGCCCTGAAAATGGATGACGCTTAAGCGGGTAGCCGATACTAGGCCGTC---------------TAGAATGAGTAGGGGG-GCGTGGTGAT-CGTATCG-AAGCACTGCGT-GCGAACG-CGTGTGGAACGG-TCACTAGTGCAGATCTTGGTGGTAGTAGCAAATATTCAAGTGAGA----ACCTTGAAGGGCGAAGCGGGGAAGGGTTCCATGCGAACATTGATTGGGCATGG-GTGAGTCGTACCTAAGCCGAGTGGCAA----------TTGC-TGCGAAAGGGAAGCGGGTTGAAA-TTCCCGCACACGGATGTGGAG-CGGCGACGC--ACTGGGGCGGTGACGTTGGCAGTGGCGCTGGGCAGAGTTGTCTTTTCTGTTTAACCG-----GCTTGCACTGTGGAATCCGCTTGT-CGGGAGAAACAGGCAA-GGCA-CGGGTAGAGCGCCGGG-CTTTTTCCGGCGTCCA-GCTCGCCACTGACGGCCCTTGAAAAACTGT----------------------------------------------------------------------------------------------------CCTCAGAA--AACTCCACGCCGTGGCGTACCGATATCCGCATCAGGTCCCCAAGGTGAACAG-CCTCTGCTCGATATGAAAAATGCAGGTAAGGGAAGTCGGCAAATTAGACCCGTAACTTTGGGAAAAGGGTTGGCTCT-AGTGCTGCGTGAGGC---------------------------------------------------------------------------------------------------------------------------------------------------------------------G-CTCA---CA-GCATGCA-GCGAACTAGAACTGCAACGGGCAAAGGGAATCCGACTGTTTAATTAAAACAAAGCATTGCGAGGGCCGG-GGACGGTGATTACGCAATGTGATTTCTGCTCAGTGCTCTGAATGTCAAAGTGAAGAGATTCAATC-AAGCGCGGGTAAACAGCGGGAGTAACTATGACTCTCTTAAGGTAGCCAAATGCCTCGTCATCTAATTAGTGACGCGCATGAATGGATTAACGAGATTCCTACTGTCCCTATCTGCT-TCTAGCGAAACCACAGCCGGGGGAACGGGCCCGGCAAAATCGGCGGGGAAAGAAGACCCTGTTGAGCTTGACTCTATTCTAATTTTGTGGAGCAAGTTGGGAGGTGTAGC-ATAGGTGGGA-----------GATTATTGTCGTCAGTGAAATACCACTACTCCCAATCTTGCTTTACTTACTAGG-CAGG--GGTGG-ATGGG---------------------------------------------------------------------------------ACCACAGCCTAGGA-CAGACTTAGGAGGGGAGTTTGGCTGGGGCGGTACATCTTCTACAAGACAACGAAGGTGTCCAAAGATCAGCTCAGTGAGAACAGAAATCTCACGTAGCGCAAAAGGGTAAAAGCTGGTTTGATTTCGATTTTCAGTGCGAGTCGAAAACGCGAAAGCGTGGCCTATCGATCCTTTC---ACGATTCGAGATTTGAAGCGAGAGGTGTCAG-AAAAGTTACCACAGGG-ATAACTGGCTTGTGGCGGCCAAGCGTTCATAGCGACGTCGCTTTTTGATCCTTCGATGTCGGCTCTTCC--CCTGGTTGATCCTGCCAGTGGT--ATATGCTTGTTTAAAGGACTAAGCCATGCAAGTGCAA-GTATGAGTG--TTGTACA-ACGAAACTGCGAATGGCTCGGTAAAACAGCTAT-AATTTCTTCGGTGCTTA-CTACT---CGGATACCCGTAGTA-ATTCTAGAGCT-AATACGTGCCTCCATAACGACGCA----AGTCGTGGTACAAATTA-GAG--ATACAAGCC------TGGTGATTCTAGATTTT-TT-TTCTGATCGCG--------------CGACGCACCGTTCAAATTTCTGAC-CTATCAACTTTGGATGGTAAGGTATTGGCTTACCATGGTTGTGACGGGTAACGGAC-CGTGGGTGCGGGATTCCGGAGAGGGAGCCTGAGAGACGGCTACCACATCCAA-GGAAGGCAGCAGGCGCGCAACTTACCCAATCCGGACAC-CGGGAGGTAGTGACAAGAAATATCAATAGAGGGCCCGATGG--GTTTTCTAATTGGAATGAGAACAAGGTAAACAGCT-TATCGAGGAGCCAGCAGAGGGCAAGTCTGGTGCCAGCAGCCGCGGTAATTCCAGCTCTGTAAGCGTATACCAAAGTTGTTGCAGTTAAAACGCTCGTAGTCGGATTTTGGCG------------------------------------------------------------------------------------------------------TCTGACTTGGGTCGTCCTCGCCACC--GTTTACTGTGAAAAAATTAGAGTGTTCAAAGCAGGCG-ATTGCCCTGAATACATTAGCATGGAATAATAGAATAGGACCC-----CTATTTTGTTGG--T-TTGTTTGAATCGGGTAATGATTAAGAGGGACGGTTGGGGGCATTCGTATTCCGACGTCAGAGGTGAAATTCTTGGATTGTCGGAAGACGAACAGCTGCGAAAGCGTCTGCCAAGGACGTTTTCATTGATCAAGAACGAAAGTAAGGGGATCG-AAGACGATCAGATACCGTCGTAGTCTTTACTATAAACGATGAGGACT-GGAGATC--------------------TTATCCGGCATCCTTCGAGAAATCAAAGTGTTTGCTTTCTGGGGGGAGTATGGTCGCAAGGCTGAAACTTAAAGGAATTGACGGAAGGGCATCACCGGGTGTGGAGCCTGCGGCTTAA-TTTGACTCAACACGGGA-AAACTTACCAGGTCAGGACATAGTAAGGATTGACAGATTGAGAGCTCTTTCTTGATTCTATGGTTGGTGGTGCATGGCCGTTCTTAGTTGGTGGAGTGATCTGTCTGGTTAATTCCGTTAACGAGCGAGACCTGGGCGTGCTAGCTAGG----------------------------------------CGGCCTTCCTAGACGGACTGTGG-GC---GTCT--AGCCCACGGAAGCTCCAGGCAATAACAGGTCTGAGATGCCCTTAGATGTCCTGGGCCGCACGCGTGCTACACTGAACGGGTCAACGAGTTAGGATATGCGAAAGCATTTCCCAATC-TCTAAATCCGT-TCGTGATGGGGATCGACGGTTGCAATTTTCCGTCGTCAACGAGGAATACCTTGTAAGCGCGGGTCATCATCCCGCGC-TGAATACGTCCCTGCC-CTTTGTACACACCGCC-CGTCGCTCCTACCGA-TTGAGTGGTCCGGTGAGGC-CTTGGGACTTGGTCAAAC-----------------------------------------CTTATCACTTAGAGGAAGGAGAAGTCGTAACAAGGT----IFSAHFGQLAIIFLWLSGMYFHGAKFSNYVAWLSNPTAIKPSAQIVWPIVGQEILNGDVGGGFQGVQITSGFFQLWRASGITTEFELYATAIAGLFMACLMVFAGWFHYHKAAPKLEWFQNVESMMNHHLAGLLGLGCLAWSGHQIHISIPINKLLDSGVSPQELPLPHEFLVNRDLMSQLYP----SFSKGIIPFFTLNWNEYSDFLTFKGGLNPVTGGLWLTDTAHHHLALAVLFLVAGHMYRTNWGIGHSMKEILEAHKGPFTGEGHKGLYEILTTSWHAQLAINLAMMGSLSIIVAHHMYAMPPYPYIATDYPTQLSLFTHHMWIGGFCIVGAGAHASIFMVRDYNPAQNYNNVLDRVIRHRDAIISHLNWVCIFLGFHSFGLYIHNDTMRALGRSQDMFSDTAIQLQPIFAQWIQNIHNLAPSNTSPNALATASYTFGGDIVAINNKIAMMPIKLGTADFMVHHIHAFTIHVTVLILVKGFLFSR-------------------ENRLYIGWFGVLMIPTLLTATSVFIIAFVAAPPVDIDGIREPVAGSLLYGNNIISGAIIPSSAAIGIHFYPIWEAASLDEWLYNGGPYQLIVLHFLLGVCCYIGREWELSYRLGMRPWISVAFTAPVAAAAAVFLVYPIGQGSFSDGMPLGISGTFNFMLVFQAEHNILMHPFHQLGVAGVFGGSLFSAMHGSLVTSSLIRETTENESANNGYKFGQEEETYNIVAAHGYFGRLIFQYASFNNSRSLHFFLGLWPVVAIWFTAMSVSTMAFNLNGFNFNQSVVDSQGRVINTMGYWDPDYVVKDTDVLALFRVSPQPGVDPIEASAAVAGESSTATWTVVWTDLLTACDLYRAKAYKVDAVPNTTDQYFAFISYDIDLFEEGSIANLTASIIGNVFGFKAVKALRLEDMRIPVAYLKTFQGPATGLVVERERMDKFGRPFLGATVKPKLGLSGKNYGRVVYEGLKGGLDFLKDDENINSQPFMRWKERFLYSMEGVNRSIAATGEVKGHYMNVTAATMEDMYERAEFAKQLGTVIVMIDLVIGYTAIQTMAIWARKNDMILHLHRAGNSTYSRQKIHGMNFRVICKWMRMAGVDHIHAGTVVGKLEGDPLMIRGFYNTLLLTHLDVNLPQGIFFEQDWASLRKVTPVASGGIHCGQMHQLLDYLGNDVVLQFGGGTIGHPDGIQAGATANRVALESMVIARNEGRDYVAEGPQILYDAAKTCGPLQTALDLWKDITFNYTSTDTADFVETPTANV--------------------------------------------------MIFFMVMPVMIGGFGNWLVPIMIGSPDMAFPRLNNISFWLLPPSLCLLLASAIVEVGVGTGWTIYPPLSSIQSHSGGAVDLAIFSLHISGASSILGAINFISTILNMRNPGQSMYRMPLFVWSILITAFLLLLAVPVLAGAITMLLTDRNFNTAFFDPAGGGDPILYQHLFIKSTGISLYFQFPEE--LALPKEAEGREFLVNLIDSPGHVDFSSEVTAALRVTDGALVVVDSVEGVCVQTETVLRQALTERIKPVMTINKLDRSFLELQLDPEDMYQNFSRIIENANVIMSTYQDEQIGDVQVYPDAGTVAFSAGLHGWAFTLSRFARMYAKKFKIEPEKMNARLWGDSFFNRKEKKWTKRE--GKGGVRAFCEFVIKPIKKIIELCMSDKIDDLEKLLSGLEIKLTTEDKELRQKPLMKRVLQKWIPADQALLEMMVLHLPAPAHAQKYRAELLYEGPPDDACCTGIRNCDPNGPLMLYISKMVPSSDKGRFIAYGRVFSGTVRSGMKVRIMGPNYVPGTKKDLAVKSIQRTLLMMGRRTDAVDSVPCGNTVGLVGLDQVLVKSGTLSDLEE--AFPLKDMKYSVSPVVRVAVEPKNPSDLPKLVEGLKRLAKSDPLV-QTLTEESGEHVIAGAGELHLEICLKDLQEDFMNGAEIRVSNPVVSFRESIEGVEDPDSTAVCLSKSPNKHNRLYIYASPLPENLPVAIDEGKITPRDEPKARMKLLRDEYGLEEDAAR
220PlatCyc  [Platoma cyclocolpum                ] CGGAGGAAAAGAAACTAACC-AGGATTCCCCTAGTAGCGGCGAGCGAAGCGGGATA-AGCCCAAAATGAAAAGCCAGATTTCTGGCGTTGTA-GTT--GAGCG-TCCTT-GAGGT------GTCAGTTTGGGT--AAGT-----CGCATGGAAATGCGTG-CCGTGGAGGGTGAGAGCCCCGTCCGTCCCATTC-AG-GACA-C-TTCGTACA-AGGGCGTT-TCA--TACGAGTCGGGTAGCTTGGGAATGCTGCTCTAA--TTGGTGGTAAATCTCATCAAAGGCTAAATAACGGTGGGAGACCGATAGCGAACAA-GTACCGTGAGGGAAAGATGACAAGCACTTTGAAAAGAGGGTGAAA-AGAGCCTGAAACCGTTACGGGGGAAGCGGATTGCA------------------------------------------------------------------------------------------------------------------------------------------TTGGAGAGGACGGCAGTGT--GACGATGCGATACGACCCGTCTTGAAACACGGACCAAGGAGTCTAGCGCGGTTGCGAGTCGAAGGGTG----AAAACCCG--TGGGCGAAGTGAAAGCGAGCAGT-----------------------TTGAGGCGGCATAA-AATCGT----TGATTT-TAGG-TCCGACCTTGAGCAGTTGCGCTGGGACCCGAAAGATGGTGAACTATGCCGGAGTAGGGCGAAGCCAGGGGAAAC-CCTGGTGGAGGCT-CGTAGCGGTGCTGACGTGCAAATCGCTCGTCGAACTTGGGTATAGGGGCGAAAGACTAATCGAACCATCTAGTAGCTGGTTCCCTCCGAAGTTTCTCTCAGGATAGCTGGGTAACG--------GGTTGTTT-TGTGCGGTAAAGCGAATGATTAGCGCA-TTCGGGGGCGTCAA-GTCTTCGGGCGATTCTCAAAC-TTTAAATGCGCAAG---------GGTACCGGTGCTTTGT-TGAGCGGT---GCCG--GCAAAAACG-TTACCCGTGTGGGCCACTTTTGGTAAGCAGAACTGGCGATACGGGATGAACCGTAAGCATGGTTAAGGTG-CCAAACTGCCCGCTTA--TAGATCCCACAAAAGGTGTTGGTTCATCGAGACAGCA-GGACGGTGGCCATGGAAGTCGGAATCCGCCAAGGAGTGTGTA-ACAACTCACCTGCCGAATGAACTAGCCCTGAAAATGGATGGCGCTGAAGCGGGCGACCGACACCATGCCGTC---------------TGGGATGAGTAGGAGG-GCGTGGCGGC-CGTGTCG-AAGGG-CGCAT-GCAGATG-CGTCTGGAACGG-CCGCTAGTGCAGATCTTGGTGGTAGTAGCAAATATTCAAGCGAGA----TCCTTGAAGGGCGAAGCGGGGAAGGGTTCCACGCGAACATTGATTGGGCGTGG-GTGAGTCGTTCCTAAGCCGAGTGGCGA----------TTGC-TGCGAAAGGGAAGTGGGTTGACA-TTCCCACACACGGATGTGGAG-CGGTGACGC--TTTGGGGCGAACACGCTGGCGATGGCGCTGGGCAGAGTTGTCTTTTCTGTTTGACCG-----AGACGCGGTGTGGAATCCGCTTGT-CGGGAGAAACACGCGT--TTA-CGGGCAGAGCGCCGGG-GTTATTCCGGCGTCCA-GCTCGCCATCGACGGCCCTTGAAACTTTG-----------------------------------------------------------------------------------------------------CCTGCTGC--AAATCCACGCCGTGGCGTACCGATCACCGCATCAGGTCCCCGAGGTGAACAG-CCTCTGCTCAGTATGAAAAATGCAGGTAAGGGAAGTCGGCAAATTGGACCCGTAACTTTGGGAAAAGGGTTGGCTCT-AGTGCTGCGTGGGAC---------------------------------------------------------------------------------------------------------------------------------------------------------------------G-CCCA---CA-GCATGCA-GCGAACTAGAACTGCAACGGGCAAAGGGAATCCGACTGTTTAATTAAAACAAAGCATTGCGAAGGCCGT-GGCCGGTGATGACGCAATGTGATTTCTGCTCAGTGCTCTGAATGTCAAAGTGAAGAGATTCAATC-AAGCGCGGGTAAACAGCGGGAGTAACTATGACTCTCTTAAGGTAGCCAAATGCCTCGTCATCTAATTAGTGACGCGCATGAATGGATTAACGAGATTCCTACTGTCCCTATCTGCT-TCTAGCGAAACCACAGCCGAGGGAACGGGCTCGGCAAAATCGGCGGGGAAAGAAGACCCTGTTGAGCTTGACTCTATTCTAATTTTGTGAAGCAAGTTGGGAGGTGTAGC-ATAGGTGGGA-----------GTGCTTGCACGTCCGTGAAATACCACTACTCCCAGTCTTGCTTTACTTACGGGG-TGGG--TGTGG-ATGGG---------------------------------------------------------------------------------ACCACAGCCCCGCA-CACATTTAGGAGGGGAGTTTGGCTGGGGCGGTACATCTTCTACAAGACAACGAAGGTGTCCAAAGATAAGCTCAGTGAGAACAGAAATCTCACGTAGCGCAAAAGGGTAAAAGCTTGTTTGATTTCGATTTTCAGTGCGAGTCGAAAACGCGAAAGCGTGGCCTATCGATCCTTTC---ACGATTCGAGATTTGAAGCGAGAGGTGTCAG-AAAAGTTACCACAGGG-ATAACTGGCTTGTGGCGGCCAAGCGTTCATAGCGACGTCGCTTTTTGATCCTTCGATGTCGGCTCTTCCCACCTGGTTGATCCTGCCAGTGGT--ATATGCTTGTCTCAAGGACTAAGCCATGCAAGTGTAA-GTATGAGTG--TTATACA-ACGAAACTGCGAATGGCTCGGTAAAACAGCTAT-AGTTTCTTCGATGGT-A-CTACT---TGGATAACCGTAGTA-ATTCTAGAGCT-AATACATGCCA-AAAGACGACGCA----AGTCGTGGTATAAATTG-GAG--ATACAAACC------TGGTGATTCACGATTTC-TT-TTCTGATTGCG--------------CGACGCATCGTTCAAGTTTCTGAT-CTATCAACTAT-GATGGTAAGGTATTGTCTTACCATGGTTGTGACGGGTAACGGAC-CGTGGGTGCGGGACTCCGGAGAGGGAGCCTGAGAGACGGCTACCACATCCAA-GGAAGGCAGCAGGCGCGCAAATTACCCAATCCGGACAC-CGGGAGGTAGTGACAAGAAATATCAATAGAGGGCCCAATGG--GTTTTCTAATTGGAATGAGAACAAGGTAAACAGCT-TATCGAGGAGCCAGCAGAGGGCAAGTCTGGTGCCAGCAGCCGCGGTAATTCCAGCTCTGTAAGCGTATACCAAAGTTGTTGCAGTTAAAAAGTTCGTAGTCGGATCTTGGCG------------------------------------------------------------------------------------------------------GGCGATGCAGGGCGTCCTCGCCACC--GTTTACTGTGAAAAAATTAGAGTGTTCAAAGCGGGCG-TTTGCCATGAATACATTAGCATGGAATAATAGAATAGGACCT-----CTGTTTTGTTGG--T-TTGTGAGGAACGGGTAATGATTAAGAGGGACGGTTGGGGGCATTTGTATTCCGGCGTCAGAGGTGAAATTCTTGGATTGTCGGAAGACAAACAGCTGCGAAAGCGTCTGCCAAGGACGTTTTCATTGATCAAGAACGAAAGTAAGGGGATCG-AAGACGATCAGATACCGTCGTAGTCCTTACTATAAACGATGAGGACT-GGAGATC--------------------CCATCCGGCATCCTTCGGGAAACCAAAGTGTTTGCTTTCTGGGGGGAGTATGGTCGCAAGGCTGAAACTTAAAGGAATTGACGGAAGGACATCACCGGGTGTGGAGCCTGCGGCTTAA-TTTGACTCAACACGGGG-AAACTTACCAGGTCCGGACATAGTGAGGATTGACAGATTGAGAGCTCTTTCTTGATTCTATGGTTGGTGGTGCATGGCCGTTCTTAGTTGGTGGAGTGATCTGTCTGGTTAATTCCGTTAACGAGCGAGACCTGGGCGTGCTAGCTAGG----------------------------------------CGGCCTTCCTAGACGGACTGTGG-GC---GTCT--AGTCCACGGAAGCTCCAGGCAATAACAGGTCTGAGATGCCCTTAGATGTTCTGGGCCGCACGCGTGCTACACTGAGCGGGTCAACGGGTGAGGATATGCGAGAGCATTTCCCAATC-TCTAAATCCGC-TCGTGCTGGGGATCGAGGCTTGCAATTTTCCCTCTTGAACGAGGAATACCTTGTAAGCGCGGGTCATCATCCCGTGC-TGAATACGTCCCTGTC-CTTTGTACACACCGCC-CGTCGCTCCTACCGA-TTGAGTGGTCCGGTGAGGC-CTTGGGACTTGGTCAAAC-----------------------------------------CTTATCACTTAGAGGAAGGAGAAGTCGTAACAAGGT----IFSAHFGQLAIIFLWLSGMYFHGARFSNYVAWLSNPTIIKPSAQIVWPIVGQEILNGDVGGGFQGVQITSGFFQLWRASGITTEFELYATAIGGLLMSSLMVFAGWFHYHKAAPKLEWFQNVESMLNHHLSGLLGLGCLSWAGHQIHIALPINKLLDSGISPQELPLPHEFLVNKELMCQLYP----SFSKGILPFFTLDWNEYSDFLTFKGGLNPVTGGLWLSDTAHHHLALAVLFLVAGHMYRTNWGIGHSMKTILEAHKGPFTGEGHKGLYEILTTSWHAQLAINLAMMGSLSIIVAHHMYAMPPYPYIATDYPTQLSLFTHHMWIGGFCIVGAGAHASIFMVRDYNPAQNYNNVLDRVIRHRDAIISHLNWVCIFLGFHSFGLYIHNDTMRALGRSQDMFSDTAIQLQPIFAQWVQNIHTLAPSNTSPNALATASYAFGGDIVSVGNKIAMMPISLGTADFMVHHIHAFTIHVAVLILVKGFLFSRN---------RFCNWITSTENRLYIGWFGVLMIPTLLTATSVFIIAFVAAPPVDIDGIREPVAGSLLYGNNIISGAIIPSSAAIGIHFYPIWEAASLDEWLYNGGPYELIVLHFLFGVCCYIGREWEFSYRLGMRPWISVAFTAPVAAAAAVFLVYPIGQGSFSDGMPLGISGTFNFMLVFQAEHNILMHPFHQLGVAGVFGGSLFSAMHGSLVTSSLIRETTENESANNGYKFGQEEETYNIVAAHGYFGRLIFQYASFNNSRALHFFLGMWPVVGIWFTAMSVSTMAFNLNGFNFNQSVVDSQGRVINTMGYWDPDYVIKETDVLALFRVTPQPGVDPVEASAAVAGESSTATWTVVWTDLLTACDLYRAKAYKVDAVPNSSEQYFAYISYDIDLFEEGSIANLTASIIGNVFGFKAVKALRLEDMRIPVAYLKTFQGPATGIIVERERMDKFGRPFLGATVKPKLGLSGKNYGRVVYEGLKGGLDFLKDDENINSQPFMRWKERYLYSMEGVNRSIAATGEIKGHYMNVTSATMEDMYERAEFAKQLGTIIIMVDLVIGYTAIQTMGIWARKNDMILHLHRAGNSTYSRQKNHGMNFRVICKWMRMAGVDHIHAGTVVGKLEGDPLMIRGFYNTLLLTHLDVNLPQGIFFEQDWASLRKVTPVASGGIHCGQMHQLLDYLGDDVVLQFGGGTIGHPDGIQAGATANRVALEAMVMSRNEGVDYVAEGPQILMDAAKTCGPLQTALDLWKDISFNYTSTDTADFVETPTANV-----------------------------------------------------------------------------------------------------------------------------------------------------------------------------------------------------------------------------IKSTGISLYFQFPTE--LPVPKEAEGRDFLVNLIDSPGHVDFSSEVTAALRVTDGALVVVDSVEGVCVQTETVLRQALTERIKPVMTINKLDRSFLELQLDPEDMYQNFSRIIENANVIMSTYQDDQLGDVQVYPDTGTVAFSAGLHGWAFTLNRFARMYSKKFGVEPEKMTARLWGDSFFNRKEKKWTKRE--SSGAVRAFCEFIIKPIKKIIELCMADRVDDLEKLLTSLDIKLTTEDKELRQKPLMKRVLQKWIPADQALLEMMVLHLPSPAQAQKYRAELLYEGPPDDACCTAIRNCDPNGPLMLYISKMVPSSDKGRFIAYGRVFSGTVRSGLKVRVMGPNYVPGTKKDLAVKNIQRTLLMMGRRTDAVDSVPCGNTVGLVGLDQVIVKSGTLSDVEE--AFPLKDMKYSVSPVVRVAVEPKNPSDLPKLVEGLKRLAKSDPLV-QTITEESGEHVIAGAGELHLEICLKDLQDDFMNGAEIKVSNPVVTFRETIEGVPDPESTAVCLSKSPNKHNRLYIYATPLPEELPTAIEDGKITPRDEPKARMKMLRDEYGMPEDAAR
221SchiPac  [Schizymenia pacifica               ] ------AAAAGAAACTAACA-AGGATTCCCCTAGTAGCGGCGAGCGAAGCGGGAAA-AGCCCAAAATGAAAAGCCAGTTTTCTGGCGTTGTA-GTT--GAGCG-TCCTT-GAGGT------GTCAGTCTGGGA--AAGT-----CGCATGGAAATGCGTG-CCGTGGAGGGTGAGAGCCCCGTCCATCCCATTC-AG-GACA-C-TTCGTACA-AGGGCGTT-TCA--GACGAGTCGGGTAGCTTGGGAATGCTGCTCTAA--TTGGTGGTAAATCTCATCAAAGGCTAAATAATGGTGGGAGACCGATAGCGAACAA-GTACCGTGAGGGAAAGATGACAAGCACTTTGAAAAGAGGGTGAAA-AGAGCCTGAAACCGTTACGAGGGAAGCGGATTGCA------------------------------------------------------------------------------------------------------------------------------------------TTGGAGAGGACGACAGTGT--GACGATGCGATACGACCCGTCTTGAAACACGGACCAAGGAGTCTAGCGCGGTTGCGAGTCGGAGGGTA----AAAACCCG--TGGGCGAAGTGAAAGCGAGCAGT-----------------------TTGAGGCGGCATAA-AATCGT----TGATTT-TAGG-TCTGACCTTGAGCAGTTGCGCTGGGACCCGAAAGATGGTGAACTATGCCGGAGTAGGGCGAAGCCAGGGGAAAC-CCTGGTGGAGGCT-CGTAGCGGTGCTGACGTGCAAATCGCTCGTCGAACTTGGGTATAGGGGCGAAAGACTAATCGAACCATCTAGTAGCTGGTTCCCTCCGAAGTTTCTCTCAGGATAGCTAGGTGACA--------CGTTGTTT-TGTGCGGTAAAGCGAATGATTAGCGCA-ATCGGGGGCGTCAA-GCCTCTGGGCGATTCTCAAAC-TTTAAATGCGCAAG---------GGTACTGGTGCTTTGT-TGAGCGGT---ACCG--GCAAAAACG-TCACCTGTGTGGGCCACTTTTGGTAAGCAGAACTGGCGATACGGGATGAACCGTAAGCATGGTTAAGGTG-CCAAACTGCCCGCTTA--TAGATCCCACAAAAGGTGTTGGTTCATCGAGACAGCA-GGACGGTGGCCATGGAAGTCGGAATCCGCCAAGGAGTGTGTA-ACAACTCACCTGCCGAATGAACTAGCCCTGAAAATGGATGGCGCTGAAGCGGGCGACCGACACCATGCCGTC---------------TGGGATGAGTAGGAGG-GCGTGGCGGC-CGTGTCG-AAGGG-CGCAT-GCAGATG-CGTCTGGAACGG-CCGCTAGTGCAGATCTTGGTGGTAGTAGCAAATATTCAAGCGAGA----TCCTTGAAGGGCGAAGCGGGGAAGGGTTCCACGCGAACATTGATTGGGCGTGG-GTGAGTCGTTCCTAAGCCGAGTGGCGA----------TTGC-TGCGAAAGGGAAGTGGGTTGACA-TTCCCACACACGGATGTGGAG-CGGTGACGC--TTTGGGGCGAACACGCTGGCGATGGCGCTGGGCAGAGTTGTCTTTTCTGTTTGACCG-----AGGCGCGGTGTGGAATCCGCTTGT-CGGGAGAAACACGCGT--TTA-CGGGCAGAGCGCCGGG-GTTATTCCGGCGTCCA-GCTCGCCATCGACGGCCCTTGAAACTTTG-----------------------------------------------------------------------------------------------------CCTGCTGG--AAATCCACGCCGTGGCGTACCGATCACCGCATCAGGTCCCCGAGGTGAACAG-CCTCTGCTCAGTATGAAAAATGCAGGTAAGGGAAGTCGGCAAATTGGACCCGTAACTTTGGGAAAAGGGTTGGCTCT-AGTGCTGCGTGGGAC---------------------------------------------------------------------------------------------------------------------------------------------------------------------G-CCCA---CA-GCATGCA-GCAAACTAGAACTGCAACGGGCAAAGGGAATCCGACTGTTTAATTAAAACAAAGCATTGCGAAGGCCGT-GGCCGGTGATGACGCAATGTGATTTCTGCTCAGTGCTCTGAATGTCAAAGTGAAGAGATTCAATC-AAGCGCGGGTAAACAGCGGGAGTAACTATGACTCTCTTAAGGTAGCCAAATGCCTCGTCATCTAATTAGTGACGCGCATGAATGGATTAACGAGATTCCTACTGTCCCTATCTGCT-TCTAGCGAAACCACAGCCGAGGGAACGGGCTCGGCAAAATCGGCGGGGAAAGAAGACCCTGTTGAGCTTGACTCTATTCTAATTTTGTGAAGCAAGTTGGGAGGTGTAGC-ATAGGTGGGA-----------GTGCTTGCACATCCGTGAAATACCACTACTCCCAGTCTTGCTTTACTTACGGGG-TGGG--TGTGG-ATGGG---------------------------------------------------------------------------------ACCACAGCCCCGCA-CACATTTAGGAGGGGAGTTTGGCTGGGGCGGTACATCTTCTACAAGACAACGAAGGTGTCCAAAGATAAGCTCAGTGAGAACAGAAATCTCACGTAGCGCAAAAGGGTAAAAGCTTGTTTGATTTTGATTTTCAGTGCGAGTCGAAAACGCGAAAGCGTGGCCTATCGATCCTTTC---ACGATTCGAGATTTGAAGCGAGAGGTGTCAG-AAAAGTTACCACAGGG-ATAACTGGCTTGTGGCGGCCAAGCGTTCATAGCGACGTCGCTTTTTGATCCT-----------------CACCTGGTTGATCCTGCCAGTGGT--ATATGCTTGTCTCAAGGACTAAGCCATGCAAGTGTAA-GTATGAGTG--TTGTACA-ACGAAACTGCGAATGGCTCGGTAAAACAGCTAT-AGTTTCTTCGATGGT-A-CTACT---TGGATAACCGTAGTA-ATTCTAGAGCT-AATACATGCCA-AAAGACGACGCA----AGTCGTGGTATAAATTG-GAG--ATACAAACC------TGGTGATTCACGATTTC-TT-TTCTGATTGCG--------------CGACGCATCGTTCAAGTTTCTGAT-CTATCAACTAT-GATGGTAAGGTATTGTCTTACCATGGTTGTGACGGGTAACGGAC-CGTGGGTGCGGGACTCCGGAGAGGGAGCCTGAGAGACGGCTACCACATCCAA-GGAAGGCAGCAGGCGCGCAAATTACCCAATCCGGACAC-CGGGAGGTAGTGACAAGAAATATCAATAGAGGGCCCAATGG--GTTTTCTAATTGGAATGAGAACAAGGTAAACAGCT-TATCGAGGAGCCAGCAGAGGGCAAGTCTGGTGCCAGCAGCCGCGGTAATTCCAGCTCTGTAAGCGTATACCAAAGTTGTTGCAGTTAAAAAGTTCGTAGTCGGATCTTGGCG------------------------------------------------------------------------------------------------------GGCGATACAGGGCGTCCTCGCCACC--GTTTACTGTGAAAAAATTAGAGTGTTCAAAGCGGGCG-TTTGCCATGAATACATTAGCATGGAATAATAGAATAGGACCT-----CTGTTTTGTTGG--T-TTGTGAGGAACGGGTAATGATTAAGAGGGACGGTTGGGGGCATTTGTATTCCGGCGTCAGAGGTGAAATTCTTGGATTGTCGGAAGACAAACAGCTGCGAAAGCGTCTGCCAAGGACGTTTTCATTGATCAAGAACGAAAGTAAGGGGATCG-AAGACGATCAGATACCGTCGTAGTCTTTACTATAAACGATGAGGACT-GGAGATC--------------------CCATCCGGCATCCTTCGGGAAACCAAAGTGTTTGCTTTCTGGGGGGAGTATGGTCGCAAGGCTGAAACTTAAAGGAATTGACGGAAGGACATCACCGGGTGTGGAGCCTGCGGCTTAA-TTTGACTCAACACGGGG-AAACTTACCAGGTCCGGACATAGTGAGGATTGACAGATTGAGAGCTCTTTCTTGATTCTATGGTTGGTGGTGCATGGCCGTTCTTAGTTGGTGGAGTGATCTGTCTGGTTAATTCCGTTAACGAGCGAGACCTGGGCGTGCTAGCTAGG----------------------------------------CGGCCTTCCTAGACGGACTGTGG-GC---GTCT--AGTCCACGGAAGCTCCAGGCAATAACAGGTCTGAGATGCCCTTAGATGTTCTGGGCCGCACGCGTGCTACACTGAGCGGGTCAACGGGTGAGGATATGCGAGAGCATTTCCCAATC-TCTAAATCCGC-TCGTGCTGGGGATCGAGGCTTGCAATTTTCCCTCTTGAACGAGGAATACCTTGTAAGCGCGGGTCATCATCCCGTGC-TGAATACGTCCCTGTC-CTTTGTACACACCGCC-CGTCGCTCCTACCGA-TTGAGTGGTCCGGTGAGGC-CTTGGGACTTGGTCAAAC-----------------------------------------CTTATCACTTAGAGGAAGGAGAAGTCGTAACAAGGT----IFSAHFGQLAIIFLWLSGMYFHGARFSNYVAWLSNPTVIKPSAQIVWPIVGQEILNGDVGGGFQGIQITSGFFQLWRASGITTEFELYATAIGGLVMSSLMIFAGWFHYHKAAPKLEWFQNVESMLNHHLSGLLGLGCLGWAGHQVHIALPINKLLDSGISPQELPLPHEFLVNRELMCQLYP----SFSKGILPFFTLNWNEYSDFLTFKGGLNPVTGGLWLSDTAHHHLALAVLFLVAGHMYRTNWGIGHSMKTILEAHKGPFTGEGHKGLYEILTTSWHAQLAINLAMMGSLSIIVAHHMYAMPPYPYIATDYPTQLSLFTHHMWIGGFCIVGAGAHASIFMVRDYNPAQNYNNVLDRVIRHRDAIISHLNWVCIFLGFHSFGLYIHNDTMRALGRSQDMFSDTAIQLQPIFAQWIQSIHTLAPSSTSPNALATASYAFGGDIVSVGNKIAMMPISLGTADFMVHHIHAFTIHVAVLILVKGFLFSRNSRL------RFCTWITSTENRLYIGWFGVLMIPTLLTATSVFIIAFVAAPPVDIDGIREPVAGSLLYGNNIISGAIIPSSAAIGIHFYPIWEAASLDEWLYNGGPYELIVLHFLLGVCCYIGREWEFSYRLGMRPWISVAFTAPVAAAAAVFLVYPIGQGSFSDGMPLGISGTFNFMLVFQAEHNILMHPFHQLGVAGVFGGSLFSAMHGSLVTSSLIRETTENESANNGYKFGQEEETYNIVAAHGYFGRLIFQYASFNNSRALHFFLGMWPVVGIWFTAMSVSTMAFNLNGFNFNQSVVDSQGRVINTMGYWDPDYVVKDTDVLALFRVTPQPGVDPVEASAAVAGESSTATWTVVWTDLLTACDLYRAKAYKVDAVPNSSEQYFAYISYDIDLFEEGSIANLTASIIGNVFGFKAVKALRLEDMRIPVAYLKTFQGPATGIIVERERMDKFGRPFLGATVKPKLGLSGKNYGRVVYEGLKGGLDFLKDDENINSQPFMRWKERFLYSMEGVNRAIAAAGEVKGHYMNVTSATMEEMYERAEFAKQLGTVIIMIDLVIGYTAIQSMGIWARKNDMILHLHRAGNSTYSRQKNHGMNFRVICKWMRMAGVDHIHAGTVVGKLEGDPLMIKGFYNTLLLTHLDENLPQGIFFEQDWASLRKVTPVASGGIHCGQMHQLLDYLGNDVILQFGGGTIGHPDGIQAGATANRVALESMVMARNEGIDYVAEGPQILVDAAKTCGPLQTALDLWKDISFNYTSTDTADFVETPTANVTLYLIFGAFSGILGGCMSMLIRMELAQPGNHLLSGNHQVYNVLITAHAFLMIFFMVMPVMIGGFGNWLVPIMIGSPDMAFPRLNNISFWLLPPSLCLLLASAIVEVGAGTGWTVYPPLSSIQSHSGGAVDLAIFSLHLSGASSILGAVNFISTILNMRNPGQNMYQMPLFVWSIFVTAFLLLLAVPVLAGAITMLLTDRNFNTSFFDPAGGGDPILYQHLFIKSTGISLFFSFPEE--LPVPKEADGREFLVNLIDSPGHVDFSSEVTAALRVTDGALVVVDSVEGVCVQTETVLRQALTERIKPVMTINKLDRCFLELQLEPEDMYQNFSRIIETANVIMSTYMDDELGDVQVYPDTGTVAFSAGLHGWAFTLNRFARMYSKKFGVEPEKMTARLWGDSFFNRKEKKWTKRE--SPGSVRAFCEFVIKPIKKIIELCMADRVDDLEKLLTSLDIKLTTDEKELRQKPLMKRVLQKWIPADQALLEMMVLHLPSPAIAQKYRAELLYEGPPDDACCTAIRNCDPNGPLMLYISKMVPSSDKGRFIAYGRVFSGTVASGMKVRVMGPNYVPGTKKDLAVKNVQRTLLMMGRRTDAVDSVPCGNTVGLVGLDQVIIKSGTLSNVEE--AFPLKDMKYSVSPVVRVAVEPKNPSDLPKLVEGLKRLAKSDPLV-QTITEESGEHVIAGAGELHLEICLKDLQEDFMNGAEIKVSNPVVTFRETIEGVEKPESNAVCLSKSPNKHNRLYIYASPLPEELPNAIEDGKVTPRDEPKVRMKMLRDQYGMPEDAAR
219PredKra  [Predaea kraftiana                  ] CGGAGGAAAAGAAACTAACC-AGGATTCCCTCAGTAGCGGCGAGCGAAGCGGGAAG-AGCCCAATATGAAAAGCCAGCTTGCTGGCGTTGTA-GTT--GAGCGTTCCTT-GAGGT------GTCAGTTCGGGT--AAGT-----CGCATGGAAATGCGTG-CCGTGGAGGGTGAGAGCCCCGTCCATCCCGTTC-AG-GACA-C-TTCGCACG-AGGGCGTT-TCA--GTCGAGTCGGGTAGTTTGGGAATGCTGCTCTAA--TTGGTGGTAAATCTCATCAAAGGCTAAATACTGGTGGGAGACCGATAGTGAACAA-GTACCGTGAGGGAAAGATGACAAGCACTTTGAAAAGAGGGTGAAA-AGAGCCTGAAACCGTTACGGGGGAAGCGGATTGCA------------------------------------------------------------------------------------------------------------------------------------------TTGGAGAGGACGACGGTGT--GACGATGCGATACGACCCGTCTTGAAACACGGACCAAGGAGTCTAGCGCGACTGCGAGTCGAAGGGTT----GAAACCTA--AGGGCGCAGTGAAAGCGAACAGT-----------------------TTGGGGCGGCATAA-AATCGT----TGATTT-TAGG-TCTGACCTAGAGCAGTTGCGCTGGGACCCGAAAGATGGTGAACTATGCCGGAGTAGGGCAAAGCCAGAAGAAAT-TCTGGTGGAGGCT-CGTAGCGGTGCTGACGTGCAAATCGCTCGTCGAACTTGGGTATAGGGGCGAAAGACTAATCGAACCATCTAGTAGCTGGTTCCCTCCGAAGTTTCTCTCAGGATAGCGGGCCGACA--------TGTTGTTT-TGTGCGGTAAAGCGAATGATTAGCGCA-CTCGGGGGCGTTTA-GCCTTTGGGCGATTCTCAAAC-TTTCAATGCGCAAG---------GGTGCTGGTGCTTTGT-TGAGCGGC---ACCG--ACAAAAACG-TCGGCCCTGTGGGCCACTTTTGGTAAGCAGAACTGGCGATACGGGATGAACCGTAAGCATGGTTAAGGTG-CCAAACTACCCGCTTA--TAGAACCCACAAAAGGTGTTGGTTCATCCAGACAGCA-GGACGGTGGCCATGGAAGTCGGAATCCGCCAAGGAGTGTGTA-ACAACTCACCTGCCGAATGAACTAGCCCTGAAAATGGATGGCGCTTAAGCGGGTGACCGACACCATGCCGTC---------------TGAGATGAGTAGGAGG-GCGTGGCGGT-CGTGTCG-AAGGA-CGCAT-GCAGATG-CGTCTGGAACGG-CCGCTAGTGCAGATCTTGGTGGTAGTAGCAAATATTCAAGCGAGA----TCCTTGAAGGGCGAAGCGGGGAAGGGTTCCACGCGAACATTGATTGGGCGTGG-GTGAGTCGTTCCTAAGCCGAGTGGCGA----------TTGC-TGCGAAAGGGAAGCAGGTTGACA-TTCCTGCACACGGATGTGGAG-CGGTGACGC--TTTGGGGCGAACACGCTGGCGATGGCGCTGGGCAGAGTTGTCTTTTCTGTTTGACCG-----GGGCGCGGTGTGGAATCCGCTTGT-CGGGAGAAACACGCGC--CTA-CGGGCAGAGCGCCGGG-GTTATTCCGGCGTCCA-GCTCGCCATCGACGGCCCTTGAAACTTTG-----------------------------------------------------------------------------------------------------CCTACTGA--AAATCCACGCCGTGGCGTACCGATCACCGCATCAGGTCCCCGAGGTGAACAG-CCTCTGCTCAATATGAAAAATGCAGGTAAGGGAAGTCGGCAAATTGGACCCGTAACTTTGGGAAAAGGGTTGGCTCT-AGTGCTGCGTGGGAC---------------------------------------------------------------------------------------------------------------------------------------------------------------------G-CCCA---CA-GCATGCA-GCAAACTAGAACTGCAACGGGCAAAGGGAATCCGACTGTTTAATTAAAACAAAGCATTGCGAGGGCCGT-GGCCGGTGATGACGCAATGTGATTTCTGCTCAGTGCTCTGAATGTCAAAGTGAAGAGATTCAATC-AAGCGCGGGTAAACAGCGGGAGTAACTATGACTCTCTTAAGGTAGCCAAATGCCTCGTCATCTAATTAGTGACGCGCATGAATGGATTAACGAGATTCCTACTGTCCCTATCTGCT-TCTAGCGAAACCACAGCCGAGGGAACGGGCTCGGCAAAATCGGCGGGGAAAGAAGACCCTGTTGAGCTTGACTCTATTCTAATTTTGTGAAGCAAGTTGGGAGGTGTAGC-ATAGGTGGGA-----------GTGCGTGCACGGCCGTGAAATACCACTACTCCCAGTCTTGCTTTACTTACGGGG-TGAG--TGTGG-ATGGG---------------------------------------------------------------------------------ACCACAGCCCCGTA-CACATTTAGGAGGGGAGTTTGGCTGGGGCGGTACATCTTCTACAAGACAACGAAGGTGTCCAAAGATAAGCTCAGTGAGAACAGAAATCTCACGTAGCGCAAAAGGGTAAAAGCTTGTTTGATTTTGATTTTCAGTGCGAGTCGAAAACGCGAAAGCGTGGCCTATCGATCCTTTC---ACTATTCGAGATTTGAAGCGAGAGGTGTCAG-AAAAGTTACCACAGGG-ATAACTGGCTTGTGGCGGCCAAGCGTTCATAGCGACGTCGCTTTTTGATCCTTCGATGTCGGCTCTTCCCACCTGGTTGATCCTGCCAGTGGT--ATATGCTTGTCTCAAGGACTAAGCCATGCAAGTGTAA-GTATGAGTG--TTGTACA-ACGAAACTGCGAATGGCTCGGTAAAACAGCTAT-AGTTTCTTCGATGATTA-CTA-T---TGGATAACCGTAGTA-ATTCTAGAGCT-AATACATGCCA-CAAAGCGACGCA----AGTCGCGGTATAAATTG-GAG--ATACAAGCC------TGGTGATTCACGATTTC-TT-TTCCGATTGCG--------------CGACGCATCGTTCAAATTTCTGAC-CTATCAACTTTGGATGGTAAGGTATTGTCTTACCATGGTTGTGACGGGTAACGGAC-CGTGGGTGCGGGATTCCGGAGAGGGAGCCTGAGAGACGGCTACCACATCCAA-GGAAGGCAGCAGGCGCGCAAATTACCCAATCGGGACAC-CCGGAGGTAGTGACAAGAAATAGCAATAGAGGGCCCGATGG--GTTTTCTAATTGGAATGAGAACAAGGTAAACAGCT-TATCGAGGAGCCAGCAGAGGGCAAGTCTGGTGCCAGCAGCCGCGGTAATTCCAGCTCTGTAAGCGTATACCAAAGTTGTTGCAGTTAAAACGCTCGTAGTCGAATGTTGGCG------------------------------------------------------------------------------------------------------GGCGATATGGGGCGTCCTCGCCACC--TTTTACTGTGAAAAAATTAGAGTGTTCAAAGCGGGCG-TTTGCCATGAATACATTAGCATGGAATAATAGAATAGGACCT-----CTGTTTTGTTGG--T-TTGTGAGAACTAGGTAATGATTAAGAGGGACGGTTGGGGGCATTTGTATTCCGGCGTCAGAGGTGAAATTCTTGGATTGTCGGAAGACAAACAGCTGCGAAAGCGTCTGCCAAGGACGTTTTCATTGATCAAGAACGAAAGTAAGGGGATCG-AAGACGATCAGATACCGTCGTAGTCTTTACTATAAACGATGAGGACT-GGAGATC--------------------TCGTCCGGCATCCTTCGGGAAACCAAAGTGTTTGCTTTCTGGGGGGAGTATGGTCGCAAGGCTGAAACTTAAAGGAATTGACGGAAGGACATCACCGGGTGTGGAGCCTGCGGCTTAA-TTTGACTCAACACGGGA-AAACTTACCAGGTCCGGACATAGTGAGGATTGACAGATTGAGAGCTCTTTCTTGATTCTATGGTTGGTGGTGCATGGCCGTTCTTAGTTGGTGGAGTGATCTGTCTGGTTAATTCCGTTAACGAGCGAGACCTGGGCGTGCTAGCTAGG----------------------------------------CGGCCTTCCTAGACGGACTGTGG-GC---GTCT--AGTCCACGGAAGCTCCAGGCAATAACAGGTCTGAGATGCCCTTAGATGTTCTGGGCCGCACGCGTGCTACACTGAGCGGGTCAACGGGTGAGGATCTGCGAGAGCAATTCCCAATC-TCTAAATCCGC-TCGTGCTGGGGATCGAGGCTTGCAATTTTCCCTCTTGAACGAGGAATACCTTGTAAGCGCGGGTCATCATCCCGTGC-TGAATACGTCCCTGTC-CTTTGTACACACCGCC-CGTCGCTCCTACCGA-TTGAGTGGTCCGGTGAGGC-CTTGGGACTTGGTCAAAC-----------------------------------------CTTATCACTTAGAGGAAGGAGAAGTCGTAACAAGGT----IFSAHFGQLAIIFLWLSGMYFHGARFSNYVAWLSNPTAIKPSAQIVWPIVGQEILNGDVGGGFQGVQITSGFFQLWRASGITTEFELYATAIGGLFMAALMVFAGWFHYHKAAPKLEWFQNVESMLNHHLSGLLGLGCLGWAGHQIHISLPINKLLDSGISPQELPLPHEFLVNKELMCQLYP----SFSKGILPFFTLDWNEYSDFLTFKGGLNPVTGGLWLSDTAHHHLALAVLFLVAGHMYRTNWGIGHSMKEILEAHKGPFTGEGHKGLYETLTTSWHAQLAINLAMMGSLSIIVAHHMYAMPPYPYIATDYPTQLSLFTHHMWIGGFCIVGAGAHASIFMVRDYNIVHNYNNVLDRVIRHRDAIISHLNWVCIFLGFHAFGLYIHNDTMRALGRSQDMFSDTAIQLQPVFAQWVQNIHTLAPSSTSPNALATASYAFGGDVVSVGNKIAMMPISLGTADFMVHHIHAFTIHVAVLIMVKGFLFSRNSRLI-----RFCTWITSTENRLYIGWFGVLMIPTLLTATSVFIIAFVAAPPVDIDGIREPVAGSLLYGNNIISGAIIPSSAAIGIHFYPIWEAASLDEWLYNGGPYQLIVLHFLFGVCCYIGREWEFSYRLGMRPWISVAFTAPVAAAAAVFLVYPIGQGSFSDGMPLGISGTFNFMLVFQAEHNILMHPFHQLGVAGVFGGSLFSAMHGSLVTSSLIRETTENESANNGYKFGQEEETYNIVAAHGYFGRLIFQYASFNNSRALHFFLGMWPVVGIWLTAMSVSTMAFNLNGFNFNQSVVDSQGRVINT------------------------------------------------------------------------------------------------------------------------------------------------------------------------------------------------------------------------------------------------------------------------------------------------------------------------------------------------------------------------------------------------------------------------------------------------------------------------------------------------------------------------------------------------------------------------------------------------------------------------------------------------------------------------------------------------------------IKSTGISLYFQFPEE--LPLPKEAEGRDFLVNLIDSPGHVDFSSEVTAALRVTDGALVVVDSVEGVCVQTETVLRQALAERIKPVMTINKLDRSFLELQLDPEDMYQNFSRIIENANVIMSTYMDDELGDVQVYPDVGTVAFSAGLHGWAFTLNRFARMYAKKFGVEPEKMTRRLWGDSFFNRREKKWTKHK--TEGSTRAFCEFIIKPIKKIIDLCMFDKFEELEKLLKSLDIKLTSEDMELQYKPLMKRVLQKWIPADQALLEMMVLQLPSPAQAQKYRAALLYEGPPDDACCTAIRNCDPNGPLMLYVSKMVPSSDKGRFIAYGRVFSGTVRSGLKVRIMGPNHVPGTKKDLAVKNIQRTMLMMGRRTDAVHSVPCGNTVGLAGLDQVIIKSGTISNVEE--AFPLKDMKYSVSPVVRVAVEPKNPSDLPKLVEGLKRLAKSDPLV-QTTTEQSGEHVVAGAGELHLEICLKDLQEDFMNGAEIRVSNPVVSFRETIEGVDAPESNALCLSKSPNKHNRLYIYATPLPEELPNAIEDGKVGPQDEAKARMKMLRDEYDMPKDAAR
223SarcCil  [Sarcodia spp.                      ] CGGAGGAAAAGAAACTAACG-AGGATTCCCCTAGTAGCGGCGAGCGAAGCGGGAGA-AGCCCAAAATGAAAAGCCTGCTTGCAGGCGTTGTA-GTT--GAGCG-TTCTT-GAGGC------GTCAGTTTGGGT--AAGT-----GGCATGGAAATGTCCG-CCGTGGAGGGTGAGAGCCCCGTCCAGCCCATTC-AG-GATGTC-CTCGCACA-GGAGCGTT-TCA--GACGAGTCGGGTAGCTTGGGAATGCTGCTCTAA--TTGGTGGTAAATCTCATCAAAGGCTAAATAGAGGTGGGAGACCGATAGTGAACAA-GTACCGTGAGGGAAAGATGAAAAGCACTTTGAAAAGAGGGTGAAA-AGCGCCTGAAACCGTTACGGGGGAAGCGGATTGCG------------------------------------------------------------------------------------------------------------------------------------------TTGGCGAGGACATTGGAGATTGACGACGCGATACGACCCGTCTTGAAACACGGACCAAGGAGTCTAGCGCAGTTGCGAGTCAGAGGGTT----AAAGCCTG--TGGGCGCAGTGAAAGCGAGCAGT-----------------------TTGAGGCGGCATAA-AATCGT----TGATTT-TAGG-TCTGACCTAGAGCAGTTGCGCTGGGACCCGAAAGATGGTGAACTATGCCGGAGTAGGGCAAAGCCAGAAGAAAT-TCTGGTGGAGGCT-CGTAGCGGTGCTGACGTGCAAATCGCTCGTCAAACTTGGGTATAGGGGCGAAAGACTAATCGAACCATCTAGTAGCTGGTTCCCTCCGAAGTTTCTCTCAGGATAGCGGGCCGACA--------CGTTGTTT-TGTGCGGTAAAGCGAATGATTAGCGCA-TTTGGGGACGTTAA-GTCTTCGGGCGATTCTCAAAC-TTTAAATGCGCAAG---------GGTGCCGGTGCTTTGT-TGAGCGGC---ACCG--ATAAAAACG-TCGGCCCCGTGGGCCACTTTTGGTAAGCAGAACTGGCGATACGGGATGAACCGTAAGCATGGTTAAGGCG-CCTAACTGCCCGCTTA--TAGATCCCACAAAAGGTGTTGATTCATCGAGACAGCA-GGACGGTGGCCATGGAAGTCGGAATCCGCCAAGGAGTGTGTA-ACAACTCANCTGCCGAATGAATTAGCCCTGAAAATGGATGGCGCTTAAGCGGGTGGCCGACACCATGCCGTC---------------TGGGATGAGTAGGAGG-GCGTGGCGGC-CGTATCG-AAGCA-TGCGT-GCAGACG-CGTGTGGAACGG-CCGCTAGTGCAGATCTTGGTGGTAGTAGCAAATATTCAAGCGAGA----TCCTTGAAGGGCGAAGCGGGGAAGGGTTCCACGCGAACATTGATTGGGCGTGG-GTGAGTCGTTCCTAAGCCGAGTGGCAA----------TTGC-TGCGAAAGGGAAGCGGGTTGACA-TTCCCGCACACGGATGTGGAG-CGGTGACGC--TTTGGGGCGAACACGCTGGCGGTGGCGCTGGGCAGAGTTTTCTTTTCTGTTTGACCG-----ATGTGTAGTGTGGAATCCGCTTGT-TGGGAGAAACACACAC--ATG-GGGGCAGAGCGCCGGG-GTTTTTCCGGCGTCCA-GCTCGCCACCGACGGCCCTTGAAACTTTG-----------------------------------------------------------------------------------------------------CCTGCTGA--CAATCCACGCCGTGGCGTACCGATCACCGCATCAGGTCCCCAAGGTGAATAG-CCTCTGCTCGATATGAACAATGCAGGTAAGGGAAGTCGGCAAATTGGACCCGTAACTTTGGGAAAAGGGTTGGCTCT-AGTGCTGCGTGGGAC---------------------------------------------------------------------------------------------------------------------------------------------------------------------G-CCCA---CA-GCATGCA-GCAAACTAGAACTGCAACGGGCAAAGGGAATCCGACTGTTTAATTAAAACAAAGCATTGCGAGGGCCGT-GGCCGGTGATGACGCAATGTGATTTCTGCTCAGTGCTCTGAATGTCAAAGTGAAGAGATTCAATC-AAGCGCGGGTAAACAGCGGGAGTAACTATGACTCTCTTAAGGTAGCCAAATGCCTCGTCATCTAATTAGTGACGCGCATGAATGGATTAACGAGATTCCTACTGTCCCTATCTGCT-TCTAGCGAAACCACAGCCGAGGGAACGGGCTCGGCAAAATCGGCGGGGAAAGAAGACCCTGTTGAGCTTGACTCTATTCTAATTTTGTGAAGCAAGTTGGGAGGTGTAGC-ATAGGTGGGA-----------GAATTTGCTCGTCCGTGAAATACCACTACTCCCAGTCTTGCTTTACTTACTGGG-TCGG--TGTGG-ATGAG---------------------------------------------------------------------------------ACCACAGCCCAGTA-CACATTTAGGAGGGGAGTTTGGCTGGGGCGGTACATCTTCTACAAGACAACGAAGGTGTCCAAAGATAAGCTCAGTGAGAACAGAAATCTCACGTAGCGCAAAAGGGTAAAAGCTTGTTTGATTTTGATTTTCAGTGCGAGTCGAAAACGCGAAAGCGTGGCCTATCGATCCTTTC---ACGATTCGAGATTTGAAGCGAGAGGTGTCAG-AAAAGTTACCACAGGG-ATAACTGGCTTGTGGCGGCCAAGCGTTCATAGCGACGTCGCTTTTTGATCCTTCGATGTCGGCTCTTCCCACCTGGTTGATCCTGCCAGTGGT--ATATGCTTGTCTCAAGGACTAAGCCATGCAAGTGTAA-GTATGAGTG--TTGTACA-ACGAAACTGCGAATGGCTCGGTAAAACAGCTAT-AATTTCTTCGATGATTA-CTACT---CGGATAACCGTAGTA-ATTCTAGAGCT-AATACGTGCCA-CAAGACGGCGCA----AGCCGTGGTATAAATTG-GAG--ATACAAACC------TGGTGATTCACGATTTC-TT-TTCTGATCGCG--------------CGACGCATCGTTCAAATTTCTGAC-CTATCAACTTTGGATGGTAGTGTATTGTACTACCATGGTTGTGACGGGTAACGGAC-CGTGGGTGCGGGATTCCGGAGAGGGAGCCTGAGAGACGGCTACCACATCCAA-GGAAGGCAGCAGGCGCGCAAATTACCCAATCCGGATAC-CGGGAGGTAGTGACAAGAAATAGCAATAGAGGGCCCAATGG--GTTTTCTAATTGGAATGAGAACAAGGTAAACAGCT-TATCGAGGAGCCAGCAGAGGGCAAGTCTGGTGCCAGCAGCCGCGGTAATTCCAGCTCTGTAAGCGTATACCAAAGTTGTTGCAGTTAAAACGCTCGTAGTCGGAGGTTGGCG------------------------------------------------------------------------------------------------------GGTGATGTGTGGCGTCTTCGCCACT--GTTTACTGTGAAAAAATTAGAGTGCTCAAAGCAGGCG-TTTGCCATGAATACATTAGCATGGAATAATAGAATAGGACCT-----CTGTTTTGTTGG--T-TTGTGAGGATCAGGTAATGATTAAGAGGGACGGTTGGGGGCATTTGTATTCTGGCGTCAGAGGTGAAATTCTTGGATTGCCGGAAGACAAACAGCTGCGAAAGCGTCTGCCAAGGACGTTTTCATTGATCAAGAACGAAAGTAAGGGGATCG-AAGACGATCAGATACCGTCGTAGTCTTTACTATAAACGATGAGGACT-GGAGATC--------------------CCGCCCGGCATCCTTCGGGAAACCAAAGTGTTTGCTTTCTGGGGGGAGTATGGTCGCAAGGCTGAAACTTAAAGGAATTGACGGAAGGGCATCACCGGGTGTGGAGCCTGCGGCTTAA-TTTGACTCAACACGGGG-AAACTTACCAGGTCCGGACATAGTGAGGATTGACAGATTGAGAGCTCTTTCTTGATTCTATGGTTGGTGGTGCATGGCCGTTCTTAGTTGGTGGAGTGATCTGTCTGGTTAATTCCGTTAACGAGCGAGACCTGGGCGTGCTAGCTAGG----------------------------------------CGGCCTTCCTAGACGGACTGCGG-GC---GTCT--AGTCCGCGGAAGCTCCAGGCAATAACAGGTCTGAGATGCCCTTAGATGTTCTGGGCCGCACGCGTGCTACACTGAGCGGGTCAACGGGTGAGGATGTGCGAGAGCGCTTCCCAATC-TCTAAATCCGC-TCGTGCTGGGGATCGAGGCTTGCAATTTTCCCTCTTGAACGAGGAATACCTTGTAAGCGCGGGTCATCATCCCGTGC-TGAATACGTCCCTGCC-CTTTGTACACACCGCC-CGTCGCTCCTACCGA-TTGAGTGGTCCGGTGAGGC-CTTGGGACCTGGTCAAAC-----------------------------------------CTTATCACTTAGAGGAAGGAGAAGTCGTAACAAGGT----IFSAHFGQLAIIFLWLSGMYFHGARFSNYVAWLNSPTVIKPSAQIVWPIVGQEILNGDVGGGFQGVQITSGFFQLWRASGITTEFELYATAIGGLVMASLMVFAGWFHYHKAAPKLEWFQNVESMMNHHLAGLLGLGCLGWAGHQIHISLPINKLLDSGVSPQELPLPHEFLINRDLMSQLYP----SFSKGILPFFTLNWDVYSDFLTFKGGLNPVTGGLWLSDTAHHHLAIAVMFLFAGHMYRTNWGIGHSMKEILEAHKGPFTGEGHKGLYEILTTSWHAQLAINLAMIGSLSIIVAHHMYAMPPYPYIATDYPTQLSLFTHHMWIGGFCIVGAGAHASIFMVRDYNPAQNYNNVLDRVIRHRDAIISHLNWVCIFLGFHSFGLYIHNDTMRALGRSQDMFSDTAIQLQPIFAQWVQNTHTLASGNTSPNSLATASYAFGGDVVAIGNKIAIMPIKLGTADFMVHHIHAFTIHVAVLILVKGFLFSRNSRLI-----RFCTWITSTENRLYIGWFGVVMIPTLLTATSVFIIAFVAAPPVDIDGIREPVAGSLLYGNNIISGAIIPSSAAIGIHFYPIWEAASLDEWLYNGGPYQLIVLHFLLGVCCYIGREWELSYRLGMRPWISVAFTAPVAAAAAVFLVYPIGQGSFSDGMPLGISGTFNFMLVFQAEHNILMHPFHQLGVAGVFGGSLFSAMHGSLVTSSLIRETTENESANNGYKFGQEEETYNIVAAHGYFGRLIFQYASFNNSRSLHFFLGMWPVVGIWFTAMSVSTMAFNLNGFNFNQSVVDSQGRVINTMGYWDPDYVVKDTDILALFRVSPQPGVDAVEASAAVAGESSTATWTVVWTDLLTACDLYRAKAYKVDPVPKTSDQFFAYIAYDIDLFEEGSIANLTASIIGNVFGFKAVKALRLEDMRIPVAYLKTFQGPATGIIVERERMDKFGRPFLGATVKPKLGLSGKNYGRVVYEGLRGGLDFLKDDENINSQPFMRWKERFLYSMEGVNRAIAATGEIKGHYMNVTAATMEEMYERAEFAKQLGTIIVMIDLVIGYTAIQTMAIWARRNDMILHLHRAGNSTYSRQKIHGMNFRVICKWMRMAGVDHIHAGTVVGKLEGDPLMIRGFYNTLLKTHLAVNLPQGIFFEQDWASLRKVTPVASGGIHCGQMHQLLDYLGNDVVLQFGGGTIGHPDGIQAGATANRVALESMVIARNEGRDYVAEGPQILQDAAKTCGPLQTALDLWKDITFNYTSTDTADFVETPTANVTLYLFFGAFSGILGGCMSMLIRMELAQPGNHLLLGNHQVYNVLITAHAFLMIFFMVMPVMIGGFGNWLIPIMIGSPDMAFPRLNNISFWLLPPSLCLLLASAIVEVGVGTGWTVYPPLSSIQSHSGGAVDLAIFSLHLSGASSILGAINFISTILNMRNPGQSMYRMPLFVWSIFVTAFLLLLAVPVLAGAITMLLTDRNFNTSFFDPAGGGDPILYQHLFIKSTGISLFFKFPEE--LPLPKEAEGRDFLVNLIDSPGHVDFSSEVTAALRVTDGALVVVDSVEGVCVQTETVLRQALTERIKPVMTINKLDRSFLELQLDPEDMYQNFSRIIESANVIMSTYQDDQLGDVQVYPDTGTVAFSAGLHGWAFTLNRFARMYSKKFGVEPAKMTSRLWGNSFFNRKEKKWTKRE--SAGSARAFCEFVIKPIKKIIELCMSDKVNDLEKLLTSLDIKLTSEDKELRQKPLMKRVLQKWIPADQALLEMMVLHLPSPAQAQKYRAELLYEGPPDDACCTAIRNCDPKGPLMLYISKMVPSSDKGRFIAYGRVFSGTVRSGMKVRIMGPHYVPGTKKDLAIKSIQRTLLMMGRRTDAVDSVPCGNTVGLVGLDQVIVKSGTISDLDE--AFPLKDMKYSVSPVVRVAVEPKNPSDLPKLVEGLKRLAKSDPLV-QTITEESGEHVIAGAGELHLEICLKDLQEDFMNGAEIRVSNPVVTFRETIEGVDDPESNAVCLSKSPNKHNRLYIYATPLPEELPNAIEEGKITPRDEAKARTKMLRDEYGYPEDAQP
053PlecCar  [Plocamium spp.                     ] ------AAAAGAAACTAACA-AGGATTCCCTTAGTAGCGGCGAGCGAAGCGGGAAA-AGCCCAAAATGAAAAGCCTGCTTGCAGGCGTTGTATTTT--GAGCA-GCCTT-GGGGC------GTCAGTGTAGGT--AAGT-----CGCATGGAAATGCGTA-CCGTGGAGGGTGAAAGTCCCGTCCAACCTATGC-AG-GACG-T-TCCGCACA-AGGCTGTT-TCA--GTCGAGTCGGGTAGCTTGGGAATGCTGCTCTAA--TTGGTGGTAAATCTCATCAAAGGCTAAATTACGGTGGGAGACCGATAGCAAACAA-GTACCGTGAGGGAAAGATGACACGCACTTTGAAAAGAGGGTGAAA-AGAACCTGAAACCGTTACGGGGGAAGCGGATTGCG------------------------------------------------------------------------------------------------------------------------------------------TTGGAGAGGACGGCGGAGT--GACGACGCGATACGACCCGTCTTGAAACACGGACCAAGGAGTCTAGCGCGGGTGCGAGTCGAAGGGTT----TAAACCTG--TGGGCGAAGTGAAAGCGAGCAGT-----------------------TTGAGGCGGCATAG-AATCGT----TGATTC-TAGG-TCCGACCTGGAGCAGTTGCGCTGGGACCCGAAAGATGGTGAACTATGCCGGAGTAGGGCAAAGCCAGAAGAAAT-TCTGGTGGAGGCT-CGTAGCGGTGCTGACGTGCAAATCGCTCGTCAAACTTGGGTATAGGGGCGAAAGACTAATCGAACCATCTAGTAGCTGGTTCCCTCCGAAGTTTCTCTCAGGATAGCGGGCCGACG--------AGTTGTTT-TGTGCGGTAAAGCGAATGATTAGCGCA-TTCGGGGACTTCAA-GTCTTCGGGCGATTCTCAAAC-TTTCAATGCGCAAG---------GGTACCGGTGCTTAAT-TGAGCGGT---ACCG--ATAAAAACG-TCGGCCCTGTGGGCCACTTTTGGTAAGCAGAACTGGCGATACGGGATGAACCGTAAGCATGGTTAAGGCG-CCTAATTGCCCGCTTA--TAGATACCAAAAAAGGTGTTGATTCATCGAGACAGCA-GGACGGTGGCCATGGAAGTCGGAATCCGCTAAGGAGTGTGTA-AAAACTCACCTGCCGAATGAATTAGCCCTGAAAATGGATGGCGCTGAAGCGGGTAGCCGACACCATGCCGTC---------------TGGGATGAGTAGGAGG-GCGTGGTGGC-CGTGTCG-AAGCT-TGCGT-GCAGACG-CATGTGGAACGG-CCACTAGTGCAGATCTTGGTGGTAGTAGCAAATATTCAAGCGAGA----TCCTTGAAGGGCGAAGCGGGGAAGGGTTCCACGCGAACATTGATTGGGCGTGG-GTGAGTCGTTCCTAAGCCGAGTGGCGA----------TTGC-TGCGAAAGGGAAGCGGGTTGACA-TTCCCGCACACGGATGTGGAG-CGGTGACGC--TTTGCGGCGAACACGCTGGCGGTGGCGCTGGGCAGAGTTTTCTTTTCTGTTTGACCG-----GCGCGCGGTGTGGAATCCGCTTGT-CGGGAGAAACACGCGC--GTA-CGGGCAGAGCGCCGGG-CTTTATCCGGCGTCCA-GCTCGCCACCGACGGCCCTTGAAACTTTG-----------------------------------------------------------------------------------------------------CCTGCTGA--AAATCCACGCCGTGGCGTACCGATCACCGCATCAGGTCCCCAAGGTGAACAG-CCTCTGCTCCATATGAACAATGCAGGTAAGGGAAGTCGGCAAGATGGACCCGTAACTTTGGGAAAAGGGTTGGCTCT-AGTGCTGCGTGGGAC---------------------------------------------------------------------------------------------------------------------------------------------------------------------G-CCCA---CA-GCATGCA-GCAAACTAGAACTGCAACGGGCAAAGGGAATCCGACTGTTTAATTAAAACAAAGCATTGCGAAGGCCGT-GGCCGGTGATAACGCAATGTGATTTCTGCTCAGTGCTCTGAATGTCAAAGTGAAGAGATTCAATC-AAGCGCGGGTAAACAGCGGGAGTAACTATGACTCTCTTAAGGTAGCCAAATGCCTCGTCATCTAATTAGTGACGCGCATGAATGGATTAACGAGATTCCTACTGTCCCTATCTGCT-TCTAGCGAAACCACAGCCGAGGGAACGGGCTCGGCAAAATCGGCGGGGAAAGAAGACCCTGTTGAGCTTGACTCTATTCTAATTTTGTGAAGCAAGTTGGGAGGTGTAGA-ATAGGTGGGA-----------GTGCTTGCACGTCCGTGAAATACCACTACTCCCAGTCTTGCTTTACTTACTGGG-TACG--TGTGGAACGAG---------------------------------------------------------------------------------ACCACAGCTCAGCA-CACATTTAGGAGGGGAGTTTGGCTGGGGCGGTACATCTTCTACAAGACAACGAAGGTGTCCAAAGATAAGCTCAGTGAGAACAGAAATCTCACGTAGCGCAAAAGGGTAAAAGCTTGTTTGATTTTGATTTTCAGTGCGAGTCGAAAACGCGAAAGCGTGGCCTATCGATCCTTTC---ACAATTCGAGATTTGAAGCGAGAGGTGTCAG-AAAAGTTACCACAGGG-ATAACTGGCTTGTGGCGGCCAAGCGTTCATAGCGACGTCGCTTTTTGATCCT-----------------CACCTGGTTGATCCTGCCAGTGGT--ATATGCTTGTCTCAAGGACTAAGCCATGCAAGTCTAA-GTATGAGTG--TTATACA-ACGAAACTGCGAATGGCTCGGTAAAACAGCTAT-AGTTTCTTCGATGTTTA-CTACT---CGGATACCCGTAGTA-ATTCTAGAGCT-AATACGTGCCA-TAAACGGGTAA-----AACCGTGGTATAAATTG-GAG--ATACAAACC------TGGTGATTCACAATTTC-TT-TTCTGATTGCG--------------CGACACATCGTTCAAATTTCTGAC-CTATCAACTTTGGATGGTAAGGTATTGTCTTACCATGGTTGTGACGGGTAACGGAC-CGTGGGTGCGGGATTCCGGAGAGGGAGCCTGAGAGACGGCTACCACATCCAA-GGAAGGCAGCAGGCGCGCAAATTACCCAATCCGGACAC-CGGGAGGTAGTGACAAGAAATAGCAATAGAGGGCCCGATGG--GTTTTCTAATTGGAATGAGAACAAGGTAAACATCT-TATCGAGTAGCCAGCAGAGGGCAAGTCTGGTGCCAGCAGCCGCGGTAATTCCAGCTCTGTAAGCGTATACCAAAGTTGTTGCAGTTAAAACGCTCGTAGTCGGAGTTTGGCG------------------------------------------------------------------------------------------------------GGCGATGTGGGGCGTCTTAGCCACC--GTTTACTGTGAAAAAATTAGAGTGTTCAAAGCGGGCG-TTTGCCATGAATACATTAGCATGGAATAATAGAATAGGACCT-----CTGTTTTGTTGG--T-TTGTGAGGATCGGGTAATGATTAAGAGGGACGGTTGGGGGCATTTGTATTCCGGCGTCAGAGGTGAAATTCTTGGATTGGCGGAAGACAAACAGCTGCGAAAGCGTCTGCCAAGGACGTTTTCATTGATCAAGAACGAAAGTAAGGGGATCG-AAGACGATCAGATACCGTCGTAGTCTTTACTATAAACGATGAGGACT-GGAGATC--------------------TCACCCGGCATCCTTCGGGAAACCAAAGTATTTGCTTTCTGGGGGGAGTATGGTCGCAAGGCTGAAACTTAAAGGAATTGACGGAAGGGCATCACCGGGTGTGGAGCCTGCGGCTTAA-TTTGACTCAACACGGGA-AAACTTACCAGGTCCGGACATAGTGAGGATTGACAGATTGAGAGCTCTTTCTTGATTCTATGGTTGGTGGTGCATGGCCGTTCTTAGTTGGTGGAGTGATCTGTCTGGTTAATTCCGTTAACGAGCGAGACCTGGGCGTGCTAGCTAGG----------------------------------------CGGCCTTCCTAGACGGACTGCGG-GC---GTCT--AGTCCGCGGAAGCTCCAGGCAATAACAGGTCTGAGATGCCCTTAGATGTTCTGGGCCGCACGCGTGCTACACTGAGCGGATCAACGGGTGAGGATGTGCGAGAGCATTTCCCAATC-TCTAAATCCGC-TCGTGCTGGGGATAGAGGCTTGCAATTTTCCCTCTTGAACGAGGAATACCTTGTAAGCACGGGTCATCATCCCGTGC-TGAATACGTCCCTGCC-CTTTGTACACACCGCC-CGTCGCTCCTACCGA-TTGAGTGGTCCGGTGAGGC-CTTGGGACTTGGTCAAAC-----------------------------------------CTTATCACTTAGAGGAAGGAGAAGTCGTAACAAGGT----IFSAHFGQLAIIFLWLSGMYFHGARFSNYVAWLSNPTIIKPSAQIVWPIVGQEILNGDVGGGFQGVQITSGFFQLWRASGITTEFELYATAIGGLLMASLMVFAGWFHFHKAAPKLEWFQNVESMMNHHLAGLLGLGCLGWAGHQIHISLPINKLLDSGVSPQELPLPHEFLVNKELICQLYP----SFSKGILPFFTLNWNTYSDFLTFKGGLNPVTGGLWLSDTAHHHLALSVLFLIAGHMYRTNWGIGHSMKEILEAHNGPFTGEGHKGLYEILTTSWHAQLAINLAMMGSLSIIVAHHMYAMPPYPYIATDYPTQLSLFTHHIWIGGFCIVGAGAHASIFMVRDYNPAQNYNNVLDRIIRHRDAIISHLNWVCIFLGFHSFGLYIHNDTMRALGRSQDMFSDTAIQLQPIFAQWVQNIHTLAPSNTSPNALATASYVFGGDIVAINNKIAIMPIHLGTADFMVHHIHAFTIHVAVLILVKGFLFSRNSRLIPDKSNRFCAWITSTENRLYIGWFGVVMIPTLLTATSVFIIAFVAAPPVDIDGIREPVAGSLLYGNNIISGAIIPSSAAIGIHFYPIWEAASLDEWLYNGGPYELIVLHFILGVCCYIGREWELSYRLGMRPWISVAFTAPVAAAAAVFLVYPIGQGSFSDGMPLGISGTFNFMLVFQAEHNILMHPFHQLGVAGVFGGSLFSAMHGSLVTSSLIRETTENESANNGYKFGQEEETYNIVAAHGYFGRLIFQYASFNNSRSLHFFLGMWPVVGIW-TAMSVSTMAFNLNGFNFNQSVVDSQGRVINTMGYWDPDYTIKDTDILAVFRVSPQPGVDPVEASAAVAGESSTATWTVVWTDLLTACDLYRAKAYKVDAVPNTSDQYFAFIAYDIDLFEEGSIANLTASIIGNVFGFKAVKALRLEDMRIPVAYLKTFQGPATGIVVERERMDKFGRPFLGATVKPKLGLSGKNYGRVVYEGLKGGLDFLKDDENINSQPFMRWKERYLYSMEGVNRAIAASGETKGHYLNVTCSTMEEMYARAEFAKQLGTVIVMIDLVIGYTAIQSMGVWARKNDMILHLHRAGNSTYSRQKIHGMNFRVICKWMRMAGVDHIHAGTVVGKLEGDPVMIKGFYDTLLESHLPLNLPRGIFFEQDWASLRKVTPVASGGIHCGQMHQLLDYLGNDVVLQFGGGTIGHPDGIQAGATANRVALEAMVISRNEGRDYVKEGPQILRDAAKTCGPLQTALDLWKDITFNYTSTDTADFVETPTANVTLYLIFGAFSGIIGGCISMLIRIELAQPGNHLLLGNHQVYNVLITAHAFLMIFFMVMPVMIGGFGNWLVPIMIGSPDMAFPRLNNISFWLLPPSLCLLISSAIVEVGAGTGWTVYPPLSNIQSHSGGAVDLAIFSLHLAGASSILGAINFISTIFNMRNSGQSMYRMPLFVWSILVTAFLLLLAVPILAGAITMLLTDRNFNTSFFDPAGGGDPILYQHLFIKSTGISLYFSFPEE--LPLPKEAQGREFLVNLIDSPGHVDFSSEVTAALRVTDGALVVVDSVEGVCVQTETVLRQALAERIKPVMTINKLDRSFLELQLGPEDMYQNFSRIIESANVIMSTYEDDVLGDVQVYPDTGTVAFSAGLHGWAFTLNRFARMYSKKFGVEPEKMTARLWGDSFFKRKEKKWVKRE--GPGAVRAFCEFIIKPIKKIIDLCMSDKVDDLEKLLVSLDIKLNSDDRALRQKPLMKRVLQKWLPADQALLEMMILHLPAPAHAQKYRAELLYEGPPDDACCTAIRNCDPKGPLMLYVSKMVPASDKGRFVAYGRVFSGTVLAGQKVRIMGPNYVPGTKKDLAVKSIQRTLLMMGRRTDAVDSVPCGNTVGLVGLDQVIIKTGTLSDSPD--AFPLKAMKYSVSPVVRVAVEPKNPADLPKLVEGLKRLSKSDPLV-QTIIEESGEHIVAGAGELHLEICLKDLAEDFMNGAAIKVSEPVVTFRETIIGVDEPERTAVCLSKSPNKHNRLYIYACPLPEELPNAIEDGAIGPRDEAKARMKKLRDEFGMPEDAAK
048GeliEle  [Gelidium spp.                      ] CGGAGGAAAAGAAACTAACT-AGGATTCCCTTAGTAGCGGCGAGCGAAGAGGGAAG-AGCCCAATATGAAAAGCCTGCTTGCAGGCATTGTA-GTT--GAATA-TTCTT-GGAGT------GTCAGTTTGAGA--AAGT-----GACATGGAAATGTCCG-CCGTGGAGGGTGATAGCCCCGTCCATCTTATTC-AG-GACA-C-TCTGTAAACAGAATATT-TCA--AATGAGTCGGGTAGTTTGGGAATGCTGCTCTAA--TTGGTGGTAAATCTCATCAAAGGCTAAATAATGGTAGGAGACCGATAGCAAACAA-GTACCGTGAGGGAAAGATGAAAAGCACTTTGAAAAGAGGGTGAAA-AGAACCTGAAACCGTTACGGGGGAAGCGGATTACA------------------------------------------------------------------------------------------------------------------------------------------TTAGAGAGGACAGCAGAAA--GATGATGTGATACGACCCGTCTTGAAACACGGACCAAGGAGTCTAGCGCGGGTGCGAGTCAAAAGGTG----AAAACCTG--TGGGCGAAGTGAAAGCGAGCAGT-----------------------TTGAGGCGGCATAT-CATCGT----TGATGA-TAGG-TCCGACCTTGAGCAGTTGCGCTGGGACCCGAAAGATGGTGAACTATGCCGGAGTAGGGCAAAGCCAGAGGAAAC-TCTGGTGGAGGCT-CGTAGCGGTGCTGACGTGCAAATCGCTCGTCGAACTTGGGTATAGGGGCGAAAGACTAATCGAACCATCTAGTAGCTGGTTTCCTCCGAAGTTTCTCTCAGGATAGCGGGCCGACT--------AGTTGTTT-TGTGCGGTAAAGCGAATGATTAGCGTA-TTTGGGGGCGATTT-GCCTTCAGACGATTCTCAAAC-TTTCAATGCGCAAG---------GGTGTTGCTGCTTAAT-TGAGCTTC---ACCG--GTAAAAACG-TCGGCCCTGTGGGCCACTTTTGGTAAGCAGAACTGGCGATACGGGATGAACCGTAAGCATGGTTAAGGTG-CCAAACTATTCGCTTA--TAGATCCCACAAAAGGTGTTGATTCATCGAGACAGCA-GGACGGTGGCCATGGAAGTCGGAATCCGCCAAGGAGTGTGTA-ACAACTCACCTGCCGAATGAATTAGCCCTGAAAATGGATGGCGCTTAAGCGGATGACCGACACCATGCCGTC---------------TGAAATGAGTAGGAGG-ACGTGGTGAT-CGTGACG-AAGTA-TGTGT-GCGAACA-CGTATAGAACGA-TCACTAGTGCAGATCTTGGTGGTAGTAGCAAATATTCAAGCGAGA----TCCTTGAAGGGCGAAGCGGGGAAGGGTTCCACGCTAACATTGATTGGGCGTGG-GTGAGTCGTTCCTAAGCCGAGTGGCAA----------TTGC-TGCGAAAGGGAAGCAGGTTTACA-TTCCTGCACACGGATGTGGAG-CGGTGACGC--TTTGAGGCGAACACATTGGCGATGGCGCTAGGCAGAGTTGTCTTTTCTGTTTAACCG-----ATATATTGTGTGGAGTCCGATTAT-CGGGAGAAACACATAT--ATA-CGGGCAGAGCGCCGGG-GCTTATCCGGCGTCTA-GCTCGCCATCGACGATCCTTGAAACTTTG-----------------------------------------------------------------------------------------------------CCTGCTGA--ATATCCACGCCGTGGCGTACCGATCACCGCATCAGGTCCCCGAGGTGAACAG-CCTCTGCTCAATATGAAAAATGCAGGTAAGGGAAGTCGGCAAATTAGACCCGTAACTTTGGGAAAAGGGTTGGCTCT-AGTGCTGCGTGGGAC---------------------------------------------------------------------------------------------------------------------------------------------------------------------G-CCCA---CA-GCATGCA-GCAAACTAGAACTGCAACGGGCAAAGGGAATCCGACTGTTTAATTAAAACAAAGCATTGCGAGGGCCGT-GGCCGGTGATGACGCAATGTGATTTCTGCTCAGTGCTCTGAATGTCAAAGTGAAGAGATTCAATC-AAGCGCGGGTAAACAGCGGGAGTAACTATGACTCTCTTAAGGTAGCCAAATGCCTCGTCATCTAATTAGTGACGCGCATGAATGGATTAACGAGATTCCTACTGTCCCTATCTGCT-TCTAGCGAAACCACAGCCGAGGGAACGGGCTCGGCGAAATCGGCGGGGAAAGAAGACCCTGTTGAGCTTGACTCTATTCTAATTTTGTGAAGCAAGTTGGGAGGTGTAGC-ATAGGTGGGA-----------GCGCTTGCGCGTCCGTGAAATACCACTACTCCCAGTCTTGCTTTACTTACTAGG-TTAG--TGTGG-ATGAA---------------------------------------------------------------------------------ACCACAGCCTAGCA-CACATTTAGGAGGGGAGTTTGGCTGGGGCGGCACATCTTCTACAAGACAACGAAGGTGTCCAAAGATAAGCTCAGTGAGAACAGAAATCTCACGTAGCGCAAAAGGGTAAAAGCTTGTTTTATTTTGATTTTCAGTGCGAGTCGAAAACGCGAAAGCGTGGCCTATCGATCCTTTC---ACGATTCGAGATTTGAAGCGAGAGGTGTCAG-AAAAGTTACCACAGGG-ATAACTGGCTTGTGGCGGCCAAGCGTTCATAGCGACGTCGCTTTTTGATCCTTCGATGTCGGCTCTTCCCACCTGGTTGATCCTGCCAGTGGT--ATATGCTTGTCTCAAGGACTAAGCCATGCAAGTGTAA-GTATGAGTG--TTATACA-ACGAAACTGCGAATGGCTCGGTAAAACAGCTAT-AGTTTCTTCGATGGTAT-CTACT---CGGATAACCGTAGTA-ATTCTAGAGCT-AATACGTGCCA-CAAGACGACTTT----TGTCGTGGTATAAATTG-GAG--ATACAAACC------TGGTGATTCACAATTTC-TT-TTCTGATTGCG--------------CGACGCATCGTTCAAATTTCTGAC-CTATCAACTTTGGATGGTAAGGTATTGTCTTACCATGGTTGTGACGGGTAACGGAC-CGTGGGTGCGGGACTCCGGAGAGGGAGCCTGAGAAACGGCTACCACATCCAA-GGAAGGCAGCAGGCGCGCAAATTACCCAATCCGGACAC-CGGGAGGTAGTGACAAGAAATAGCAATAGAGGGCCCGATGG--GTTTTCTAATTGGAATGAGAACAAGGTAAACAGCT-TATCGAGGAGCCAGCAGAGGGCAAGTCTGGTGCCAGCAGCCGCGGTAATTCCAGCTCTGTAAGCGTATACCAAAGTTGTTGCAGTTAAAACGCTCGTAGTCGGAACTTGGTA------------------------------------------------------------------------------------------------------GGTGACGCAGGGTGTCTTTGCCACC--GTTTACTGTGAAAAAATTGGAGTGTTCAAAGCAGGCG-TTTGCCTTGTACACATTAGCATGGAATAATAGAATAGGACCT-----CTGTTTTGTTGG--T-TTGTGAGAATTAGGTAATGATTAAGAGGGACGGTTGGGGGCATTTGTATTCTGCCGTCAGAGGTGAAATTCTTAGATTGGCGGAAGACAAACAGCTGCGAAAGCGTCTGCCAAGGACGTTTTCATTGATCAAGAACGAAAGTAAGGGGATCG-AAGACGATCAGATACCGTCGTAGTCTTTACTATAAACGATGAGGACT-GGGGATC--------------------CTGCCCGGCACCCTTCGGGAAACCAAAGTGTTTGCTTTCTGGGGGGAGTATGGTCGCAAGGCTGAAACTTAAAGGAATTGACGGAAGGGCATCACCGGGTGTGGAGCCTGCGGCTTAA-TTTGACTCAACACGGGA-AAACTTACCAGGTCCGGACATAGTGAGGATTGACAGATTGAGAGCTCTTTCTTGATTCTATGGTTGGTGGTGCATGGCCGTTCTTAGTTGGTGGAGTGATCTGTCTGGTTAATTCCGTTAACGAGCGAGACCTGGGCGTGCTAGCTAGG----------------------------------------CGGCCTTCCTAGACGGACTGCGG-GC---GTCT--AGTCCGCGGAAGCTCCAGGCAATAACAGGTCTGAGATGCCCTTAGATGTTCTGGGCCGCACGCGTGCTACACTGAGCGGGTCAACGGGTGAGGATAGGCGAGAGCTTTTCCTAATC-TCTAAATCCGC-TCGTGCTGGGGATCGAGGCTTGCAATTTTCCCTCTTGAACGAGGAATACCTTGTAAGCGCGGGTCATCATCCCGTGC-TGAATACGTCCCTGCC-CTTTGTACACACCGCC-CGTCGCTCCTACCGA-TTGAGTGGTCCGGTGAGGC-CTTGGGACTTGGTCAAAC-----------------------------------------CTTATCACTTAGAGGAAGGAGAAGTCGTAACAAGGT----IFSAHFGQLAVIFLWLSGMYFHGARFSNYTAWLSNPIGIKPSAQVVWPIVGQEILNGDVGGGFQGVQITSGFFQLWRASGITNEFELYATAIGGLFMAALMVFAGWFHYHKAAPKLEWFQNVESMMNHHLAGLLGLGCLGWAGHQIHIALPINKLLDAGISPKEIPLPHEFLVNRELMCQLYP----SFSKGIIPFFTLNWSEYADFLTFKGGLNPVTGGLWLSDTAHHHLALAVLFIVAGHMYRTNWGIGHSMKEILEAHKGPFTGEGHKGIYEILTSSWHAQLAINLAMMGSLSIIVAHHMYAMPAYPYIATDYPTQLSLFTHHMWIGGFCIVGAGAHASIFMVRDYNPAKNYNNVLDRIIRHRDAIISHLNWVCIFLGFHSFGLYIHNDTMRALGRSQDMFSDTAIQLQPVFAQWVQNIHTLAPGNTSPNSLATASYAFGGDIISIGNKVAMMPISLGTADFMVHHIHAFTIHVTVLILVKGFLFARNSRLIPDKSNRFCTWITSTENRLYIGWFGVLMIPTLLTATSVFIIAFVAAPPVDIDGIREPVAGSLLYGNNIISGAIIPSSAAIGIHFYPIWEAASLDEWLYNGGPYQLIVLHFLLGVCCYIGREWELSYRLGMRPWISVAFTAPVAAAAAVFLVYPIGQGSFSDGMPLGISGTFNFMLVFQAEHNILMHPFHQLGVAGVFGGSLFSAMHGSLVTSSLIRETTENESANNGYKFGQEEETYNIVAAHGYFGRLIFQYASFNNSRSLHFFLGLWPVVGIWFTAMSVSTMAFNLNGFNFNQSVVDSQGRVINTMGYWDPNYAIKETDVLALFRITPQPGVDPIEASAAVAGESSTATWTVVWTDLLTACDLYRAKAYKVEKVPNSDDQFFAWISYDIDLFEEGSIANLTASIIGNVFGFKAVKALRLEDMRIPVAYLKTFQGPATGVIVERERMDKFGRPFLGATVKPKLGLSGKNYGRVVYEGLKGGLDFLKDDENINSQPFMRWKERFLYSMEGVNRSIAATGEIKGHYMNVTAATMEDMYERAEFAKQLGTVIVMIDLVIGYTAIQTMAIWARKNDMILHLHRAGNSTYSRQKNHGMNFRVICKWMRMAGVDHIHAGTVVGKLEGDPLMIQGFYNTLLMSHLDQDLVKGIFFEQDWASLRKVTPVASGGIHCGQMHQLLDYLGDDVVLQFGGGTIGHPDGIQAGATANRVALEAIVIARNEGRDYVKEGPQILRDAAKTCGPLQTALDLWKDISFNYTSTDTADFVETPTANVTLYLIFGAFSGILGGCMSILIRMELAQPGNHLLLGNHQVYNVLITAHAFLMIFFMVMPVLIGGFGNWLVPIMIGSPDMAFPRLNNISFWLLPPALCLLLTSAIVEVGVGTGWTVYPPLSSIQSHSGGAVDLAIFSLHISGASSILGAINFISTILNMRNPGQTMYRMPLFVWSILVTAFLLLLAVPVLAGAITMLLTDRNFNTSFFDPAGGGDPVLYQHLFIKSTGISLYFQFPEE--LPIPKEAEGREFLVNLIDSPGHVDFSSEVTAALRVTDGALVVVDSVEGVCVQTETVLRQALTERIKPVMTINKLDRSFLELQLDPEDMYQNFSRIIETANVIMSTYMDDKLGEVQVYPDAGTVAFSAGLHGWAFTLNRFARMYSKKFGVEHEKMTKRLWGDNFFNKKEKKWTKRE--TEGSVRAFCEFIIKPIKKIIELCMCDKVEDLTKLLASLEVKLTSEDKELRQKPLMKRVLQRWLPADQALLEMMVLHLPAPAHAQKYRAELLYEGPPDDACCTAIRNCDPNGPLMLYISKMVPSSDKGRFIAYGRVFSGTVRSGMKVRIMGPNYVPGTKKDLNVKNIQRTLLMMGRRTDSVESVPCGNTVGLVGLDQVLVKTGTISDVEE--AFPLKNMKYSVSPVVRVAVEPKNPSDLPKLVEGLKRLAKSDPLV-QTITEESGEHVIAGAGELHLEICLKDLQEDFMNGAELRVSNPVVSFRETIAGVDKPESTAVCLSKSPNKHNRLYIYASPLPDQLPDAIEDGKITPRDEPKARMKLLRDEYGMEEDAAR
099DasyOki  [Dasysiphonia spp.                  ] ----------------------------------------------------------------------------------------------------------------------------------------------------------------------------------------------------------------------------------------------------------------------------------------------------------------------------------------------------------------------------------------------------------------------------------------------------------------------------------------------------------------------------------------------------------------------------------------------------------------------------------------------------------------------------------------------------------------------------------------------------------------------------------------------------------------------------------------------------------------------------------------------------------------------------------------------------------------------------------------------------------------------------------------------------------------------------------------------------------------------------------------------------------------------------------------------------------------------------------------------------------------------------------------------------------------------------------------------------------------------------------------------------------------------------------------------------------------------------------------------------------------------------------------------------------------------------------------------------------------------------------------------------------------------------------------------------------------------------------------------------------------------------------------------------------------------------------------------------------------------------------------------------------------------------------------------------------------------------------------------------------------------------------------------------------------------------------------------------------------------------------------------------------------------------------------------------------------------------------------------------------------------------------------------------------------------------------------------------------------------------------------------------------------------------------------------------------------------------------------------------------------------------------------------------------------------------------------------------------------------------------------------------------------------------------------------------------------------------------------------------------------------------------------------------------------------------------------------------------------------------------------------------------------------------------------------------------------------------------------------------------------------------------------------------------------------------------------------------------------------------------------------------------------------------------------------CACCTGGTTGATCCTGCCAGTGGT--ATATGCTTGTCTCAAGGACTAAGCCATGCAAGTGCCG-GTATGAGTG--ATGTATA-ACGAAACTGCGAATGGCTCGGTAAAACAGCTAT-AATTTCTTCGGGGGTTA-CTACT---TGGATAACCGTAGTA-ATTCTAGAGCT-AATACGTGCTT-CAAGGCGAGATG----TCTCGTGGTACTAAATA-GAG--ATACAAACC------TGGTGATTCATACTTAT-TT-TTCTGATTGCG--------------CGACGCCCCGTTCAAATTTCTGAC-CTATCAACTAT-GATGGTAAGGTAGGGTCTTACCATGGTTGTGACGGGTAACGGAC-CGTGGGTGCGGGATTCCGGAGAGGGAGCCTGAGAAACGGCTACCACATCCAA-GGAAGGCAGCAGGCGCGCAAATTACCCAATCCGGACAC-CGGGAGGTAGTGACAAAAAATAGCAATAGAGGGCCCGATGG--GCTCTCTAATTGGAATGAGAACAATGTAAAAATCT-TATCGAGGAGCCAGCAGAGGGCAAGTCTGGTGCCAGCAGCCGCGGTAATTCCAGCTCTGTAAGCGTATACCAAAGTTGTTGCAGTTAAAACGCTCGTAGTCGGATTTTGGCG------------------------------------------------------------------------------------------------------GAGACCGTAGGCCGTCCGCGCCACC--GTTTACTGTGAATAAATTAGAGTGTTCAAAGCAAGCGATTTGCCCTGAATACATTAGCATGGAATAATAGAATAGGACCT-----TTGTTTTATTGG--T-TTGTGAAGTTCAGGTAATGATTAAGAGGGACGGTTGGGGGCATTTGTATTCCGGCGCTAGAGGTGAAATTCTTGGATTGCCGGAAGACAAACAGCTGCGAAAGCGTCTGCCAAGGACGTTTTCATTGATCAAGAACGAAAGTAAGGGGATCG-AAGACGATCAGATACCGTCGTAGTCTTTACTATAAACGATGAGGACT-GGGGATT--------------------ACGTTCGGCACCCTCCGGGAAACCAAAGTTTTTGCTTTCTGGGGGGAGTATGGTCGCAAGTCTGAAACTTAAAGGAATTGACGGAAGGGCATCACCGGGTGTGGAGCCTGCGGCTTAA-TTTGACTCAACACGGGA-AAACTTACCAGGTCCAGACATAATAAGGATTGACAGATTGAGAGCTCTTTCTTGATTTTATGGTTGGTGGTGCATGGCCGTTCTTAGTTGGTGGAGTGATCTGTCTGGTTAATTCCGTTAACGAGCGAGACCTGGGCGTGCTAGCTAGG----------------------------------------CGGCCTTCCTAGACGGACTGCAG-GC---GTCT--AGTCTGTGGAAGCTCCAGGCAATAACAGGTCTGAGATGCCCTTAGATGTTCTGGGCCGCACGCGTGCTACACTGAGCGGATCAACGGGTGAGGTAGTGCGAGAGCACGACCCAATC-TCTAAATCCGC-TCGTGCTGGGGATTGAGGCTTGCAATTTTCCCTCCTGAACGAGGAATACCTTGTAAGCGCGGGTCATCATCCCGCGC-TGAATACGTCCCTGCC-CTTTGTACACACCGCC-CGTCGCTCCTACCGA-TTGAGTGGTCCGGTGAGGC-CTTGGGACTTGGTCAAAC-----------------------------------------CTTATCACTTAGAGGAAGGAGAAGTCGTAACAAGGT----IFSAHFGQLAIIFLWLSGMYFHGAKFSNYVAWLNNPTLIKPSAQVVWPIVGQEVLNADVGGGFQGVQITSGFFQLWRASGITSEFELYATAIAGLFTSLLMVIAGWFHYHKAAPKLEWFQNVESMMNHHLSGLLGLGCLGWAGHQIHIALPINKLLDAGVSPQEIPLPHEFMTNRSLMSELYP----SFSKGIIPFFTLNWQEYSDFLTFKGGLNPINGGLWLSDIAHHHLALAVLFIVAGHMYRTNWGIGHSMKEILEAHKGPFTGEGHKGLYEILTTSWHAQLAINLAMMGSLSIIVAHHMYAMPPYPYIATDYPTQLSLFTHHMWIGGFCIVGAGAHASIFMVRDYNPAQNYDNLLDRVIRHRDAIISHLNWLCIFLGFHSFGLYIHNDTMRALGRSQDMFSDTAIQLQPVFAQWVQSIHTLAPNNTSPNSLTTASYAFGGDVISINNKIAMMPIKLGTADFMVHHIHAFTIHVCVLILVKGFLFSRNSRLIPDKSNRFCTWITSTENRLYIGWFGVVMIPTLLTATSVFIIAFVAAPPVDIDGIREPVAGSLLYGNNIISGAVIPSSAAIGIHFYPIWEAASLDEWLYNGGPYQLIVLHFLLGVSCYIGREWELSYRLGMRPWISVAFTAPVAAAAAVFLVYPIGQGSFSDGMPLGISGTFNFMLVFQAEHNILMHPFHQLGVAGVFGGSLFSAMHGSLVTSSLIRETTESESANNGYKFGQEEETYNIVAAHGYFGRLIFQYASFNNSRALHFFLGLWPVVGIWFTAMSVSTMAFNLNGFNFNQSVVDSQGRVINT----------------------------------------------------------------------------------------------------------------------------------------------------------------------------------------------------------------AGTGEVKGHYMNVTAATMEEMYERAEFAKQLGTVIIMIDLVIGYTAIQTMAIWARRNDMILHLHRAGNSTYSRQKIHGMNFRVICKWMRMAGVDHIHAGTVVGKLEGDPLMIKGFYDTLLLSHLDINLPLGIFFEQDWASLRKVTPVASGGIHCGQMHQLLDYLGNDVVLQFGGGTIGHPDGIQAGATANRVALEAMVIARNEGRDYVAEGPQILLDAAKTCGPLQTALDLWKDITFNYTSTDTADFVETPTANV---------------------------------------------------------------------------------------------------------------------------------------------------------------------------------------------------------------------------------------------------------------------------------------------------------------------------------------------------------------------------------------------------------------------------------------------------------------------------------------------------------------------------------------------------------------------------------------------------------------------------------------------------------------------------------------------------------------------------------------------------------------------------------------------------------------------
098DasyCol  [Dasyaceae spp.                     ] CGCAGGAAAAGAAACTAACC-AGGATTCCCTTAGTAGCGGCGAGCGAAGCGGGAAA-AGCCCAATATGAAAAGCCCTTTTTTGGGCATTGTATTTT--GAGCG-GTCTT-GAGTC------GTCAATTGAGGA--AAGTG----TGCATGAAAGTGCTCG-CCGTGGAGGGTTAAAGCCCCGTCCATCCTTGAT-AG-GACG-TGCTCGTACA-CGACCGTT-TCA--GTCGAGTCGGGTAGCTTGGGAATGCTGCTCTAA--TCGGTGGTAAATCTCATCGAAGGCTAAATACTGGTAAGAGACCGATAGCGAACAA-GTACCGTGAGGGAAAGTTGACAAGCACTTTGGAAAGAGGGTGAAA-AGAACCTGAAACCGTTACGGGGGAAGCGAGTTGCG------------------------------------------------------------------------------------------------------------------------------------------TTGAAGAGGATGGTAAGGC--AACGACGCGATTCGACCCGTCTTGAAACACGGACCAAGGAGTCTAGCGTACCTGCGAGTCAAAGGGTT----CAAACCTG--AGGGCGCAGTGAAAGCAAACAGT-----------------------TTGGAGCGGCATGC-GATCGT----TGATTG-CAAG-TCCGACTTTGAGCAGGCACGCTAGGACCCGAAAGATGGTGAACTATGCTTGAGCAGGGCGAAGCCAGAGGAAAC-TCTGGTGGAGGCT-CGAAGCGATGCTGACGTGCAAATCGCTCGTCAAACTTGAGTATAGGGGCGAAAGACTAATCGAACCATCTAGTAGCTGGTTTCCTCCGAAGTTTCTCTCAGGATAGCGGGCCAACA--------TGTTGTCG-TGTGCGGTAAAGCGAATGATTAGCGTA-TTGGGGGCTTTTAA-GCCTYCGAATGATTCTCAAAC-TTTAAATGCCTCAC-T-------GATGTTGCTGCTTGGG-TGAGCGGC---ATCG--TTAGAAACGTTTGGCTTTGTGGGCCATTTTTGGTAAGCAGAACTGGCGATACGGGATGAACCGTAAGCGTGGTTAAGGTG-CCAAATTATCCGCTTA--TAGATCCCAAAAAAGGTGTTGATTCATTAAGACAGCA-GGACGGTGGCCATGGAAGTCGGAATCCGCTAAGGAGTGTGTA-ACAACTCACCTGCCGAATGAATTAGCCCTGAAAATGGATGGCGCTCAAGCGGGTAACCGACACCACGCCGTT---------------TGGTATGAGTAGGAGG-ACGTGGCGGT-CGTATCG-AAGCA-TTCCC-GCGAGGG-CCTGTGGAACGG-CCGCTAGTACAGATCTTGGTGTCAGTAGCAAATATTTAAGTGAAA----ACCTTGAAGGGCGAAGCGGGGAAGGGTTCCACGCCAACATTGATTGGGCGTGG-GTGAATCGTTCCTAAGCCGCGTGGCAA----------TAGC-TGCGAAAGGGAAGCAGGTTGATA-TTCCTGCATATGGATGTGGAG-CGGTGACGC--GCAGAGATAGTTAAGTCGGCGGTGGTCCTGGGCAGAGTTTTCTTTTCTGTTTAACCA-----TTGTATTGTGTGGAATTCGCTTGT-CGAGAGAAACACATAC--GCT-TGGGAATAGCGCCGGG-GTTTTTCCGGCGTCCA-GTGCACCCTCGTCGTCCCTTGAAACACTA-----------------------------------------------------------------------------------------------------TCTGCTGA--AGATCCACGCCATGACGTACCGATAACCGCATCAGGTCCCCAAGGTGAACAG-CCTCTGCTCGATATGAAAAATGCAGGTAAGGGAAGTCGGCAAATTAGACCCGTAACTTTGGGAAAAGGGTTGGCTCT-AGTGCTGTGTGGGA----------------------------------------------------------------------------------------------------------------------------------------------------------------------GACCCA---CA-ACATACA-GCAAACTAGAACTGTAACGGTCAAAGGGAATCCGACTGTTTAATTAAAACAAAGCATTGCGAAGGCCAT-GGCTGGTGTTGACGCAATGTGATTTCTGCTCAGTGCTCTGAATGTCAAAGTGAAGAGATTCAATC-AAGCGCGGGTAAACAGCGGGAGTAACTATGACTCTCTTAAGGTAGCCAAATGCCTCGTCATCTAATTAGTGACGCGCATGAATGGATTAACGAGATTCCTACTGTCCCTACCTGCT-TCTAGCGAAAACACAGCCGAGGGAACGGGCTCGGCAAAATTGGCGGGGAAAGAAGACCCTGTTGAGCTTGACTCTATTCTAAATTTGTGAAACGAGTTAGGAGGTGTAGC-ATAGGTGGGA-----------GAGTGTACTCGCCAGTGAAATACCACTACTCTTAATCTCGTTTTACTTACCAGG-TTGG--TGAGGATTGAG---------------------------------------------------------------------------------ACCTCCGYCTGGAA-CATATTTAGGAGGGGAGTTTGGCTGGGGCGGCACATCTTCTACAAGACAACGAAGGTGTCCAAAGATAAGCTCAGTGAGAACAGAAATCTCACGTAGCGTAAAAGGGTAAAAGCTTGTTTGATTTCGATTTCCAGTGCGAGTTGAAAACGGGAAACCGTGGCCTATCGATCCTTTT---GATATTCGAGATTTGAAGCAAGAGGTGTCAG-AAAAGTTACCACAGGG-ATAACTGGCTTGTGGCGGCCAAGCGTTCATAGCGACGTCGNNNNNNNNNNNNTCGATGTCGGCTCTTCCCACCTGGTTGATCCTGCCAGTGGT--ATATGCTTGTCTCAAGGACTAAGCCATGCAAGTGCCA-GTATGAGTG--ATATATA-ACGAAACTGCGAATGGCTCGGTAAAACAGCTAT-AATTTCTTCGGGGGTTA-CTACT----GGATAACCGTAGTA-ATTCTAGAGCT-AATACGTACCT-TAAAACGGGTTT----CCCCGTGGTACTAAATA-GAG--ATACAAACC------TGGTGATTCATACTTAT-TT-TTCTGATCGTG--------------CGACGCCCCGTTCAAATTTCTGAC-CTATCAACTAT-GATGGTAAGGTAGGGTCTTACCATGGTTGTGACGGGTAACGGAC-CGTGGGTGCGGGATTCCGGAGAGGGAGCCTGAGAAACGGCTACCACATCCAA-GGAAGGCAGCAGGCGCGCAAATTACCCAATCCGGACAC-CGGGAGGTAGTGACAAAAAATAGCAATAGAGGGCCCGATGG--GCTCTCTAATTGGAATGAGAACAATGTAAAAATCT-TATCGAGGAGCCAGCAGAGGGCAAGTCTGGTGCCAGCAGCCGCGGTAATTCCAGCTCTGTAAGCGTATACCAAAGTTGTTGCAGTTAAAACGCTCGTAGTCGGATTTTGGCG------------------------------------------------------------------------------------------------------GAGACCGTAGGCCGTCCGAGCCACC--GTTTACTGTGAATAAATTAGAGTGTTCAAAGCAAGCGATTTGCCCTGAATACATTAGCATGGAATAATAGAATAGGACCT-----TTGTTTTATTGG--T-TTGTGAAGTTCAGGTAATGATTAAGAGGGACGGTTGGGGGCATTTGTATTCCGGCGCTAGAGGTGAAATTCTTGGATTGCCGGAAGACAAACAGCTGCGAAAGCGTCTGCCAAGGACGTTTTCATTGATCAAGAACGAAAGTAAGGGGATCG-AAGACGATCAGATACCGTCATAGTCTTTACTATAAACGATGAGGACT-GGGGATT--------------------ACGTTCGGCACCCTCCGGGAAACCAAAGTTTTTGCTTTCTGGGGGGAGTATGGTCGCAAGTCTGAAACTTAAAGGAATTGACGGAAGGGCATCACCGGGTGTGGAGCCTGCGGCTTAA-TTTGACTCAACACGGGA-AAACTTACCAGGTCCAGACATAATAAGGATTGACAGATTGAGAGCTCTTTCTTGATTTTATGGTTGGTGGTGCATGGCCGTTCTTAGTTGGTGGAGTGATCTGTCTGGTTAATTCCGTTAACGAGCGAGACCTGGGCGTGCTAGCTAGG----------------------------------------CGGCCTTCCTAGACGGACTGCAG-GC---GTCT--AGTCTGTGGAAGCTCCAGGCAATAACAGGTCTGAGATGCCCTTAGATGTTCTGGGCCGCACGCGTGCTACACTGAGCGGATCAACGGGTGAGGTAGTGCGAGAGCACGACCCAATC-TCTAAATCCGC-TCGTGCTGGGGATTGAGGCTTGCAATTTTCCCTCCTGAACGAGGAATACCTTGTAAGCGCGGGTCATCATCCCGCGC-TGAATACGTCCCTGCC-CTTTGTACACACCGCC-CGTCGCTCCTACCGA-TTGAGTGGTCCGGTGAGGC-CTTGGGACTTGGTCAAAC-----------------------------------------CTTATCACTTAGAGGAAGGAGAAGTCGTAACAAGGT----IFSAHFGQLAIIFLWLSGMYFHGAKFSNYVAWLNNPTLIKPSAQVVWPIVGQEVLNADVGGGFQGVQITSGFFQLWRSSGITNEFELYATAIAGLFASLLMVIAGWFHYHKAAPKLEWFQNVESMMNHHLSGLLGLGCLGWAGHQIHIALPINKLLDAGVSPQEIPLPHEFMTNRSLMSELYP----SFSKGIIPFFTLNWQEYSDFLTFKGGLNPINGGLWLSDIAHHHLALAVLFIVAGHMYRTNWGIGHSMKEILEAHKGPFTGKGHKGLYEILTTSWHAQLAINLAMMGSLSIIVAHHMYAMPPYPYIATDYPTQLSLFTHHMWIGGFCVVGAGAHASIFMVRDYNPAQNYDNLLDRVIRHRDAIISHLNWLCIFLGFHSFGLYIHNDTMRALGRSQDMFSDTAIQLQPVFAQWVQSIHTLAPNNTSPNSLTTASYAFGGDVISINNKIAMMPIKLGTADFMVHHIHAFTIHVCVLILVKGFLFSRNSRLIPDKSNRFCTWITSTENRLYIGWFGVVMIPTLLTATSVFIIAFVAAPPVDIDGIREPVAGSLLYGNNIISGAVIPSSAAIGIHFYPIWEAASLDEWLYNGGPYQLIVLHFLLGVSCYIGREWELSYRLGMRPWISVAFTAPVAAAAAVFLVYPIGQGSFSDGMPLGISGTFNFMLVFQAEHNILMHPFHQLGVAGVFGGSLFSAMHGSLVTSSLIRETTESESANNGYKFGQEEETYNIVAAHGYFGRLIFQYASFNNSRALHFFLGLWPVVGIWFTSMSVSTMAFNLNGFNFNQSVVDSQGRVINTMGYWDPNYVTKETDVLALFRVSPQPGVDPVEASAAVAGESSTATWTVVWTDLLTACDLYRAKAYKVEAVPNTTDQFFAYISYDIDLFEEGSIANLTASIIGNVFGFKAVKALRLEDMRIPVAYLKTFQGPATGIIVERERMDKFGRPFLGATVKPKLGLSGKNYGRVVYEGLKGGLDFLKDDENINSQPFMRWKERFLYSMEAVNRSIAGTGEVKGHYMNVTAATMEEMYERAEFAKQLGTVIIMIDLVIGYTAIQTMAIWARKNDMILHLHRAGNSTYSRQKIHGMNFRVICKWMRMAGVDHIHAGTVVGKLEGDPLMIKGFYDTLLLSHLDINLPLGIFFEQDWASLRKVTPVASGGIHCGQMHQLLDYLGNDVVLQFGGGTIGHPDGIQAGATANRVALESMVIARNEGRDYVAEGPQILLDAAKTCGPLQTALDLWKDITFNYTSTDTADFVETPTANVTLYLIFGAFSGILGGCMSMLIRMELTQPGNHLLLGNHQVYNVLITAHAFLMIFFMVMPVMIGGFGNWFVPIMIGSPDMAFPRLNNISFWLLPPSLCLLLISSIVEVGTGTGWTVYPPLSAIQSHSGASIDLAIFSLHLAGASSILGAINFISTILNMRNPGQSLYRIPLFVWSIFVTAFLLLLAVPVLAGAITMLLTDRNFNTSFFDPSGGGDPILYQHLFIKSTSISLYFQFPTE--MSLPKEADGRDFLVNLIDSPGHVDFSSEVTAALRVTDGALVVVDSVEGVCVQTETVLRQALTERIKPVMTINKLDRSFLELELDAEDMYQNFSRIIETSNVIMSTYQDEELGDVQVYPDAGTVAFSAGLHGWAFTISRFARMYAKKFGVDPEKMTARLWGDSFFNKKEKKWSKKE--SRGGSRAFCEFIIKPIKEIIQLCMADQVPKLEKLLVSLDIKLTTEDKELHQKPLMKRVLQKWLPADQALLEMMVLHLPSPAVAQRYRGELLYEGPPDDPCCTAIRNCDAKGPLMLYISKMVPSSDKGRFIACGRVFSGTIRSGMKVRIMGPNYVPGSKKDLSIKSVQRTLLMMGCRTDAVDSVPCGNTVGLVGLDQVIVKSGTLSDYEE--AFPLKDMKYSVSPVVRIAVEPKNPSDLPKLVEGLKRLAKSDPLV-QTITEESGEHVIAGAGELHIEICLKDLQEDFMNGAEIRVSKPVVMFRETIEGVEDPESNAVCLSKSRNKHNRLYIYASPLPKNLSEAIDNGKVTSRNDPKTRMRMLRDEFGMTEDAVK
101DeleSer  [Delesseriaceae spp. 1              ] CGCAGGAAAAGAAACTAACC-AGGATTCCCTTAGTAGCGGCGAGCGAAGCGGGAAA-AGCCCAATATGAAAAGCCAAACTTATGGCGTTGTATTTC-AGAACC-TCCTT-GAGTT-----TGTCAGTCTTGGA--AAGTG----TGCATGAAAATGCCCG-CCGTGGAGGGTTAGAGCCCCGTCCATCCAGGAC-AC-GACATT-CTCGTACACGGAGTGTT-TCA--ATCGAGTCGGATAGCTTGGGAATGCTGTCCTAA--TAGGTGGTAAATTTCATCTAAGGCTAAATACTGGTGGGAGACCGATAGTAAACAA-GTACCGTGAGGGAAAGTTTAAAAGCACTTTGAAAAGAGAGTGAAA-AGAACCTGAAACCGCTAGGGGGGAAGCGATTTGCG------------------------------------------------------------------------------------------------------------------------------------------TTGACGATGAAGGCTGTT-----TGGCGCGAATCGACCCGTCTTGAAACACGGACCAAGGAGTCTAGCGTATGTGCGAGTCGAAGGGTG----GAAACCTG--GAGGCGCAGTGAAAGCAAACAAT-----------------------TTGAGGCGGCATAC-GATCGT----TGATTG-TAAG-TCCGACCTAGAGCATATATGCTAGGACCCGAAAGATGGTGAACTATGCTTGAGTAGGGCGAAGCCAGAGGAAAC-TCTGGTGGAGGCT-CGTAGCGGTGCTGACGTGCAAATCGCTCGTCAAACTTGAGTATAGGGGCGAAAGACTAATCGAACCATCTAGTAGCTGGTTTCCTCCGAAGTTTCTCTCAGGATAGCAGGCCCAAT--------ATTTGTTG-TGTGTGGTAAAGCGAATGATTAGCGTA-CTCGGGGGCGCTAA-GCCTCTGGACGATTCTCAAAC-TTTAAATGCGCACG---------GATGTTGCCGCTTGGG-TGGGCGGC---ATCT--CGAAAAAAT-TGGGCTTTGTGGGCCATTTTTGGTAAGCAGAACTGGCGATACGGGATGAACCGTAAGCGTGGTTAAGGCG-TCAAATTGTCCGCTTA--CAGATTCCACAAAAGGTGTTGATTCATCGAGACAGCA-GGACGGTGGCCATGGAAGTCGGAATCCGCTAAGGAGTGTGTA-ACAACTCACCTGCCGAATGAATTAGCCCTGAAAATGGATGACGCTAAAGCGGGCAGCCGACACCACGCCGTT---------------TGGGATGAGTAGGAGGAACGTGGCGGT-CGTGTTG-AAGCG-TGCGT-GCAAACG-TGCGTGGAACGG-CCGCTAGTGCARATCTTGGTGTTAGTAGCAAATATTCAAACGAGA----ACCTTGAAGGGCGAAGCGGGGAAGGGTTCCACGCGAACATTGATTGAGCGTGG-GTGAGTCGTTCCTAAGCCGCGTGGCAA----------TAGC-TGCGAAAGGGAAGCAGGTTGATA-TTCCTGCACACGGATGTGGAG-CGGTGACGC--GTTGGGACGGTGAAGCTGGCGATGGCCCTGGGCAGAGTTTTCTTTTCTGTTTAACTG-----CTGCGCTGTGTGGAATCCGCTTGT-CGGGAGAAACACGCGC--GTT-TGGGAATAGCGCAGGGTTTTTTTCCTGCGTCCA-GGACGCCATCGTCGGACCTTGAAAAACTGT----------------------------------------------------------------------------------------------------TCCATTGA--CAATCCACGCTGTGACGTACCGATAACCGCATCAGGTCCCCTAGGTGAACAG-CCTCTGCTCGATATGAACAATGCAGGTAAGGGAAGTCGGCAAAATGGACCCGTAACTTTGGGAAAAGGGTTGGCTCT-AGTGCTGCGTGGGAT---------------------------------------------------------------------------------------------------------------------------------------------------------------------G-CCCA---CG-GCAAGCA-GCAAACTAGAACTGCAACGGACAAAGGGAATCCGACTGTTTAATTAAAACAAAGCATTGCGAAGGCCATGGGATGGTGATGACGCAATGTGATTTCTGCTCAGTGCTCTGAATGTCAAAGTGAAGAGATTCAACC-AAGCGCGGGTAAACAGCGGGAGTAACTATGACTCTCTTAAGGTAGCCAAATGCCTCGTCATCTAATTAGTGACGCGCATGAATGGATTAACGAGATTCCTACTGTCCCTATCTGCT-TCTAGCGAAAACACAGCCGAGGGAACGGGCTCGGCGAATTTGGCGGGGAAAGAAGACCCTGTTGAGCTTGACTCTATTCTAAAACTGTGAAACGAGTTGGGAGGTGTAGA-ATAGGTGGGA-----------GAAAACCCTCGTCCGTGAAATACCACTACTCCCAATCTCGTTTTACTTACCAGG-TGTG--TGTGGAATTGA---------------------------------------------------------------------------------ACCACAGCCTGGAA-CACTTTTAGGAGGGGAGTTTGGCTGGGGCGGCACATCTTCTACAGGACAACGAAGGTGTCCAAAGATAAGCTCAGTGAGAACAGAAATCTCACGTAGCGCAAAAGGGTAAAAGCTTGTTTGATTTTGATTTCCAGTGCGAGTTGAAAATGCGAAAGCATGGCCTATCGATCCTTTT--ATGTTTTCGAGATTTGAAGTAAGAGGTGTCAG-AAAAGTTACCACAGGG-ATAACTGGCTTGTGGCGGCCAAGCGTTCATAGCGNNNNNNNNNNNNNNNNNNTCGATGTCGGCTCTTCCAACCTGGTTGATCCTGCCAGTGGT--ATATGCTTGTCTCAAAGACTAAGCCATGCAAGTGCCG-GTATGAGTA--ATGAATA-ACGAAACTGCGAATGGCTCGGTAAAACAGCAAT-AATTTGTTCAAGGGTTA-CTACT---CGGATAACCGTAGTA-ATTCTAGAGCT-AATACGTGCCT-CAGGACGAGATT----TCTCGTGGTACAAAATA-GAG--ATACAAACC------TGGTGATTCATACTT---TTCTTCTGATTGCG--------------CGACGCCTTGTTCAAATTTCTGAC-CTATCAACTAT-GATGGTAAGGTAGGGTCTTACCATGGTTGTGACGGGTAACGGAC-CGTGGGTGCGGGATTCCGGAGAGGGAGCCTGAGAAACGGCTACCACATCCAA-GGAAGGCAGCAGGCGCGCAAATTACCCAATCCGGACAC-CGGGAGGTAGTGACAAAAAATAGCAATAGAGGGCCCGATGG--GCTCTCTAATTGGAATGAAAACAATGTAAACAGCT-TATTGAGGAACCAGCAGAGGGCAAGTCTGGTGCCAGCAGCCGCGGTAATTCCAGCTCTGTAAGCGTATACCAAAGTTGTTGCAGTTAAAACGCTCGTAGTCGAAATTTGGCG------------------------------------------------------------------------------------------------------GGAGCTGCGTGCCGTCCGAGCCACC--GTTTACTGTGAAAAAATTAGAGTGTTCAAAGCATGCG-ATTGCCCTGAATACATTAGCATGGAATAATAGAATAAGACCT-----TTATTTTGTTGG--T-TTGTAAAGCCCGGGTAATGATTAACAGGGACGGTCGGGGGCATTTGTATTCTCGCGTTAGAGGTGAAATTCTTGGATCGCGGGAAGACAAACAGCTGCGAAAGCGTCTGCCAAGGACGTTTTCATTGATCAGGAACGAAAGTAAGGGGATCG-AAGACGATCAGATACCGTCGTAGTCTTTACTATAAACGATGACGACT-GGGGATT--------------------ACGTTCGGCACCCTCCGGGAAACCAAA-TTTTTGGTTTCTGGGGGGAGTATGGTCGCAAGTCTGAAACTTAAAGGAATTGACGGAAGGGCATCACCGGGTGTGGAGCCTGCGGCTTAA-TTTGACTCAACACGGGA-AAACTTACCAGGTCCAGACATTGTAAGGATTGACAGATTGAGAGCTCTTTCTTGATTCAATGGTTGGTGGTGCATGGCCGTTCTTAGTTGGTGGAGTGATCTGTCTGGTTAATTCCGTTAACGAGCGAGACCTGGGCGTGCTAGATAGG----------------------------------------CGGCCTTCCTAGACGGACTGCAG-GC---GTCT--AGTCTGTGGAAGCTCCAGGCAATAACAGGTCTGAGATGCCCTTAGATGTTCTGGGCCGCACGCGTGCTACACTGAGCGGTTCAACGGGTGAGGTAGTGCGAGAGCACGACCAAATC-TCTAAATCCGC-TCGTGCTGGGGATTGAGGCTTGCAATTTTCCCTCCTGAACGAGGAATACCTTGTAAGCGTGGGTCATCATCCCGCGC-TGAATACGTCCCTGCC-CTTTGTACACACCGCC-CGTCGCTCCTACCGA-TTGAGTGGTCCGGTGAGGC-CTTGGGACTTGGTCAAAC-----------------------------------------CTTATCACTTAGAGGAAGGAGAAGTCGTAACAAGGT----IFSAHFGQLAIIFLWLSGMYFHGAKFSNYIAWLNNPTLIKPSAQIVWPIVGQEILNADVGGGFQGIQITSGFFQLWRASGITTEFELYATAIGGLFMSILMVIAGWFHYHKAAPKLEWFQNVESMMNHHLSVLLGLGCLGWAGHQIHIALPINKLLDSGVSPQDIPLPHEFMTNRSLMSELYP----SFSKGITPFFTLNWNEYSDFLTFKGGLNPINGGLWLSDIAHHHLALSVLFLVAGHMYRTNWGIGHSMKEILEAHKGPFTGEGHKGLYEILTTSWHAQLAINLAMMGSLSIIVAHHMYAMPPYPYIATDYPTQLSLFTHHMWIGGFCIVGAGAHASIFMVRDYNPAQNYDNLLDRVIRHRDAIISHLNWLCIFLGFHSFGLYIHNDTMRALGRSQDMFSDTAIQLQPIFAQWIQNIHTLAPNNTSPNSLATTSYAFGGDIVTIGNKIAMMPIKLGTADFMVHHIHAFTIHVCVLILVKGFLFARNSRLIPDKSNRFCTWITSTENRLYIGWFGVVMIPTLLTATSVFIIAFVAAPPVDIDGIREPVAGSLLYGNNIISGAVIPSSAAIGIHFYPIWEAASLDEWLYNGGPYELIVLHFLLGVLCYIGREWEFSYRLGMRPWISVAFTAPVAAAAAVFLVYPIGQGSFSDGMPLGISGTFNFMLVFQAEHNILMHPFHQLGVAGVFGGSLFSAMHGSLVTSSLIRETTESESANNGYKFGQEEETYNIVAAHGYFGRLIFQYASFNNSRALHFFLGLWPVLGIWFTAMSVSTMAFNLNGFNFNQSVVDSQGRVINT-----------ETDVLSLFRVTPQPGVDPVEASAAVAGESSTATWTVVWTDLLTACDLYRAKAYKVDAVPNTSDQYFAYIAYDIDLFEEGSIANLTASIIGNVFGFKAVKALRLEDMRMPVAYLKTFQGPATGIIVERERMDKFGRPFLGATVKPKLGLSGKNYGRVVYEGLKGGLDFLKDDENINSQPFMRWKERFLYSMEAVNRSIAASGEVKGHYMNVTAATMENMYERAEFAKDLGTVIIMVDLVIGYTAIQSMAIWSRKNDMILHLHRAGNSTYSRQKIHGMNFRVICKWMRMAGVDHIHAGTVVGKLEGDPLMIRGFYNTLLLPYLETNLPQGIFFQQDWAALRKVTPVASGGIHCGQMHQLLDYLGNDVVLQFGGGTIGHPDGIQAGATANRVALESMVIARNEMRDYVAEGPQILRDAAKTCGPLQTALDLWKDISFNYTSTDTADFVETPTANV-----------------------------------------------------------------------------------------------------------------------------------------------------------------------------------------------------------------------------IKSTGISLYFMFPEE--MPLPKEADGRDFLVNLIDSSGHVDFSSEVTAALRVTDGALVVVDSVEGVCVQTETVLRQALTERIKPVMTINKLDRSFLELQLDPEDMYQNFSRIIETANVIMSTYQDDELGDVQVYPDHGTVAFSAGLHGWAFTLSRFARMYAKKFGIEPEKMTSRLWGDSFFNRKEKKWLKKE--SPGSVRAFCEFIIKPIKKIIELCMSDKVDELTKLLTILDIKLTTEDRELRQKPLMKRVLQKWLPADQALLEMMVLHLPSPARAQKYRAELLYEGPPDDAPCTAIRNCDPNGPLMLYISKMVPSSDKGRFIAYGRVFSGTVRSGMKVRIMGPNYVPGTKKDLAVKSIQRTLLMMGRRTDAVDSVPCGNTVGLVGIDQVIVKSGTLTDDEE--AFPLKDMKYSVSPVVRVAVEPKNPSDLPKLVEGLKRLAKSDPLV-QTITEESGEHVIAGAGELHLEIYLKDLEEDFMNGAEIRKSNPVVTFRETIEGVDDPDSTAICLSKSPNKHNRLYIYASPLPEELPNAIDDGKVTSRDEPKSRMKLLRDEFGMPEDAAR
104PhycRub  [Delesseriaceae spp. 2              ] CGCAGGAAAAGAAACTAACC-AGGATTCCCTTAGTAGCGGCGAGCGAAGCGGGAAA-AGCCCAATATGAAAAGCCA-TTTTTTGGCGTTGTATTTT--GAGCG-TCCTT-GAGGT------GTCAGTTCAGGA--AAGTG----TGCATGAAAATGCCCG-CCGTGGAGGGTTAAAGCCCCGTCCATCCTGGAC-AC-GACATC-CTCGTACA-CGGACGTT-TCA--GTCGAGTCGGGTAGCTTGAGAATGCTGCCCTAA--GCGGTGATAAATCTCATCGAAGGCTAAATACTGGTGGGAGACCGATAGTGAACAA-GTACCGTGAGGGAAAGTTGACAAGCACTTTGGAAAGAGGGTGAAA-AGAACCTGAAACCGCTACGGGGAAACCGGATTGCG------------------------------------------------------------------------------------------------------------------------------------------TTGTAGATGACGATAGGGC--GCCAACGCGATACGACCCGTCTTGAAACACGGACCAAGGAGTCCAGCATAGCTGCGAGTCAAAGGGTT----GAAACCCC--AGGGCGCAGTGAAAGCAATCAGT-----------------------TTGAGGCGGCCTAG-GATCGT----TGATTC-TAGG-TCTGACCTAGAGCAGTTATGCTGGTACCCGAAAGATGGTGAACTATGCTTGAGTAGGGTGAAGCCAGAGGAAAC-TCTGGTGGAAGCT-CGTAGCGTTGCTGACGTGCAAATCGCTCGTCTAACTCGGGTATAGGGGCGGAAGACTAATCGAACCATCTAGTAGCTGGTTTCCTCCGAAGTTTCTCTCAGGATAGCAGGCCGACA--------TGTTGTTG-TGTGTGGTAAAGCGAATGATTAGCGTA-TTTGGGGGCTACTA-GTCTTCAGACGATTCTCAAAC-TTTAAATACGCACG---------GATGTTGCTGCTTTTT-TGAGCGGC---ATCG--TCAAAAACG-TCGGCCTTGTGGGCCACTTTTGGTAAGCAGAACTGGCGATACGGGATGAACCGTAAACGTGGTTAAGGCG-CCTAATTATCCGCTTA--AAGATCCCAAAAAAGGTGTTGATTCATCGAGACAGCA-GGACGGTGGCCATGGAAGTCGGAATCCGCTAAGGAGTGTGTA-ACAACTCACCTGCCGAATGAATTAGCCCTGAAAATGGATGGCGCTGAAGCGGGTAGCCGACACCACGTCGTT---------------TGACATGAGTAGGAGG-ACGTGGCGGT-TGTATCG-AAGCG-TAGGT-GCGAACC-TGCGTGGAACGG-CCGCTAGTGCAGATCTTGGTGGTAGTAGCAAATATTCAAACGTGA----ACCTTGAAGGGCGAAGTGGGGAAGGGTTCCACGCGAACATTGATTGAGCGTGG-GTAAGTCGTTCCTAAGCCGAGTGGCAA----------TAGC-TGCGAAAGGGAAGCAGGTTGATA-TTCCTGCACACGGATGTGGAG-CGGTGACGC--ACTGCGGCGATGACGTCGGCGATGGCGCTAGGCAGAGTTTTCTTTTCTGTTTGACCG-----GCACGCTGTGTGGAATCCGCTTGT-CGGGAGAAACACGCGT--GTT-TGGGCAGAGCGCTGGG-ATTTTTCCAGCGTCTA-GCTCGCCATCGACGGCCCTTGAAAAATCG-----------------------------------------------------------------------------------------------------TCTGCTGA--AATTCCACGCCGTAACGTACCGATAACCGCATCAGGTCCCCAAGGTGAACAG-CCTCTGTCCGATATGGAAAATGCAGGTAAGGGAAGTCGGCAAATTAGACCCGTAACTTTGGGAAAAGGGTTGGCTCT-AGTGCTGCGTGGGAC---------------------------------------------------------------------------------------------------------------------------------------------------------------------G-CCCA---CA-GCATGCA-GCAAACTAGAACTGCAACGGGCAAAGGGAATCCGACTGTTTAATTAAAACAAAGCATTGCGAAGGCCAT-GGCTGGTGTTTACGCAATGTGATTTCTGCTCAGTGCTCTGAATGTCAAAGTGAAGAGATTCAACC-AAGCGCGGGTAAACAGCGGGAGTAACTATGACTCTCTTAAGGTAGCCAAATGCCTCGTCATCTAATTAGTGACGCGCATGAATGGATTAACGAGATTCCTACTGTCCCTATCTGCT-TCTAGCGAAACCACAGCCGAGGGAACGGGCTCGGCGAAAACGGCGGGGAAAGAAGACCCTGTTGAGCTTGACTCTATTCTAAATCTGTGAAACGGGTTAGGAGGTGTAGA-ATAGGTGGGA-----------GACTTGCCTCGTCCGTGAAATACCACTACTCTTAATCCCGTTTTACTTACCACG-TTGG--TGTAG-GTGGG---------------------------------------------------------------------------------ACTATAGCGTGGAA-CACATTTAGGAGGGGAGTTTGGCTGGGGCGGCACATCTTCTACAAGACAACGAAGGTGTCCAAAGATGAGCTCAGTGAGAACAGAAATCTCACGTAGCGCAAAAGGGTAAAAGCTCGTTTGATTTTGATTTCCAGTGCGAGTCGAAAACGCGAAAGCGTGGCCTATCGATCCTTTT---GATTTTCGAGATTTGAAACAAGAGGTGTCAG-AAAAGTTACCACAGGG-ATAACTGGCTTGTGGCGGCCAAGCGTTCATAGCGACGTCGCTTTTTGATCCTTCGATGTCGGCTCTTCCCACCTGGTTGATCCTGCCAGTGGT--ATATGCTTGTCTCAAGGACTAAGCCATGCAAGTGCCA-GTATGAGTG--TAAAATA-TCGAAACTGCGAATGGCTCGGTAAAACAGTTAT-AGTTTCTTCGGGGGTTA-CTACT---TGGATAACCGTAGTA-ATTCTAGAGCT-AATACATGCGC-GCCGGCGGGACT----TCTCGTGGTACAAAGTATTAG--ATACAAGCC------TGGTGATTCACACTT---TTCTTCTAATCGCG--------------CGATACCCCGTTCAAATTTCTGAC-CTATCAACTAT-GATGGTAAGGTAATGTCTTACCATGGTTTTGACGGGTAACGGAC-CGTGGGTGCGGGATTCCGGAGAGGGAGCCTGAGAAACGGCTACCACATCCAA-GGAAGGCAGCAGGCGCGTAACTTACCCAATCCGGACAC-CGGGAGGTAGTGACAAGAAATAGCAATAGGGGGCCCGATGG--GCTTCCTAATTGGAATGAGAACAATGTAAACATCT-TATCGATGATCCAGCAGAGGGCAAGTCTGGTGCCAGCAGCCGCGGTAATTCCAGCTCTGTAAGCGTATACCAAAGTTGTTGCAGTTAAAACGCTCGTAGTCGTATTTTGGCA------------------------------------------------------------------------------------------------------GTCGTCGTAGAATGTCCGCACCACC--GTTTACTGTGAAAAAATTAGAGTGTTCAAAGCAAGCG-TTTGCCCTGAATACATTAGCATGGAATAATAGAATAGGACCT-----TTATTTTGTTGG--T-TTGTGAAGTTCAGGTAATGATTAAGAGGGACGGTTGGGGGCATTTGTATTCCAGCGCTAGAGGTGAAATTCTTGGATTGCTGGAAGACAAACAGCTGCGAAAGCGTCTGCCAAGGACGTTTTCATTGATCAAGAACGAAAGTAAGGGGATCG-AAGACGATCAGATACCGTCGTAGTCTTTACTATAAACTATGAGGACC-GGGGATT--------------------ACGTTCGGCACCCTCCGGGAAACCAAAGTATTTGCTTTCTGGGGGGAGTATGGTCGCAAGGCTGAAACTTAAAGGAATTGACGGAAGGGCATCACCGGGTGTGGAGCCTGCGGCTTAA-TTTGACTCAACACGGGA-AAACTTACCAGGTCCGGACATTGTAAGGATTGACAGATTGAGAGCTCTTTCTTGATTCAATGGTTGGTGGTGCATGGCCGTTCTTAGTTGGTGGAGTGATCTGTCTGGTTAATTCCGTTAACGAGCGAGACCTGGGCGTGCTAGCTAGG----------------------------------------AGGCCTACCTAGACGGACTGCAG-GC---GTCT--AGCCTGCGGAAGCTCCAGGCAATAACAGGTCTGAGATGCCCTTAGATGTTCTGGGCCGCACGCGTGCTACACTGAGCGGGTCAACGGGTGAGGTAGTGCGAAAGCATGACCAAATC-TCTAAATCCGC-TCGTGCTGGGGATAGACGGTTGCAATTTTCCGTCTTGAACGAGGAATACCTTGTAAGCGCGGGTCATCATCCCGCGC-TGAATACGTCCCTGCC-CTTTGTACACACCGCC-CGTCGCTCCTACCGA-TTGAGTGGTCCGGTGAGGC-CTTGGGACTTGGTCAAAC-----------------------------------------CTTATCACTTAGAGGAAGGAGAAGTCGTAACAAGGT----IFSAHFGQLAIIFLWLSGMYFHGAKFSNYIAWLSNPTLIKPSAQIVWPIVGQEILNADVGGGFQGIQITSGFFQLWRASGITTEFELYATAIGGLFMSILMVIAGWFHYHKAAPKLEWFQNVESMMNHHLSVLLGLGCLGWAGHQIHIALPINKLLDSGVSPQEIPLPHEFMTNRNLMSELYP----SFSKGIMPFFTLNWNEYSDFLTFKGGLNPINGGLWLSDIAHHHLALSVLFLVAGHMYRTNWGIGHSMKEILEAHKGPFTGEGHKGLYEILTTSWHAQLAINLAMMGSLSIIVAHHMYAMPPYPYIATDYPTQLSLFTHHMWIGGFCIVGAGAHASIFMVRDYNPAQNYDNLLDRVIRHRDAIISHLNWLCIFLGFHSFGLYIHNDTMRALGRSQDMFSDTAIQLQPIFAQWIQNIHTLAPNNTSPNSLATTSYAFGGDIISVGNKIAMMPIKLGTADFMVHHIHAFTIHVCVLILVKGFLFARNSRLIPDKSNRFCTWITSTENRLYIGWFGVVMIPTLLTATSVFIIAFVAAPPVDIDGIREPVAGSLLYGNNIISGAIIPSSAAIGIHFYPIWEAASLDEWLYNGGPYELIVFHFLLGVLCYIGREWEFSYRLGMRPWISVAFTAPVAAAAAVFLVYPIGQGSFSDGMPLGISGTFNFMLVFQAEHNILMHPFHQLGVAGVFGGSLFSAMHGSLVTSSLIRETTESESANNGYKFGQEEETYNIVAAHGYFGRLIFQYASFNNSRALHFFLGLWPVVGIWCTAMSVSTMAFNLNGFNFNQSVVDSQGRVINTMGYWDPNYVIKETDILALFRVSPQPGVDPVEASAAVAGESSTATWTVVWTDLLTACDLYRAKAYKVDAVPNTSDQYFAYISYDIDLFEEGSIANLTASIIGNVFGFKAVKALRLEDMRIPVAYLKTFQGPATGIVVERERMDKFGRPFLGATVKPKLGLSGKNYGRVVYEGLKGGLDFLKDDENINSQPFMRWKERFLYSMEAVNRSIAASGEVKGHYMNVTAGTMENMYERAEFAKALGTIIIMIDLVIGYSAIQSMAIWSRKNDMILHLHRAGNSTYSRQKIHGMNFRVICKWMRMAGVDHIHAGTVVGKLEGDPLMIKGFYDTLLLPYLELNLPLGIFFQQDWAALRKVTPVASGGIHCGQMHQLLDYLGNDVVLQFGGGTIGHPDGIQAGATANRVALESMVIARNEGRDYVTEGPQILRDAAKTCGPLQTALDLWKDITFNYTSTDTAAYLETPTANITLYLIFGAFSGVIGGSMSILIRMELSQPGNQILLGNHQVYNVLVTAHAFLMIFFMVMPIMIGGFGNWFVPIMIGSPDMAFPRLNNISFWLLPPSLILLLLSSVVEIGTGTGWTIYPPLSSIQSHSGAAVDLVIFSLHLAGISSILGAINFISTILNMRNPGQTLYRMPLFVWSIFVTAFLLLLAVPVLAGAITMLLTDRNFNTSFFDPAGGGDPILYQHLFIKSTGISLYFSFPDE--MPLPKEADGRDFLVNLIDSPGHVDFSSEVTAALRVTDGALVVVDSVEGVCVQTETVLRQALTERIKPVMTINKLDRSFLELQLDPEDMYQNFSRIIETANVIMSTYMDEELGDVQVYPEQGTVAFSAGLHGWAFTLSRFARMYGKKFGIEPEKMTSRLWGDSFFNRKEKKWSKKD--TGGAVRAFCEFIIKPIKKIIELCMADKVDELSKLLTSLDIKLTTEDKELRAKPLMKRVLQKWLPADQALLEMMVLHLPSPARAQKYRAELLYEGPPDDACCTAIRNCDSNGPLMLYISKMVPSSDKGRFIAYGRVFSGTVKSGMKVRVMGPNYVPGTKKDLSVKNVQRTLLMMGRRTDAVDSVPCGNTVGLVGLDQVIVKSGTLSDLEE--AFPLKDMKYSVSPVVRVAVEPKNPSDLPKLVEGLKRLAKSDPLV-QTITEESGEHVIAGAGELHLEICLKDLQEDFMNGAEIRVSNPVVTFRETIEGVENPESTAVCLSKSPNKHNRLYIYATKLPDKLPEAVDDGKITPRDDPKARMKMLRDEFGMPEE---
090PtilGun  [Ptilota spp.                       ] CGGAGGAAAAGAAACTAACA-AGGATTCCCCTAGTAGCGGCGAGCGAAGCGGGAAG-AGCCCAATATGAAAAGCCTTTTGTTAGGCTTTGTA-GAT--GAGCG-TTCTG-GAGGC------GTCAGTTCAGGA--AAGTG----TGCATGAAAATGCTCG-CCGTGGAGGGTTAAAGCCCCGTCCATCCTGGAC-AG-GACGTC-CTCGTACA-GGAGCGTT-TCA--AACGAGTCGGGTAGCTTGGGAATGCTGCTCTAA--TCGGTGGTAAATCTCATCGAAGGCTAAATACACGTGGGAGACCGATAGCGAACAA-GTACCGTGAGGGAAAGTTGACAAGCACTTTGAAAAGAGGGTGAAA-AGAACCTGAAACCGTTACGGGGGAAGCGGATTGCG------------------------------------------------------------------------------------------------------------------------------------------TTGGAGAGGACGAGCAGGGT-GACGACGCGATACGACCCGTCTTGAAACACGGACCAAGGAGTCTAGCGCAGGTGCGAGTCGAAGGGTT----AAAACCTG--AGGGCGCAGTGAAAGCAAACAGT-----------------------TTGAGGCGGCATAC-GATCGT----TGATCG-TAGG-TCCGACCTAGAGCAGTTGCGCTAGGACCCGAAAGATGGTGAACTATGCCGGAGTAGGGCGAAGCCAGAGGAAAC-TCTGGTGGAGGCT-CGTAGCGGTGCTGACGTGCAAATCGCTCGTCTAACTCGGGTATAGGGGCGAAAGACTCATCGAACCATCTAGTAGCTGGTTCCCTCCGAAGTTTCTCTCAGGATAGCGGGCCGACT--------TGTTGTTG-TGTGCGGTAAAGCGAATGATTAGCGTA-ATTGGGGCCAACTA-GGCTTCGGACGATTCTCAAAC-TTTAAATGCGCACG---------GATGTTGCTGCTTGGG-TGAGCGGC---ATCG--TCAAAAACG-TCGGCTTCGTGGGCCACTTTTGGTAAGCAGAACTGGCGATACGGGATGAACCGTAAGCATGGTTAAGGCG-CCAAATTGTCCGCTTA--TAGATCCCAAAAAAGGCGTTGATTCATCGAGACAGCA-GGACGGTGGCCATGGAAGTCGGAATCCGCTAAGGAGTGTGTA-ACAACTCACCTGCCGAATGAATTAGCCCTGAAAATGGATGGCGCTGAAGCGGGCAGCCGACACCATGCCGTC---------------TGGAATGAGTAGGAGG-GCGTGGCGGT-CGTATCG-AAGCG-CGCGT-GCAAACG-CTCGTGGAACGG-CCGCTAGTGCAGATCTTGGTGGTAGTAGCAAATATTCAAGCGAGA----TCCTTGAAGGGCGAAGCGGGGAAGGGTTCCACGCGAACATTGATTGAGCGTGG-GTGAGTCGTTCCTAAGCCGCGTGGCAA----------TTGC-TGCGAAAGGGAAGCGGGTTGACA-TTCCCGCACACGGATGTGGAG-CGGTGACGC--ACTGGGACAATAACGCTGGCGGTGGCGCTGGGCAGAGTTTTCTTTTCTGTTTGACCA-----GCACGCTGTGTGGAATCCGCTTGT-CGGGAGAAACACGCGT--GTA-CGGGCAGAGCGCCGGG-GCTTTTCCGGCGTCCA-GCTCGCCACCGACGGCCCTTGAAACATTG-----------------------------------------------------------------------------------------------------TCTGCTGA--AAATCCACGCCGTGACGTACCGATAACCGCATCAGGTCCCCAAGGTGAACAG-CCTCTGCTCAGTATGAACAATGCAGGTAAGGGAAGTCGGCAAATTGGACCCGTAACTTTGGGAAAAGGGTTGGCTCT-AGTGCTGCGTGGGAC---------------------------------------------------------------------------------------------------------------------------------------------------------------------G-CCCA---CA-GCATGCA-GCAAACTAGAACTGCAACGGGCAAAGGGAATCCGACTGTTTAATTAAAACAAAGCATTGCGAGGGCCGT-GGCCGGTGTTGACGCAATGTGATTTCTGCTCAGTGCTCTGAATGTCAAAGTGAAGAGATTCAATC-AAGCGCGGGTAAACAGCGGGAGTAACTATGACTCTCTTAAGGTAGCCAAATGCCTCGTCATCTAATTAGTGACGCGCATGAATGGATTAACGAGATTCCTACTGTCCCTATCTGCT-TCTAGCGAAACCACAGCCGAGGGAACGGGCTCGGCAAAACTAGCGGGGAAAGAAGACCCTGTTGAGCTTGACTCTATTCTAAGTCTGTGAAACGAGTTAGGAGGTGTAGA-ATAGGTGGGA-----------GTGCTTGCACGTCCGTGAAATACCACTACTCTTAATCTCGTTTTACTTACCAGG-TTGC--CGTGG-ATGAG---------------------------------------------------------------------------------ACCACAGCCTGGAA-CACATTTAGGAGGGGAGTTTGGCTGGGGCGGCACATCTTCTACAAGACAACGAAGGTGTCCAAAGATGAGCTCAGTGAGAACAGAAATCTCACGTAGCGCAAAAGGGTAAAAGCTCGTTTGATTTTGATTTCCAGTGCGAGTCGAAAACGCGAAAGCGTGGCCTATCGATCCTTTC---ACTATTCGAGATTTGAAGCGAGAGGTGTCAG-AAAAGTTACCACAGGG-ATAACTGGCTTGTGGCGGCCAAGCGTTCATAGCGACGTCGCTTTTTGATCCTTCGATGTCGGCTCTTCCAACCTGGTTGATCCTGCCAGTGGT--ATATGCTTGTCTCAAGGACTAAGCCATGCAAGTGCCA-GTATGAGTG--TTGTACA-ACGAAACTGCGAATGGCTCGGTAAAACAGCTAT-AGTTTCTTCGGGGGTTA-CTAC----CGGATAACCGTAGTA-ATTCTAGAGCT-AATACGTGCCC-GAAAGCGAGTC-----TCTCGCGGTACAAATTG-GAG--ATACAAGCC------TGGTGATTCACAATTTT-TT-TTCTGATTGCG--------------CGACGCCCCGTTCAAATTTCTGAC-CTATCAACTTTGGATGGTAAGGTATTGTCTTACCATGGTTGTGACGGGTAACGGAC-CGTGGGTGCGGGACTCCGGAGAGGGAGCCTGAGAAACGGCTACCACATCCAA-GGAAGGCAGCAGGCGCGCAAATTACCCAATCCGAATTC-CGGGAGGTAGTGACAAGAAATAGCAATAGGGGGCCCGATGG--GCTTCCTAATTGGAATGAGAACAAGGTAAACGGCT-TATCGAGGAGCCAGCAGAGGGCAAGTCTGGTGCCAGCAGCCGCGGTAATTCCAGCTCTGTAAGCGTATACCAAAGTTGTTGCAGTTAAAACGCTCGTAGTCGGATTTTGGTG------------------------------------------------------------------------------------------------------GGCGACGTAGGACGTCCGCGCCACC--GTTTACTGTGAAAAAATTAGAGTGTTCAAAGCGGGCG-TTTGCCATGAATACATTAGCATGGAATAATAGAATAGGACTT-----TTATTTTGTTGG--T-TTGTTAAGATTGGGTAATGATTAAGAGGGACGGTTGGGGGCATTTGTATTTCGGCGCTAGAGGTGAAATTCTTGGATTGCCGAAAGACAAACAGCTGCGAAAGCGTCTGCCAAGGACGTTTTCATTGATCAAGAACGAAAGTAAGGGGATCG-AAGACGATCAGATACCGTCGTAGTCTTTACTATAAACGATGAGGACT-GGGGATT--------------------ATGCTCGGCACCCTCCGGGAAACCAAAGTGTTTGCTTTCTGGGGGGAGTATGGTCGCAAGGCTGAAACTTAAAGGAATTGACGGAAGGGCATCACCGGGTGTGGAGCCTGCGGCTTAA-TTTGACTCAACACGGGG-AATCTTACCAGGTCAGGACATAGTGAGGATTGACAGATTGAGAGCTCTTTCTTGATTCTATGGTTGGTGGTGCATGGCCGTTCTTAGTTGGTGGAGTGATCTGTCTGGTTAATTCCGTTAACGAGCGAGACCTGGGCGTGCTAGATAGG----------------------------------------TGACCTTCCTAGACGGACTGTGG-GC---GTCT--AGTCCACGGAAGCTCCAGGCAATAACAGGTCTGAGATGCCCTTAGATGTTCTGGGCCGCACGCGTGCTACACTGAGCGGGTCAACGGGTGAGGTAATGCGAAAGTACTACCCAATC-TCAAAATCCGC-TCGTGCTGGGGATAGAGGCTTGCAATTTTCCCTCTTGAACGAGGAATACCTTGTAAGCGCGGGTCATCATCCCGTGC-TGAATACGTCCCTGCC-CTTTGTACACACCGCC-CGTCGCTCCTACCGA-TTGAGTGGTCCGGTGAGGC-CTTGGGACTTGGTCAAAC-----------------------------------------CTTATCACTTAGAGGAAGGAGAAGTCGTAACAAGGT----IFSAHFGQLSIIFLWLSGMYFHGARFSNYVAWLSNPTAIKPSAQIVWPIVGQEILNADVGGGFQGVQITSGFFQLWRSAGITTEFELYMTALGGLFMSILMIFAGWFHYHKSAPKLEWFQNVESMMNHHLAGLLGLGCLGWAGHQIHISLPINKLLDLGISPQEIPLPHEFLVNRSLMTELYP----SFSKGILPFFTLNWSEYSDFLTFKGGLNPVNGGLWLTDTAHHHLALSVLFLVAGHMYRTNWGIGHSMKEILEAHKGPFTGEGHKGLYEILTTSWH--LAINLAMIGSLSIIVAHHMYAMPPYPYIATDYATQLSLFTHHMWIGGFCVVGAGAHASIFMVRDYNPAQNYDNVLDRIIRHRDAIISHLNWLCIFLGFHSFGLYIHNDTMRALGRSQDMFSDTAIQLQPIFAQWIQNIHTLAPSNTSPNSLATASYAFGGDIIAINNKIAMMPIKLGTADFMVHHIHAFTIHVCVLILVKGFLFARNSRLIPDKSNRFCTWITSTENRLYIGWFGVVMIPTLLTATSVFIIAFVAAPPVDIDGIREPVAGSLLYGNNIISGAIIPSSAAIGIHFYPIWEAASLDEWLYNGGPYELIVLHFLLGVLCYIGREWELSYRLGMRPWISVAFTAPVAAASAVFLVYPIGQGSFSDGMPLGISGTFNFMLVFQAEHNILMHPFHQLGVAGVFGGSLFSAMHGSLVTSSLIRETTESESANNGYKFGQEEETYNIVAAHGYFGRLIFQYASFNNSRALHFFLGLWPVVGIWLTSMSVSTMAFNLNGFNFNQSVVDSQGRVINTMGYWDPNYVIKETDILTLFRVSPQPGVDPVEASAAVAGESSTATWTVVWTDLLTACDLYRAKAYKVDAVPNTSDQYFAYIAYDIDLFEEGSIANLTASIIGNVFGFKAVKALRLEDMRIPVAYLKTFQGPATGIVVERERMDKFGRPFLGATVKPKLGLSGKNYGRVVYEGLRGGLDFLKDDENINSQPFMRWKERFLYAMEAVNRSIAATGEIKGHYMNVTAATMENMYERAEFAKALGTVIVMIDLVVGYTAIQSMAIWARKNDMILHLHRAGNSTYSRQKIHGMNFRVICKWMRMAGVDHIHAGTVVGKLEGDPLMIRGFYNTLLLPYLDINLPQGIFFQQDWASLRKVTPVASGGIHCGQMHQLLDYLGNDVVLQFGGGTIGHPDGIQAGATANRVALETMVIARNEGIDYVTEGPQILRDAAKTCGPLQTALDLWKDITFNYTSTDTADFVETPTANV-------------GGCMSMLIRMELSQPGNHLLLGNHQVYNVLITAHAFLMIFFMVMPVMIGGFGNWFVPIMIGSPDMAFPRLNNISFWLLPPSLCLLLISSLVEVGSGTGWTVYPPLSSIQSHSGASIDLVIFSLHLAGASSILGAINFISTIFNMRNSGQNFYRIPLFVWSILITAFLLLLAVPVLAGAITMLLTDRNFNTSFFDPAGGGDPILYQHLFIKSTGISLFFRFPEE--MGTPKDVDGRDFLINLIDSPGHVDFSSEVTAALRVTDGALVVVDSVEGVCVQTETVLRQALTERIKPVMTINKLDRSFLELQLDPEDMYQNFSRIIETANVIMSTYQDDALGDVQVYPDHGTVAFSAGLHGWAFTLNRFARMYAKKFGVEPEKMTQRLWGDSFFNRKEKKWSKKE--TPGSVRAFCEFIIKPIKKIIELCMSDKVEDLTKLLTSLDIKLTNEDKELRQKPLMKRVLQKWLPADQALLEMMVLHLPSPALAQKYRAELLYEGPPDDACCTAIRNCDPNGPLMLYVSKMVPSSDKGRFVAYGRVFSGTVKAGMKVRIMGPNHVPGTKKDLAVKSVQRTLLMMGRRMDAVESVPCGNTVGLVGLDQVLVKSGTLSDVDD--AFPMKNMKYSVSPVVRVAVEPKNPADLPKLVEGLKRLAKSDPLV-QCITEESGEHVIAGAGELHLEICLKDLAEDFMNGAEIRQSNPVVTFRETIEGIENPESNGVCLSKSPNKHNRLYIYATPLPENLPEAIDDGKVTPRDEPKARMKMLRDEFGLDEDAGK
080GrifCor  [Griffithsia spp.                   ] --------------------------------------------------------------------------------------------------------------------------------------------------------------------------------------------------------------------------------------------------------------------------------------------------------------------------------------------------------------------------------------------------------------------------------------------------------------------------------------------------------------------------------------------------------------------------------------------------------------------------------------------------------------------------------------------------------------------------------------------------------------------------------------------------------------------------------------------------------------------------------------------------------------------------------------------------------------------------------------------------------------------------------------------------------------------------------------------------------------------------------------------------------------------------------------------------------------------------------------------------------------------------------------------------------------------------------------------------------------------------------------------------------------------------------------------------------------------------------------------------------------------------------------------------------------------------------------------------------------------------------------------------------------------------------------------------------------------------------------------------------------------------------------------------------------------------------------------------------------------------------------------------------------------------------------------------------------------------------------------------------------------------------------------------------------------------------------------------------------------------------------------------------------------------------------------------------------------------------------------------------------------------------------------------------------------------------------------------------------------------------------------------------------------------------------------------------------------------------------------------------------------------------------------------------------------------------------------------------------------------------------------------------------------------------------------------------------------------------------------------------------------------------------------------------------------------------------------------------------------------------------------------------------------------------------------------------------------------------------------------------------------------------------------------------------------------------------------------------------------------------------------------------------------------------------------------TGGTTGATCCTGCCAGTGGT--ATATGCTTGTCTCAAGGACTAAGCCATGCAAGTGCCA-GTATAAGTG--TTATACA-ACGAAACTGCGAATGGCTCGGTAAAACAGCTAT-AATTTCTTCGGGGATTA-CTAC----CGGATATCCGTAGTA-ATTCTAGAGCT-AATACGTACTT-AAACACGAGGCG----TCTCGCGGTACTTATTA-TTG--ATACAAACC------TGGTGATTCAAAATAAT-TT-TTCGGATCGAT--------------CGACGCCCCGTTCAAATTTCTGAC-CTATCAACTTCGGATGGTAAGGTAGTGTCTTACCATGGTTGTGACGGGTAACGGAC-CGTGGGTGCGGGATTCCGGAGAGGGAGCCTGAGAAACGGCTACCACATCCAA-GGAAGGCAGCAGGCGCGTAAATTACCCAATCCGGACAC-CGGGAGGTAGTGACAAGAAATAGCAATAGGGGGCCCAATGG--GCTTCCTAATTGGAATGAGAACAAGGTAAACGGCT-TATCGAGTAGCCAGCAGAGGGCAAGTCTGGTGCCAGCAGCCGCGGTAATTCCAGCTCTGTAAGCGTATACCAAAGTTGTTGCAGTTAAAACGCTCGTAGTCGGATTTTGGCG------------------------------------------------------------------------------------------------------GGCGGCGCAGATTTTCCGTGCCACC--GTTTACTGTGAAAAAATTAGAGTGTTCAAAGCGGGCG-ATTGCCACGAATACATTAGCATGGAATAATAGAATAGGACCT-----TTATTCTGTTGG--T-TTGTTAAGTCTAGGTAATGATTAAGAGGGACGGTTGGGGGCATTTGTATTCCGGCGCTAGAGGTGAAATTCTTGGATTGCCGGAAGACAAACAGCTGCGAAAGCGTCTGCCAAGGACGTTTTCATTGATCAAGAACGAAAGTAAGGGGATCG-AAGACGATCAGATACCGTCGTAGTCTTTACTATAAACGATGAGGACT-AGGGATA--------------------ACGCTCGGCACCTTCCGGGAAACCAAAGTTTTTGCTTTCTGGGGGGAGTATGGTCGCAAGGCTGAAACTTAAAGGAATTGACGGAAGGGCATCACCGGGTGTGGAGCCTGCGGCTTAA-TTTGACTCAACACGGGA-AAACTTACCAGGTCAGGACATCAGCAGGATTAACAGATTGAGAGCTCTTTTTTGATTTGATGGTTGGTGGTGCATGGCCGTTCTTAGTTGGTGGAGTGATCTGTCTGGTTAATTCCGTTAACGAGCGAGACCTGAGCGCGCTAATTACT----------------------------------------CGGAGATATTAGACGGACTGTGG-GC---GTCT--AGTCTACGGAAGCTTCAGGCAATAACAGGTCTGAGATGCCCTTAGATGTTCTGGGCCGCACGCGTGCTACACTGAGCGGATCAACGGGTGAGGTGATGCGAAAGCACTACCTAATC-TCTAAACCCGC-TCGTGATGGGGATTGAGGCTTGCAATTTTCCCTCCTGAACGAGGAATACCTTGTAAGCACGGGTCATCATCCCGTGC-TGAATACGTCCCTGCC-CTTTGTACACACCGCC-CGTCGCTCCTACCGA-TTGAGTGGTCCGGTGAGGC-CTTGGGACTTGGTCAAAC-----------------------------------------CTTATCACTTAGAGGAAGGAGAAGTCGTAACAAGGT----IFSAHFGQLAIIFLWLSGMYFHGARFSNYVAWLNNPTLIKPSAQVVWPIVGQEILNADVGGGFQGVQITSGFFQLWRSAGITTEFELYVTALGGLFMSVLMIIAGWFHYHKAAPKLEWFQNVESMLNHHLAGLLGLGCLGWAGHQIHIALPINKLLDSGIAPSEIPLPHEFMVNRSLIAELYP----SFNKGILPFFTLNWNEYADFLTFKGGLNPVNGGLWLTDVAHHHLALSVLFIVAGHMYRTNWGIGHSMKEILEAHKGPFTGEGHKGLYEILTTSWHAQLAINLAMMGSLSIIVAHHMYAMPPYPYIATDYATQLSLFTHHMWIGGFCIVGAGAHASIFMVRDYNPAQNYDNVLDRIIRHRDAIISHLNWLCIFLGFHSFGLYIHNDTMRALGRSQDMFSDTAIQLQPIFAQWVQKIHTLAPSNTSPNSLATASYAFGGDIVSINNKIAMMPIKLGTADFMVHHIHAFTIHVCVLILVKGFLFSRNSRLIPDKSTRFCTWITSTENRLYIGWFGVVMIPTLLTATSVFIIAFVAAPPVDIDGIREPVAGSLLYGNNIISGAIIPSSAAIGIHFYPIWEAASLDEWLYNGGPYQLIVLHFLLGVLCYIGREWELSYRLGMRPWISVAFTAPVAAAAAVFLVYPIGQGSFSDGMPLGISGTFNFMLVFQAEHNILMHPFHQLGVAGVFGGSLFSAMHGSLVTSSLIRETTESESANNGYKFGQEEETYNIVAAHGYFGRLIFQYASFNNSRALHFFLGLWPVVGIWFTAMSVSTMAFNLNGFNFNQSVVDSQGRVINTMGYWDPNYAIKDTDILALFRVSPQPGVDPVEASAAVAGESSTATWTVVWTDLLTACDLYRAKAYKVEAVPNTSDQYFAYISYDIDLFEEGSIANLTASIIGNVFGFKAVKALRLEDMRIPVAYLKTFQGPATGIVVERERMDKFGRPFLGATVKPKLGLSGKNYGRVVYEGLRGGLDFLKDDENINSQPFMRWKERFLYSMEAVNRSIAATGEVKGHYMNVTAATQEEMYERAEFAKQLGTVIIMIDLVIGYTAIQTMGIWARKNDMILHLHRAGNSTYSRQKIHGMNFRVICKWMRMAGVDHIHAGTVVGKLEGDPLMIKGFYDTLLLSDLPVNLPQGIFFQQDWASLRKVTPVASGGIHCGQMHQLVDYLGEDVVLQFGGGTIGHPDGIQAGATANRVALESMIIARNEGRDYVAEGPQILRDAAKTCGPLQTALDLWKDITFNYTSTDTADFVETPTANV-------------GGCMSMLIRMELSQPGNCTLLGNHQIYNVLVTAHAFLMIFFMVMPVMIGGFGNWFVPIMIGSPDMAFPRLNNISFWLLPPSLCLLLISSIVEVGSGTGWTVYPPLSSIQSHSGASVDLVIFSLHLSGASSILGAINFISTILNMRSIGQNFYRIPLFVWSIFVTAILLLLAVPVLAGAITMLLTDRNFNTTFFDPSGGGDPILYQHLF----------------------------------------------------------------------------------------------------------------------------------------------------------------------------------------------------------------------------------------------------------------------------------------------------------------------------------------------------------------------------------------------------------------------------------------------------------------------------------------------------------------------------------------------------------------------------------------
105BronBys  [Brongniartella byssoides           ] -----------------------------------------------------------------------------------------------------------------------------------------------------------------------------------------------------------------------------------------------------------------------------------------------------------------------------------------------------------------------------------------------------------------------------------------------------------------------------------------------------------------------------------------------------------------------------------------------------------------------------------------------------------------------------------------------------------------------------------------------------------------------------------------------------------------------------------------------------------------------------------------------------------------------------------------------------------------------------------------------------------------------------------------------------------------------------------------------------------------------------------------------------------------------------------------------------------------------------------------------------------------------------------------------------------------------------------------------------------------------------------------------------------------------------------------------------------------------------------------------------------------------------------------------------------------------------------------------------------------------------------------------------------------------------------------------------------------------------------------------------------------------------------------------------------------------------------------------------------------------------------------------------------------------------------------------------------------------------------------------------------------------------------------------------------------------------------------------------------------------------------------------------------------------------------------------------------------------------------------------------------------------------------------------------------------------------------------------------------------------------------------------------------------------------------------------------------------------------------------------------------------------------------------------------------------------------------------------------------------------------------------------------------------------------------------------------------------------------------------------------------------------------------------------------------------------------------------------------------------------------------------------------------------------------------------------------------------------------------------------------------------------------------------------------------------------------------------------------------------------------------------------------------------------------------------------------------------------------------------------------------------------------------------------------------------------------------------------------------------------------------------------------------------------------------------------------------------------------------------------------------------------------------------------------------------------------------------------------------------------------------------------------------------------------------------------------------------------------------------------------------------------------------------------------------------------------------------------------------------------------------------------------------------------------------------------------------------------------------------------------------------------------------------------------------------------------------------------------------------------------------------------------------------------------------------------------------------------------------------------------------------------------------------------------------------------------------------------------------------------------------------------------------------------------------------------------------------------------------------------------------------------------------------------------------------------------------------------------------------------------------------------------------------------------------------------------------------------------------------------------------------------------------------------------------------------------------------------------------------------------------------------------------------------------------------------------------------------------------------------------------------------------------------------------------------------------------------------------------------IFSAHFGQLSIIFLWLSGMYFHGAKFSNYVAWLSNPTVVKPSAQVVWPIVGQEVLNADVGGGFQGIQITSGFFQLWRSSGITSEFELYVTAIGGLFMSVLMVFAGWFHYHKAAPKLEWFQNVESMMNHHLAGLLGLGCLGWSGHQIHIALPINKLLDSGISPQEIPLPHEFMVNRDLMSELYP----SFSKGILPFFTLNWSEYSDFLTFKGGVNPVNGGLWLSDIAHHHLALSVLFIVAGHMYRTNWGIGHSMKEILEAHKGPFTGEGHKGIYEILTTSWHAQLAINLAMMGSLSIIVAHHMYAMPPYPYIATDYATQLSLFTHHIWIGGFCVVGAGAHASIFMVRDYNPAKNYNNVLDRVIRHRDAIISHLNWLCIFLGFHSFGLYIHNDTMRALGRSQDMFSDTAIQLQPIFAQWIQNIHTLAPSNTSPNLLATTSYVFGGDTVSIANKIAIAPIKLGTADFMVHHIHAFTIHVTVLILVKGFLFARNSRLIPDKSNRFCTWITSTENRLYIGWFGVVMIPTLLTATSVFIIAFVAAPPVDIDGIREPVAGSLLYGNNIISGAVIPSSAAIGIHFYPIWEAASLDEWLYNGGPYQLIVLHFLLGVLCYIGREWELSYRLGMRPWISVAFTAPVAAAAAVFLVYPIGQGSFSDGMPLGISGTFNFMLVFQAEHNILMHPFHQLGVAGVFGGSLFSAMHGSLVTSSLIRETTENESANNGYKFGQEEETYNIVAAHGYFGRLIFQYASFNNSRALHFFLGLWPVLGIWFTAMSVSTMAFNLNGFNFNQSVVDSQGRVINTMGYWDPDYVVKDTDVLALFRVSPQPGVDPVEASAAVAGESSTATWTVVWTDLLTACDLYRAKAYKVDAVPNTSDQYFAYIAYDIDLFEEGSIANLTASIIGNVFGFKAVKALRLEDMRLPVAYLKTFQGPATGLIVERERMDKFGRPFLGATVKPKLGLSGKNYGRVVYEGLRGGLDFLKDDENINSQPFMRWKERFLYSMEAVNRSIAATGEVKGHYMNVTAATMEEMYERAEFAKQLGTVIIMIDLVIGYTAIQTMAIWSRKNDLILHLHRAGNSTYSRQKIHGMNFRVICKWMRMAGVDHIHAGTVVGKLEGDPLMIKGFYDTLLESYLDVNLPLGIFFQQDWASLRKVTPVASGGIHCGQMHQLLDYLGNDVVLQFGGGTIGHPDGIQAGATANRVALESMVIARNEGRDYVAEGPQILRDAATTCAPLQTALDLWKDITFNYTSTDTADFVETPTANV---------------------------------------------------------------------------------------------------------------------------------------------------------------------------------------------------------------------------------------------------------------------------------------------------------------------------------------------------------------------------------------------------------------------------------------------------------------------------------------------------------------------------------------------------------------------------------------------------------------------------------------------------------------------------------------------------------------------------------------------------------------------------------------------------------------------
108PolyStr  [Polysiphonia spp.                  ] ----------------------------------------------------------------------------------------------------------------------------------------------------------------------------------------------------------------------------------------------------------------------------------------------------------------------------------------------------------------------------------------------------------------------------------------------------------------------------------------------------------------------------------------------------------------------------------------------------------------------------------------------------------------------------------------------------------------------------------------------------------------------------------------------------------------------------------------------------------------------------------------------------------------------------------------------------------------------------------------------------------------------------------------------------------------------------------------------------------------------------------------------------------------------------------------------------------------------------------------------------------------------------------------------------------------------------------------------------------------------------------------------------------------------------------------------------------------------------------------------------------------------------------------------------------------------------------------------------------------------------------------------------------------------------------------------------------------------------------------------------------------------------------------------------------------------------------------------------------------------------------------------------------------------------------------------------------------------------------------------------------------------------------------------------------------------------------------------------------------------------------------------------------------------------------------------------------------------------------------------------------------------------------------------------------------------------------------------------------------------------------------------------------------------------------------------------------------------------------------------------------------------------------------------------------------------------------------------------------------------------------------------------------------------------------------------------------------------------------------------------------------------------------------------------------------------------------------------------------------------------------------------------------------------------------------------------------------------------------------------------------------------------------------------------------------------------------------------------------------------------------------------------------------------------------------------AACCTGGTTGATCCTGCCAGTGGT--ATATGCTTGTCTCAAAGACTAAGCCATGCAAGTGCCT-GTATGAGTG--TTATACA-ACGAAACTGCGAATGGCTCGGTAAAACAGCAAT-AATTTCTTCGAGGATTA-CTAC----CGGATAACCGTAGTA-AAGCTAGAGCT-AATACGTTCCA-TTGCAGCGCGAG----TCTCGTGGTACTAAGTATTAG--GTACAACCC------TGGTGATTCATACTTA--TC-TTCTGATCGCG--------------CGACGCCTCGATTAAATTTCTGAC-CTATCAACTAT-GATCGTAAGGTAGGGTCTTACGATGGTTGTGACGGGTAACGGAC-CGTGGGTGCGGGATTCCGGAGAGGGAGCCTGAGAAACGGCTACCACATCCAA-GGAAGGCAGCAGGCGCGCAACTTACCCAATCCGAACTT-CGGGAGGTAGTGACAAAAAATATCAATAGGGGGACCAATGG--TCTTCCTAATTGGAATGAAAACAATGTAAACACCT-TATTGAGGAACCAGCAGAGGGCAAGTCTGGTGCCAGCAGCCGCGGTAATTCCAGCTCTGTAAGCGTATACCAAAGTTGTTGCAGTTAAAACGCTCGTAGTCGGATTTTGGCG------------------------------------------------------------------------------------------------------TGGTGCTTCTGAGATGCCTGCCACT--GTTTACTGTGAAAAAATTAGAGTGTTCAAAGCGAGCG-ATTGCCATGAATACATTAGCATGGAATAATAGAATAGGACCT-----CTGTTTTATTGG--T-TTGTCGGTATCAGGTAATGATTAAGAGGGACGGTCGGGGGCATTTATATTCCAGGGTTAGAGGTGAAATTCTTAGATCCTTGGAAGATAAACAGCTGCGAAAGCGTCTGCCAAGGACGTTTTCATTGATCAAGAACGAAAGTAGGGGGATCG-AAGACGATCAGATACCGTCGTAGTCTCTACCATAAACTTTGATGATT-GATAATT--------------------ACGCACAGCGATCTCCGGGAAACCAAAATGTTTGATTTCTGGGGGGAGTATGGTCGCAAGTCTGAAACTTAAAGGAATTGACGGAAGGGCATCACCGGGTGTGGAGCCTGCGGCTTAA-TTTGACTCAACACGGGA-AAACTTACCAGGTCCAGACATAGTGAGGATTGACAGATTGAGAGCTCTTTCTTGATTCTATGGTTGGTGGTGCATGGCCGTTCTTAGTTGGTGGAGTGATCTGTCTGGTTAATTCCGTTAACGAGCGAGACCTGGGCGTGCTAAATAGG----------------------------------------GTCCCTTCTTAGACGGACTGTGG-GC---TTTT--AGCCCATGGAAGCTCCAGGCAATAACAGGTCTGAGATGCCCTTAGATGTTCTGGGCCGCACGCGTGCTACACTGAACGGTTCAATGGGTAAGGTAGTGCGAAAGCATGACCCAATC-TCCAAATCCGT-TCGTGCTGGGGATAGAAGCTTGCAATTATCCTTCTTGAACGAGGAATACCTTGTAGGCGTGAGTCATCATCTCGCGC-CGAATACGTCCCTGCC-CTTTGTACACACCGCC-CGTCGCTCCTACCGA-TTGAGTGTTCCGGTGAGGT-TTTGGGACTTAATCAAAC-----------------------------------------CTTATCACTTAGAGGAAGGAGAAGTCGTAACAAGGT-----------------------YFHGAKFSNYVAWLNNPTIIKPSAQVVWPIVGQEILNADVGGGFQGIQITSGFFQLWRSSGITTEFELYVTAIGGLVMSILMVVAGWFHYHKAAPKLEWFQNVESMMNHHLAGLLGLGCLGWSGHQIHIALPINKLLDAGVSPKEIPLPHEFMVNRELMSELYP----SFSKGILPFFTLNWGEYSDFLTFKGGLNPVNGGLWLSDIAHHHLALSVLFIVAGHMYRTNWGIGHSMKEILEAHKGPFTGEGHKGLYEILTTSWHAQLAINLAMMGSLSIIVAHHMYAMPPYPYIATDYATQLSLFTHHIWIGGFCIVGAGAHASIFMVRDYNPAQNYDNVLDRIIRHRDAIISHLNWLCIFLGFHSFGLYIHNDTMRALGRSQDMFSDTAIQLQPIFAQWVQNIHTLAPSNTSPNSLATASYVFGGDTISIGNKIAMTPIKLGTADFMVHHIHAFTIHVTVLILVKGFLFARNSRLIPDKSNRFCTWITSTENRLYIGWFGVLMIPTLLTATSVFIIAFVAAPPVDIDGIREPVAGSLLYGNNIISGAVIPSSAAIGIHFYPIWEAASLDEWLYNGGPYQLIVLHFLLGVLCYIGREWELSYRLGMRPWISVAFTAPVAAAAAVFLVYPIGQGSFSDGMPLGISGTFNFMLVFQAEHNILMHPFHQLGVAGVFGGSLFSAMHGSLVTSSLIRETTENESANNGYKFGQEEETYNIVAAHGYFGRLIFQYASFNNSRALHFFLGMWPVVGIWFTAMSVSTMAFNLNGFNFNQSVVDSQGRVINTMGYWDPNYVIKDTDVLALFRVSPQPGVDPVEASAAVAGESSTATWTVVWTDLLTACDLYRAKAYKVDAVPNTSDQYFAYISYDIDLFEEGSIANLTASIIGNVFGFKAVKALRLEDMRLPVAYLKTFQGPATGIVVERERMDKFGRPFLGATVKPKLGLSGKNYGRVVYEGLRGGLDFLKDDENINSQPFMRWKERFLYAMEAVNRSIAATGEVKGHYMNVTAATMEDMYERAEFAKQIGTVIIMIDLVIGYTAIQTMAIWSRKNDMILHLHRAGNSTYSRQKIHGMNFRVICKWMRMAGVDHIHAGTVVGKLEGDPLMIRGFYNTLLESYLDINLPQGIFFQQDWASLRKVTPVASGGIHCGQMHQLLDYLGNDVVLQFGGGTIGHPDGIQAGATANRVALESMVIARNEGRDYVTEGPQILQDAAKTCGPLQTALDLWKDITFNYTSTDTADFVETPTANVTLYLIFGAFSGILGGCMSMLIRMELAQPGNSILLGNHQIYNVLITAHAFLMIFFMVMPVMIGGFGNWFVPIMIGSPDMAFPRLNNISFWLLPPSLCLLLLSSIVEVGVGTGWTVYPPLSSIQSHSGASVELAIFSLHLSGASSILGAVNFISTIINMRNPGQTFYRIPLFVWSIFVTALLLLLAVPVLAGAITMLLTDRNFNTSFFDPAGGGDPILYQHLL----------------------------------------------------------------------------------------------------------------------------------------------------------------------------------------------------------------------------------------------------------------------------------------------------------------------------------------------------------------------------------------------------------------------------------------------------------------------------------------------------------------------------------------------------------------------------------------
106ChonInt  [Chondrophycus intermedius          ] -----------------------------------------------------------------------------------------------------------------------------------------------------------------------------------------------------------------------------------------------------------------------------------------------------------------------------------------------------------------------------------------------------------------------------------------------------------------------------------------------------------------------------------------------------------------------------------------------------------------------------------------------------------------------------------------------------------------------------------------------------------------------------------------------------------------------------------------------------------------------------------------------------------------------------------------------------------------------------------------------------------------------------------------------------------------------------------------------------------------------------------------------------------------------------------------------------------------------------------------------------------------------------------------------------------------------------------------------------------------------------------------------------------------------------------------------------------------------------------------------------------------------------------------------------------------------------------------------------------------------------------------------------------------------------------------------------------------------------------------------------------------------------------------------------------------------------------------------------------------------------------------------------------------------------------------------------------------------------------------------------------------------------------------------------------------------------------------------------------------------------------------------------------------------------------------------------------------------------------------------------------------------------------------------------------------------------------------------------------------------------------------------------------------------------------------------------------------------------------------------------------------------------------------------------------------------------------------------------------------------------------------------------------------------------------------------------------------------------------------------------------------------------------------------------------------------------------------------------------------------------------------------------------------------------------------------------------------------------------------------------------------------------------------------------------------------------------------------------------------------------------------------------------------------------------------------------------------------------------------------------------------------------------------------------------------------------------------------------------------------------------------------------------------------------------------------------------------------------------------------------------------------------------------------------------------------------------------------------------------------------------------------------------------------------------------------------------------------------------------------------------------------------------------------------------------------------------------------------------------------------------------------------------------------------------------------------------------------------------------------------------------------------------------------------------------------------------------------------------------------------------------------------------------------------------------------------------------------------------------------------------------------------------------------------------------------------------------------------------------------------------------------------------------------------------------------------------------------------------------------------------------------------------------------------------------------------------------------------------------------------------------------------------------------------------------------------------------------------------------------------------------------------------------------------------------------------------------------------------------------------------------------------------------------------------------------------------------------------------------------------------------------------------------------------------------------------------------------------------------IFSAHFGQLAIIFLWLSGMYFHGARFSNYVAWLNNPTLIKPSAQVVWPIVGQEILNADVGGGFQGVQITSGFFQLWRSSGITTELELYATAIGGLFMSLLMVFAGWFHYHKSAPKLEWFQNVESMMNHHLAGLLGLGCLGWSGHQIHIALPINKLLDSGVSPQEIPLPHEFIVNRNLMSELYP----SFSKGILPFFTLNWSEYSDFLTFKGGLNPINGGLWLSDIAHHHLALSVMFLVAGHMYRTNWGIGHSMKEILEAHKGPFTGEGHKGLYEILTTSWHAQLAINLAMMGSLSIIVAHHMYAMPPYPYIATDYATQLSLFTHHMWIGGFCVVGAGAHASIFMVRDYNPAQNYDNVLDRVIRHRDAIISHLNWLCIFLGFHSFGLYIHNDTMRALGRSQDMFSDTGIQLQPIFAQWIQNIHTLAPSNTSPNSLATASYAFGGDTIAVANKIAMMPIKLGTADFMVHHIHAFTIHVTVLILVKGFLFARNSRLIPDKSNRFCTWITSTENRLYIGWFGVVMIPTLLTATSVFIIAFVAAPPVDIDGIREPVAGSLLYGNNIISGAVIPSSAAIGIHFYPIWEAASLDEWLYNGGPYQLIVLHFLLGVLCYIGREWELSYRLGMRPWISVAFTAPVAAAAAVFLVYPIGQGSFSDGMPLGISGTFNFMLVFQAEHNILMHPFHQLGVAGVFGGSLFSAMHGSLVTSSLIRETTENESANNGYKFGQEEETYNIVAAHGYFGRLIFQYASFNNSRALHFFLGLWPVVGIWFTAMSVSTMAFNLNGFNFNQSVVDSQGRVINTMGYWDPNYVVKDTDILALFRVSPQPGVDPVEASAAVAGESSTATWTVVWTDLLTACDLYRAKAYKVDAVPNTSDQYFAYIAYDIDLFEEGSIANLTASIIGNVFGFKAVKALRLEDMRIPVAYLKTFQGPATGIVVERERMDKFGRPFLGATVKPKLGLSGKNYGRVVYEGLRGGLDFLKDDENINSQPFMRWKERFLYSMEAVNRSIAATGEVKGHYMNVTAATMEEMYERAEFGKQLGTVIIMIDLVIGYTAIQTMAIWARKNDMILHLHRAGNSTYSRQKIHGMNFRVICKWMRMAGVDHIHAGTVVGKLEGDPLMIKGFYDTLLEPYLKVNLPQGIFFEQDWASLRKVTPVASGGIHCGQMHQLLDYLGNDVVLQFGGGTIGHPDGIQAGATANRVALEAMVIARNEGRDYVAEGPQILLDAAKTCGPLQTALDLWKNISFNYTSTDTADFVETPTANV---------------------------------------------------------------------------------------------------------------------------------------------------------------------------------------------------------------------------------------------------------------------------------------------------------------------------------------------------------------------------------------------------------------------------------------------------------------------------------------------------------------------------------------------------------------------------------------------------------------------------------------------------------------------------------------------------------------------------------------------------------------------------------------------------------------------
056CallCon  [Callithamnion spp.                 ] ----------------------------------------------------------------------------------------------------------------------------------------------------------------------------------------------------------------------------------------------------------------------------------------------------------------------------------------------------------------------------------------------------------------------------------------------------------------------------------------------------------------------------------------------------------------------------------------------------------------------------------------------------------------------------------------------------------------------------------------------------------------------------------------------------------------------------------------------------------------------------------------------------------------------------------------------------------------T--------TGTTGTCA-TGTGCGGTAAAGCGAATGATTAGCGTA-TTTGGGGGTTTTCA-ACCTTCAGACGATTCTCAAAC-TTTAAATGCGCATGAT-------GATGGTGCTGTTTATTTTAAGCAGT---TTCG--TTAGAAACG-TCGGGTTCGTGGGCCACTTTTGGTAAGCAGAACTGGCGATACGGGATGAACCGTAAGTGTGGTTAAGGCG-CCAAATTACTCGCTTA--TAGACCCCAAAAAAGGTGTTGATTCATCGAGACAGCA-GGACGGTGGCCATGGAAGTCGGAATCCGCTAAGGAGTGTGTA-ACAACTCACCTGCCGAATGAATTAGCCCTGAAAATGGATGGCGCTGAAGCGAGTAGCCGACACCACACCGTC---------------TGACATGAGTAGGGGG-ACGTGCCGAT-TGTATCG-AAGCG-TACGG-GCAACTG-TGCGTGGAACGG-TCGGTAGTGCAGATCTTGGTAGTAGTAGCAAATATTCAAGTTCGA----TCCTTGAAGGGCGAAGCGGGGAAGGGTTCCACGCGAACATTGATTGAGCGTGG-GTGAGTCGTTCCTAAGCCGAGTGGTCA----------TTGC-TGCGAAAGGGAAGCAGGTTGACA-TTCCTGCACACGGATGTGGAG-CGGTGACGC--CCTGGGGAGGTGACGTTGGCGGTGGCTCTGGGCAGAGTTTTCTTTTCTGTTTAACCG-----TCGCGCTGTGTGGAATCCGCTTGT-CGGGAGAAACACGCGC--GGT-CGGGCAAAGCGCCGGG-GATTTTCCGGCGTCCA-GATCGCCACCGACAGCCCTTGAAAAACCT-----------------------------------------------------------------------------------------------------TCTGCTGT--AAATCCACGCCGTGACGTACCCATAACCGCATCAGGTCCCCAAGGTGAACAG-CCTCTGCTCAATATGATCAATGCAGGTAAGGGAAGTCGGCAAATTAGACCCGTAACTTTGGGAAAAGGGTTGGCTCT-AGTGCTGCGTGGGAC---------------------------------------------------------------------------------------------------------------------------------------------------------------------G-CCCA---CA-GCATGCA-GCAAACTAGAACTGCAACGGGCAAAGGGAATCCGACTGTT-AAT-AAAACAAAGCAT--------------------------------------------------------------------------------------------------------------------------------------------------------------------------------------------------------------------------------------------------------------------------------------------------------------------------------------------------------------------------------------------------------------------------------------------------------------------------------------------------------------------------------------------------------------------------------------------------------------------------------------------------------------------------------------------------------------------------------------------------------------------------------------------------------------------------------------------------------------------ACTAATCCATGCAAGTCTTAGCTATGAGTA--CTAAACA-ACGAAACTGCGAATGGCTCTGTAAAACAGTTAT-AATTTCAACGACGATTA-CCAC----CGGCTAACCGTGGTA-AAGCTAGAGCT-AATACGTAAAT-CGCATGGACTTT----GTCCTGTGTTCTACGTA-GATAGATACAAGCC------TGGTGATTCATACTTTT----TTTTGATCGCG--------------CGACACGTCGTTCAAATTTCTGAC-CTATCAACTTTGGATGGTAAGGTATTGTCTTACCATGGTTGTGACGGGTGACGGAC-CGTGGGTGCGGGATTCCGGAGAGGGAGCCTGAGAAACGGCTACCACATCCAA-GGAAGGCAGCAGGCGCGTAAATTACCCAATCCGGACAC-CGGGAGGTAGTGACAAGAAATAGCAATAGGGGGCCCAATGG--GCTTCCTAATTGGAATGAGAACAAGGTAAACATCT-TATCGAGGATCCATCAGAGGGCAAGTCTGGTGCCAGCAGCCGCGGTAATTCCAGCTCTGTAAGCGTATATCAAAGTTGTTGCAGTTAAAACGCTCGTAGTCGAACCTTGGCG------------------------------------------------------------------------------------------------------CTCGTTGCGGAACATCCTCGCCACC--GTTTACTGTGAAAAAATTAAGGTGTTCAAAGCGGGCG-TTTGCCATGAATACATTAGCATGGAATAATAGAATAGGACCT-----CTGTTTTGTTGG--T-TTGTAAGTATCAGGTAATGATTAAGAGGGACGGTCGGGGGCATTTGTATTCCGGCGCTAGAGGTGAAATTCTTGGATTGCCGGAAGACAAACAGCTGCGAAAGCGTCTGCCAAGGACGTTTTCATTGATCAAGAACGAAAGTAAGGGGATCG-AAGACGATCAGATACCGTCGTAGTCTTTACTATAAACGATGAGAACT-GGAGATT--------------------ACGCTCGGCACCCTCCGCGAAAGCAAAGTGTTTGCTTTCTGGGGGGAGTATGGTCGCAAGGCTGAAACTTAAAGGAATTGACGGAAGGGCATCACCGGGTGTGGAGCCTGCGGCTTAA-TTTGACTCAACACGGGA-AAACTTACCAGGTCAGGACATTGTAAGGATTGACAGATTGAGAGCTCTTTCTTGATTCAATGGTTGGTGGTGCATGGCCGTTCTTAGTTGGTGGAGTGATCTGTCTGGTTAATTCCGTTAACGAGCGAGACCTGAGCGTGCTAGCTAGA----------------------------------------CGGTCTTCCTAGACGGACTGCGG-GC---GTCT--AGCCCGTGGAAGCTTCAGGCAATAACAGGTCTGAGATGCCCTTAGATGTCCTGGGCCGCACGCGTGCTACACTGAGCGGGTCAACGGGTGAGGATGCGCGAGAGCGTTTCCCAATC-TCTAAATCCGC-TCGTGATGGGGATTGACGGTTGCAATTTTCCGTCCTGAACGAGGAATACCTTGTAAGCATGGGTCATCATCCCGTGC-TGAATACGTCCCTGCCTCTTTGTACACACCGCCTCGTCGCTCCTACCGA-TTGAGTGGTCCGGTGAGGCTCCCGGGACTTGGTCAAACT----------------------------------------CTTATCACTTAGAGGAAGGAGAAGTCGTAACAAGGT----IFSAHFGQLAIIFLWLSGMYFHGARFSNYVAWLSDPTSIKPSAQIVWPIVGQEILNADVGGGLQGIQITSGFFQLWRASGITNELELYATALGGLLMSALMVFAGWFHYHKSAPKLEWFQNTESMMNHHLAGLLGLGCLGWSGHQIHIAMPINKLLDSGVSPSEIPLPHEFMVNKQLMIDLYP----SFSKGILPFFTLNWNEYSDFLTFKGGLNPVTGGLWLSDIAHHHLALAVLFIIAGHMYRTNWGIGHSMKEILEAHKGPFTGEGHKGLYEILTTSWHAQLSINLAMMGSLSIIVAHHMYAMPPYPYIATDYATQLSLFTHHMWIGGFCIVGAGAHASIFMVRDYNPAQNYDNVLDRIIRHRDAIISHLNWVCIFLGFHSFGLYIHNDTMRALGRSQDMFSDTAIQLQPVFAQWIQNIHTIAPSNTSPNALATASYAFGGDIVAINNKIALMPIKLGTADFMVHHIHAFTIHVCVLILVKGFLFSRNSRLIPDKSNRFCTWITSTENRLYIGWFGVVMIPTLLTATSVFIIAFVAAPPVDIDGIREPVAGSLLYGNNIISGAVIPSSAAIGIHFYPIWEAASLDEWLYNGGPYQLIVLHFLLGVCCYIGREWELSYRLGMRPWISVAFTAPVAAAAAVFLVYPIGQGSFSDGMPLGISGTFNFMLVFQAEHNILMHPFHQLGVAGVFGGSLFSAMHGSLVTSSLIRETTENESANNGYKFGQEEETYNIVAAHGYFGRLIFQYASFNNSRALHFFLGLWPVVGIWLTAMSVSTMAFNLNGFNFNQSVVDSQGRVINTMGYWDPNYVVKDTDVLALFRVSPQPGVDPVEASAAVAGESSTATWTVVWTDLLTACDLYRAKAYKVDAVPNTSDQYFAYIAYDIDLFEEGSIANLTASIIGNVFGFKAVKALRLEDMRIPVAYLKTFQGPATGIIVERERMDKFGRPFLGATVKPKLGLSGKNYGRVVYEGLRGGLDFLKDDENINSQPFMRWKERFLYSMEAVNRSIAATGEIKGHYMNVTAATMEEMYERAEFAKQLGTVIIMIDLVIGYTAIQTMAIWARRNDMILHLHRAGNSTYSRQKIHGMNFRVICKWMRMSGVDHIHAGTVVGKLEGDPLMIRGFYNTLLDSHLDICLPQGIFFEQDWASLRKVTPVASGGIHCGQMHQLLDYLGNDVVLQFGGGTIGHPDGIQAGATANRVALESMVIARNEGRDYVTEGPQILRDAAKDCGPLQTALDLWKDITFNYTSTDTADFVETPTANV-------------GGCMSMLIRMELAQPGNHLLLGNHQLYNVLITAHAFLMIFFMVMPVMIGGFGNWFVPIMIGSPDMAFPRLNNISFWLLPPSLCLLLLSSMVEVGVGTGWTVYPPLSSIQSHSGASVDLAIFSLHLSGASSILGAINFISTILNMRNPGQTMYRIPLFVWSIFVTAFLLLLAVPVLAGAITMLLTDRNFNTAFFDPAGGGDPILYQHLF----------------------------------------------------------------------------------------------------------------------------------------------------------------------------------------------------------------------------------------------------------------------------------------------------------------------------------------------------------------------------------------------------------------------------------------------------------------------------------------------------------------------------------------------------------------------------------------
093SeirInt  [Seirospora interrupta              ] ----------------------------------------------------------------------------------------------------------------------------------------------------------------------------------------------------------------------------------------------------------------------------------------------------------------------------------------------------------------------------------------------------------------------------------------------------------------------------------------------------------------------------------------------------------------------------------------------------------------------------------------------------------------------------------------------------------------------------------------------------------------------------------------------------------------------------------------------------------------------------------------------------------------------------------------TTTCCCTCAGGATAGCGGCCCGACA--------TGTTGTCC-TGTGTGGTAGAGCGAATGATTAGCGTT-TTCGGGGGAATTTATTTCTTCGTGCGATTCTCAAAC-TTCTAATGCGCAGGAT-------GATGTTGCTGTTTTGTTTAAGCAGT---GTCG--TTAGAAACG-TCGGGTTCGTGGGCCACTTTTGGTAAGCAGAACTGGCGATACGGGATGAACCGTAAGTGTGGTTAAGGCG-CCCAATTGACCGCTCA--TAGGTCCCACAAAAGGTGTTGATTCATCGAGACAGCA-GGACGGTGGCCATGGAAGTCGGAATCCGCTAAGGAGTGTGTA-ACAACTCACCTGCCGAATGAATTAGCCCTGAAAATGGATGGCACTAAAGCGGTCAGCCGACACCATACCATC---------------CAGCATGAGTAGGAGG-GCATCCCGGT-TGTATCG-AAGCG-TAGGG-GCAACCT-TGCGTGGAACGG-CCGGAAGTGCAGATCTTGGTGGTAGTAGCAAATATTCATGTGTGA----TCCTTGAAGGGCGATGTGGGGAAGGGTTCCACGCGAACATTGATTGAGCGTGG-GTGAGTCGTTCCTAAGTCGGGCGTTTA----------TTGT-GGCGAAAGGGAAGCAGGTTGACA-TTCCTGCACACGGATGTGGAG-CGGTGACGC--CCTGGCAAAGTGACGTTGGCGGTGGCCCTGGGCAGAGTTGTCTTTTCTGTTTAACCG-----GTATGCTCTGTGGAATCCGCTTGT-CGGGAGAAACAGGCAT--TCT-TGAGCAAAGCGCCGGG-GTATTACCGGCGTCCA-GATCGCCACCGACAGCCCTTGAAAAACTT-----------------------------------------------------------------------------------------------------TGTGCTGG--AATTCCACGCCGTAACGTACCTATAACCGCATTAGGTCCCCAAGGTGAACAG-CCTCTGCTCAATATGGTTAATGCAGGTAAGGGAAGTCGGCAAATTAGACCCGTAACTTTGGGAAAAGGGTTGGCTCT-AGTGCTGTCTGGGTC---------------------------------------------------------------------------------------------------------------------------------------------------------------------TGCTCA---GG-ATATACA-GCAAACTAGAATTGCAGCGGGCAAAGGGAATCCGACTGTTTAATTAAAACAAAGCATTGCGAGGGCCGT-GACTGGTGTTGACGCAATGTGATTTCTGCCCAGTGCTCTGAATCACTAGT----------------------------------------------------------------------------------------------------------------------------------------------------------------------------------------------------------------------------------------------------------------------------------------------------------------------------------------------------------------------------------------------------------------------------------------------------------------------------------------------------------------------------------------------------------------------------------------------------------------------------------------------------------------------------------------------------------------------------------------------------------------------------------------------------------------------TAA-GAATGAGTG--TCAAAAA-ACGAATCTGCGAATGGCTCCATAAAACAGTTAT-AATTTCAACGTCGATTG-CTAC----CGGATAACCGTAGTA-ATTCTAGAGCT-AATACGTTTCT-CGCATGGTGCCG----TTCCTGTGTTCTACGTA-GACAGATACAAACC------TGGCCATTCATACTTAT----TGTTGATTGCT--------------CAACACGGCGTTCAAATTTCTGAC-CTATCAACT--AGACGGTAGGGTAGTGTCCTACTGTGGTTGCGACGGGTCACGGAC-CGTGGGTGCGGGATTCCGGAGAGGGAGCCTGAGAAATGGCTACCACATCCAA-GGAAGGCAGCAGGCGCGTAAATTACCCAATGTGGACAC-CACGAGGTAGTGACAAGCAATAGCAATAGGGGGTCCAATGG--ACTCTCTAATTGGAATGAAAACAAGCTAAACATAT-TATTGAGGATCCAGCAGAGGGCAAGTCTGGTGCCAGCAGCCGCGGTAATTCCAGCTCTGTAAGCGTATGTCAAAGTTGTTGCAGTTAAAAAGCTCGTAGTCGAACTCAGGCA------------------------------------------------------------------------------------------------------GTCGGCGCAGGGCATCTTCGCCACT--GTTTACTGTGAAAAAATTAAGGTGTTCAAAGCAAGCG-TTTGCCCTGAATACATTAGCATGGAATAATAGAATAGGACCT-----TCCTTCTGTTGG--T-TTGTGAGTATCAGGTAATGATTAACAGGGACGGTCGGGGGCATTTGTATTCCGCGGCGAGAGGTGAAATTCTTAGACCCCCGGAAGACAAACAGCAGCGAAAGCGTCTGCCAAGGACGTTTTCATTGATCAAGAACGAAAGTAAGGGGATCG-AAGACGATCAGATACCGTCGTAGTCTTTACTATAAACGATGAGAACT-AGGGATT--------------------ACGTTCGGCACCTCCCGCGAAAGCAAAGTATTTGCTTTCTGGGGGGAGTATGGTCGCAAGTCTGAAACTTAAAGGAATTGACGGAAGGGCATCACCGGGTGTGGAGCCTGCGGCTTAA-TTTGACTCAACACGGGA-AAACTTACCAGGTCAGGACATTATAAGGATTGACAGACTAARAGCTCTTTCTTGATTCAATGGTTGGTGGTGCATGGCCGTTCTTAGTTGGTGGAGTGATCTGTCTGGTTAATTCCGTTAACGAGCGAGACCTGGGCGTGCTAGCTAGG----------------------------------------CGGCCTTCCTAGACGGACTGCGG-AC---TTCT--AGTCCGCGGAAGCTCCAGGCAATAACAGGTCTGAGATGCCCTTAGATGTCCTGGGCCGCACGCGTGCTACACTGAGTGGGCCAGCGGGTGAGGTGGCGCGAGAGCGCTTCCCAATC-CCTAAAGCCGC-TCGTTGTTGGGATGGACGCTTGCAATTGTACGTCCTGAACGAGGAATACCTTGTAGACACGGGTCATTACCCCGTGT-TGAATACGTCCCTGCC-CTTTGTACACACCGCC-CGTCGCTCCTACCGA-TTGAGTGATCCGGTGAGGC-CTTGGGACCTGTCCAAAC-----------------------------------------CTTATCACTTAGAGGAAGGAGAA-----------------IFSAHFGQLAIIFLWLSGMYFHGARFSNYIAWLSDPTHIKPSAQIVWPIVGQEILNADVGGGFQGIQITSGFFQLWRASGITNETELYATAIGGLFMSILMVFAGWFHYHKSAPKLEWFQNTESMMNHHLAGLLGLGCLGWAGHQIHIAMPINKLLDSGISPAEIPLPHEFMVNRALMSELYP----SFSKGILPFFTLNWNVYSDFLTFKGGLNPVTGSLWISDIAHHHLALSVMFIVAGHMYRTNWGIGHSMKEILEAHKGPFTGEGHKGLYEILTTSWHAQLSINLAMMGSLSIIVAHHMYAMPPYPYIATDYATQLSLFTHHMWIGGFCIVGAGAHASIFMVRDYNPAQNYDNVLDRIIRHRDAIISHLNWVCIFLGFHSFGLYIHNDTMRALGRSQDMFSDTAIQLQPIFAQWIQNIHTLAPSNTSPNSLATASYIFGGDIVSINNKIAIMPMKLGTADFMVHHIHAFTIHVCVLILVKGFLFARNSRLIPDKSKRFCTWITSTENRLYIGWFGVVMIPTLLTATSVFIIAFVAAPPVDIDGIREPVAGSLLYGNNIISGAVIPSSAAIGIHFYPIWEAASLDEWLYNGGPYQLIVLHFLLGVCCYIGREWELSYRLGMRPWISVAFTAPVAAAAAVFLVYPIGQGSFSDGMPLGISGTFNFMLVFQAEHNILMHPFHQLGVAGVFGGSLFSAMHGSLVTSSLIRETTENESANNGYKFGQEEETYNIVAAHGYFGRLIFQYASFNNSRALHFFLGLWPVVGIWFTAMSVSTMAFNLNGFNFNQSVVDSQGRVINTMGYWDPNYVVKETDILALFRVTPQPGVDPIEASAAVAGESSTATWTVVWTDLLTACDLYRAKAYKVMQVPSSPEQYFAYISYDIDLFEEGSIANLTASIIGNVFGFKAVKALRLEDMRIPVAYLKTFQGPATGIVVERERMDKFGRPFLGATVKPKLGLSGKNYGRVVYEGLRGGLDFLKDDENINSQPFMRWKERFLYSMEAVNRSIAATGEVKGHYMNVTASTMEDMYERAEFAKQLGTVIVMIDLVIGYTAIQSMGIWARKNDMILHLHRAGNSTYSRQKIHGMNFRVICKWMRMAGVDHIHAGTVVGKLEGDPAMIKGFYDTLLEPHLDICLPRGIFFEQDWASLRKVTPVASGGIHCGQMHQLLDYLGDDVVLQFGGGTIGHPDGIQAGATANRVALESMVIARNEGRDYVAEGPEILQTAAKTCGPLQTALDLWKDITFNYTSTDTADYVETPTANV------------------------------------------------------------------------------------------------------------------------------------------------------------------------------------------------TMLLTDRNFNTTFFDPAGGGDPILYQHLF----------------------------------------------------------------------------------------------------------------------------------------------------------------------------------------------------------------------------------------------------------------------------------------------------------------------------------------------------------------------------------------------------------------------------------------------------------------------------------------------------------------------------------------------------------------------------------------
070CentCla  [Centroceras clavulatum             ] ------AAAAGAAACTAACC-AGGATTCCCTCAGTAGCGGCGAGCGAAGCGGGAAA-AGCCCAATATGAAAAGCC--CCTCGGGGCGTTGTA-TTT--GAGCA-GACTG-GAGGC------GTCAGTTCGGGA--AAGT-----GGCATGGAAATGTCCA-CCGTGGAGGGTGAAAGTCCCGTCCATCCCGGAC-AG-GGCGTC-CTCGTACA-GGTCTGTT-TCA--GTCGAGTCGGGTAGCTTGGGAATGCTGCTCTAA--TCGGTGGTAAATCTCATCGAAGGCTAAATACTGGTAGGAGACCGATAGCGAACAA-GTACCGTGAGGGAAAGTTGAAAAGCACTTTGAAAAGAGAGTGAAA-AGAACCTGAAACCGTTATGGGGGAAGCGAATTGCG------------------------------------------------------------------------------------------------------------------------------------------TCACAGAGGACGGCAGAGG--GACGACGCGATTCGACCCGTCTTGAAACACGGACCAAGGAGTCTAGCGCAGCTGCGAGTCAAAGGGTG----GAAACCCC--AGGGCGCAGTGAAAGCAAACAGT-----------------------TTGAGGCGGCATAT-GATCGT----TGATCG-CAAG-TCCGACCTAGAGCAGTTGCGCTGGGACCCGAAAGATGGTGAACTATGCCGGAGTAGGGCGAAGCCAGAGGAAAC-TCTGGTGGAGGCT-CGTAGCGGTGCTGACGTGCAAATCGCTCGTCCAACTCGGGTATAGGGGCGAAAGACTAATCGAACCATCTAGTAGCTGGTTCCCTCCGAAGTTTCTCTCAGGATAGCGGGCAGACA--------CGTTGTTT-TGTGCGGTAAAGCGAATGATTAGCGCA-TTCGGGGACGTTTA-GTCTTCGGGCGATTCTCAAAC-TTTAAATGCGCAAG---------GGTGCCGCTGCTTTGT-TGAGCGGT---ACCG--GTAAAAACG-TCTGCCCTGTGGGCCACTTTTGGTAAGCAGAACTGGCGATACGGGATGAACCGTAAGCGTGGTTAAGGCG-TCAAATTGTCCGCTTA--TAGAACCCAAAAAAGGTGTTGATTCATCGAGACAGCA-GGACGGTGGCCATGGAAGTCGGAATCCGCTAAGGAGTGTGTA-ACAACTCACCTGCCGAATGAATTAGCCCTGAAAATGGATGACGCTGAAGCGGACAGCCGACACCACGCCGTC---------------TGACATGAGTAGGAGG-GCGTGGCGGT-CGTATGG-AAGCG-TTCGT-GCGAACG-GGCGTGAAACGG-CCGCTAGTGCAGATCTTGGTGGTAGTAGCAAATATTCAAGTGAGA----TCCTTGAAGGACGAAGCGGGGAAGGGTTCCACGCGAACATTGATTGGGCGTGG-GTGAGTCGTTCCTAAGCCGAGTGGCCA----------TTGC-TGCGAAAGGGAAGCAGGTTGACA-TTCCTGCACACGGATGTGGAG-CGGCGACGC--CTTGAGGTGATGACGTTGGCGGTGGCTCTGGGCAGAGTTTTCTTTTCTGTTTGACCG-----GTGTGCTGTGTGGAATCCGCTTGT-CGGGAGAAACACGCGT--GCA-CGGGCATAGCGGCGGG-TCTTTTCCGTCGTCCA-GATCGCCACCGACGACCCTTGAAAAATCA-----------------------------------------------------------------------------------------------------CTTGCTGG--AAATCCACGCCGTGGCGTACCGATCACCGCATCAGGTCCCCAAGGTGAACAG-CCTCTGTCCGATATGAAAAATGCAGGTAAGGGAAGTCGGCAAATTAGACCCGTAACTTTGGGAAAAGGGTTGGCTCT-AGTGCTGCGTGGGAC---------------------------------------------------------------------------------------------------------------------------------------------------------------------G-CCCA---CA-GCATGCA-GCAGACTAGAACTGCAACGGGCAAAGGGAATCCGACTGTTTAATTAAAACAAAGCATTGCGACGGCCGT-GGCCGGTGTTGACGCAATGTGATTTCTGCTCAGTGCTCTGAATGTCAAAGTGAAGAGATTCAATC-AAGCGCGGGTAAACAGCGGGAGTAACTATGACTCTCTTAAGGTAGCCAAATGCCTCGTCATCTAATTAGTGACGCGCATGAATGGATTAACGAGATTCCTACTGTCCCTATCTGCT-TCTAGCGAAACCACAGCCGAGGGAACGGGCTCGGCGAAATCGGCGGGGAAAGAAGACCCTGTTGAGCTTGACTCTATTCCGACTTTGTGAAACGAGTTAGGAGGTGTAGC-ATAGGTGGGA-----------GTTTTTGCACGTCCGTGAAATACCACTACTCTTAATCTCGTTTTACTTACCGGG-TTTG--TGTGG-GTGAG---------------------------------------------------------------------------------ACCACCGTCCGGGA-CATATTCAGGAGGGGAGTTTGGCTGGGGCGGCACATCTTCTACAAAACAACGAAGGTGTCCAAAGATAAGCTCAGTGAGAACAGAAATCTCACGTAGCGCAAAAGGGTAAAAGCTTGTTTGATTTTGATTTCCAGTGCGAGTCGAAAACGCGAAAGCGTGGCCTATCGATCCTTTT---ATGTTTCGAGATTTGAAGCAAGAGGTGTCAG-AAAAGTTACCACAGGG-ATAACTGGCTTGTGGCGGCCAAGCGTTCATAGCGACGTCGCTTTTTGATCCT-----------------CACCTGGTTGATCCTGCCAGTGGT--ATATGCTTGTCTCAAGGACTAAGCCATGCAAGTCTAA-GTATGAGTG--TTGTACA-ACGAAACTGCGAATGGCTCGGTAAAACAGCTAT-AGTTTCTTCGATGGTTA-CTAC----CGGATAACCGTAGTA-ATTCTAGAGCT-AATACGTGCCA-TTAAGACGGGGG----CCCCGTGGTACTATTTG-GAG--ATACAAACC------TGGTGATTCACACTTAT-TT-TTCTGATTGCG--------------CGACGCATCGTTCAAATTTCTGAC-CTATCAACTTTGGATGGTAAGGTATTGTCTTACCATGGTTTTGACGGGTAACGGAC-CGTGGGTGCGGGACTCCGGAGAGGGAGCCTGAGAAACGGCTACCACATCCAA-GGAAGGCAGCAGGCGCGCAAATTACCCAATCCGGACAC-CGGGAGGTAGTGACAAGAAATAGCAATAGAGGGCCCAATGG--GTTTTCTAATTGGAATGAGAACACGGTAAACATCT-TATCGAGGAGCCAGCAGAGGGCAAGTCTGGTGCCAGCAGCCGCGGTAATTCCAGCTCTGTAAGCGTATACCAAAGTTGTTGCAGTTAAAACGCTCGTAGTCGGACCTTGGCG------------------------------------------------------------------------------------------------------GGCGCGGCAAGACGGCCTCGCCACC--GTTTACTGTGAAAAAATTAGAGTGTTCAAAGCGGGCG-TTTGCCATGAATACATTAGCATGGAATAATAGAATAGGACCT-----CTGTTTTGTTGG--T-TTGTGAGTATCAGGTAATGATTAAGAGGGACGGTTGGGGGCATTTGTATTCCGGCGCTAGAGGTGAAATTCTTGGATTGCCGGAAGACAAACAGCTGCGAAAGCGTCTGCCAAGGACGTTTTCATTGATCAAGAACGAAAGTAAGGGGATCG-AAGACGATCAGATACCGTCGTAGTCCGTACCATAAACGTTGAGGACT-GGGGATT--------------------ACGCTCCGCACCCTTCGGGAAACCAAAGTATTTGCTTTCTGGGGGGAGTATGGTCGCAAGGCTGAAACTTAAAGGAATTGACGGAAGGGCATCACCGGGTGTGGAGCCTGCGGCTTAA-TTTGACTCAACACGGGG-AAACTTACCAGGTCCGGACATAGTAAGGATTGACAGATTGAGAGCTCTTTCTTGATTCTATGGTTGGTGGTGCATGGCCGTTCTTAGTTGGTGGAGTGATCTGTCTGGTTAATTCCGTTAACGAGCGAGACTTGGGCGTGCTAGCTAGG----------------------------------------CGGCCTTCCTAGACGGACTGCGG-GC---GTCT--AGTCCGCGGAAGCTCCAGGCAATAACAGGTCTGAGATGCCCTTAGATGTTCTGGGCCGCACGCGTGCTACACTGAGCGGGTCAACGGGTGAGGATGTGCGAAAGCATTTCCCAATC-TCTAAATCCGC-TCGTGATGGGGATAGAGGCTTGCAATTTTCCCTCTTGAACGAGGAATACCTTGTAAGCGCGGGTCATCATCCCGCGC-TGAATACGTCCCTGCC-CTTTGTACACACCGCC-CGTCGCTCCTACCGA-TTGAGTGGTCCGGTGAGGC-CTTGGGACTTGGTCAAAC-----------------------------------------CTTATCACTTAGAGGAAGGAGAAGTCGTAACAAGGT----IFSAHFGQLSIIFLWLSGMYFHGARFSNYVAWLSNPLSIKPSAQVVWPIVGQEILNADVGGGFQGVQITSGFFQLWRASGITTEFELYVTAIGGLFMSILMVFAGWFHYHKAAPKLEWFQNVESMMNHHLAGLLGLGCLGWAGHQIHVSLPINKLLDSGVSPKEIPLPHEFLVNRELMSQLYP----SFSKGILPFFTLNWNEYSDFLTFKGGLNPINGGLWLTDIAHHHLALSVLFIIAGHMYRTNWGIGHSMKEILEAHKGPFTGEGHKGLYEILTTSWHAQLAINLAMIGSLSIIVSHHMYAMPPYPFIGTDYATQLSLFTHHMWIGGFCIVGAGAHASIFMVRDYNIAQNYNNVLDRVIRHRDAIISHLNWVCIFLGFHSFGLYIHNDTMRALGRSQDMFSDTAIQLQPIFAQWIQNIHTLAPSTTSPNALATASYAFGGDVVSIGNKIVMMPIKLGTADFMVHHIHAFTIHVCVLILVKGFLFARNSRLIPDKSNRFCTWITSTENRLYIGWFGVVMIPTLLTATSVFIIAFVAAPPVDIDGIREPVAGSLLYGNNIISGAVIPSSAAIGIHFYPIWEAASLDEWLYNGGPYQLIVLHFLLGVCCYIGREWELSYRLGMRPWISVAFTAPVAAAAAVFLVYPIGQGSFSDGMPLGISGTFNFMLVFQAEHNILMHPFHQLGVAGVFGGSLFSAMHGSLVTSSLIRETTENESANNGYKFGQEEETYNIVAAHGYFGRLIFQYASFNNSRALHFFLGLWPVVGIWFTAMSVSTMAFNLNGFNFNQSVVDSQGRVINTMGYWDPEYVVKDTDVLALFRVSPQPGVDPVEASAAVAGESSTATWTVVWTDLLTACDLYRAKAYKVDAVPNTSDQYFAYIAYDIDLFEEGSIANLTASIIGNVFGFKAVKALRLEDMRIPVAYLKTFQGPATGLVVERERMDKFGRPFLGATVKPKLGLSGKNYGRVVYEGLRGGLDFLKDDENINSQPFMRWKERFLYSMEAVNRSIAATGEVKGHYMNVTAATMEDMYERAEFAKQLGTVIVMIDLVIGYTAIQSMGVWARKNDMILHLHRAGNSTYSRQKIHGMNFRVICKWMRMAGVDHIHAGTVVGKLEGDPLMIKGFYDTLLSTHLDVCLPQGIFFEQDWAALRKVTPVASGGIHCGQMHQLLDYLGNDVVLQFGGGTIGHPDGIQAGATANRVALEAMVIARNEGRDYVAEGPQILRDAAKTCGPLQTALDLWKDITFNYTSTDTADFVETPTANV-------------GGCMSMLIRMELAQPGNHLLLGNHQVYNVLITAHAFLMIFFMVMPVMIGGFGNWLVPIMIGSPDMAFPRLNNISFWLLPPSLCLLLLSAVVEVGVGTGWTVYPPLSSIQSHSGAAVDLAIFSLHISGASSILGAVNFISTILNMRNPGQSMYRIPLFVWSILVTAFLLLLAVPVLAGAITMLLTDRNFNTAFFDPSGGGDPILYQHLFIKSTGISLYFQFPEE--MPVPKEADGRDFLVNLIDSPGHVDFSSEVTAALRVTDGALVVVDSVEGVCVQTETVLRQALTERIKPVMTINKLDRSFLELQLDPEDMYQNFQRIVESANVLMATYQDDELGDVQVYPDKGTVAFSAGLHGWAFTLNRFSRMYAKKFGVEPERMTQRLWGDSFFNRKEKKWTKKE--TPGSVRAFCDFIIKPVKKIIELCMADKIDDLTKLLTSLDIKLTTEDKELRQKPLMKRVLQKWLPADQALLEMMVLHLPSPAQAQKYRAALLYEGPPDDVCCSAIRNCDPNGPLMLYISKMVPSSDKGRFIAYGRVFSGTVRSGMKVRIMGPNYVPGTKKDLAVKNIQRTLLMMGRRTDAVDSVPCGNTVGLVGLDQVIVKSGTLSDLEE--AFPLKDMKYSVSPVVRVAVEPKNPSDLPKLVEGLKRLAKSDPLV-QTITEESGEHVIAGAGELHLEICLKDLQEDFMNGAEIRVSNPVVTFRETIEGIDDPESNGVCLSKSPNKHNRLYIYASPLPEALPGAIDEGKVTPRDEPKARMKMLRDEYGMDEDAAK
075CeraRub  [Ceramium spp.                      ] CGGAGGAAAAGAAACTAACC-AGGATTCCCTTAGTAGCGGCGAGCGAACCGGGAAA-AGCCCAATATGAAAAGCC--TTTACAGGCGTTGTATTTT--GAGCA-GACTG-GAGGC------GTCAGTTCAGGT--AAGT-----GGCATGGAAATGTCTA-CCGTGGAGGGTGAAAGTCCCGTCCAACCTGGGC-AACGACGTT-CTCGTACA-GGTCTGTT-TCA--GTCGAGTCGGGTAGCTTGGGAATGCTGCTCTAA--TCGGTGGTAAATCTCATCGAAGGCTAAATACTGGTGGGAGACTGATAGCAAAAAA-GTACCGTGAGGGAAAGATGAAAAGCACTTTGAAAAGAGAGTGAAA-AGAACCTGAAACCATTCTGTGGGAAGCGTATTGCA------------------------------------------------------------------------------------------------------------------------------------------TCACAGAGGACGACAGAGG--GACGATGCGATTCGACCCGTCTTGAAACACGGACCAAGGAGTCTAGCACATCTGCGAGTCAAAGGGTG----TAAACCCC--AGGGCGCAGTGAAAGCAAACAGT-----------------------TTGAGGCGGCATAC-GATCGT----TGATTG-TAAG-TCTGACCTAGAGCAAATGTGCTGGGACCCGAAAGATGGTGAACTATGCCGGAGTAGGGCGAAGCCAGAGGAAAC-TCTGGTGGAGGCT-CGTAGCGGTGCTGACGTGCAAATCGCTCGTCCAACTCGGGTATAGGGGCGAAAGACTAATCGAACCATCTAGTAGCTGGTTCCCTCCGAAGTTTCTCTCAGGATAGCGGGCAGACA--------CGTTGTTT-TGTGCGGTAAAGCGAATGATTAGCGCA-CTCGGGGGCTTTTA-GCCTTCGGGCGATTCTCAAAC-TTTAAATGCGCAAG---------GGTGCCGCTGCTTTAT-TGAGCGGT---ACCG--TTAAAAACG-TCTGCCCTGTGGGCCACTTTTGGTAAGCAGAACTGGCGATACGGGATGAACCGTAAGCGTGGTTAAGGCG-TCAAATTATCCGCTCA--AAGAACCCAAAAAAGGTGTTGATTCATCGAGACAGCA-GGACGGTGGCCATGGAAGTCGGAATCCGCTAAGGAGTGTGTA-ACAACTCACCTGCCGAATGAATTAGCCCTGAAAATGGATGACGCTTAAGCGGATAGCCGACACCACGCCGTC---------------TGATATGAGTAGGAGG-GCGTGGCGGT-CGTATGG-AAGCG-TCCGT-GCGAACG-GGCGTGAAACGG-CCGCTAGTGCAGATCTTGGTGGTAGTAGCAAATATTCAAGTGAGA----TCCTTGAAGGACGAAGCGGGGAAGGGTTCCACGCGAACATTGATTGAGCGTGG-GTGAGTCGTTCCTAAGCCGAGTGGTCA----------TAGC-TGCGAAAGGGAAGCGGGTTGACA-TTCCCGCACGCGGATGTGGAG-CGGCGACGC--CATGAGGTGATGACGTTGGCGGTGGCTCTGGGCAGAGTTTTCTTTTCTGTTTGACCG-----GTACACTGTGTGGAATCCGCTTGT-CGGGAGAAACACGCGT--GCA-TGGGCATAGCGCCGGG-GCTTTTCCGGCGTCCA-GATCGCCACCGACGACCCTTGAAAAATCA-----------------------------------------------------------------------------------------------------CCCGCTGT--CAATCCACGCCGCGGCGTACCGATCACCGCATCAGGTCCCCAAGGTGAACAG-CCTCTGTTCAATATGAAAAATGCAGGTAAGGGAAGTCGGCAAATTAGACCCGTAACTTTGGGAAAAGGGTTGGCTCT-AGTGCTGCGTGGGAC---------------------------------------------------------------------------------------------------------------------------------------------------------------------G-CCCA---CA-GCATGCA-GCAGACTAGAACTGCAACGGGCAAAGGGAATCCGACTGTTTAATTAAAACAAAGCATTGCGACGGCCGT-GGCCGGTGTTGACGCAATGTGATTTCTGCTCAGTGCTCTGAATGTCAAAGTGAAGAGATTCAATC-AAGCGCGGGTAAACAGCGGGAGTAACTATGACTCTCTTAAGGTAGCCAAATGCCTCGTCATCTAATTAGTGACGCGCATGAATGGATTAACGAGATTCCTACTGTCCCTATCTGCT-TCTAGCGAAACCACAGCCGGGGGAACGGGCCCGGCGAAATCGGCGGGGAAAGAAGACCCTGTTGAGCTTGACTCTATTCTAATTTTGTGAGGCGAGTTGGGAGGTGTAGC-ATAGGTGGGA-----------GTGCTTGCACGTCCGTGAAATACCACTACTCCCAATCTCGCCTTACTTACCGGG-TTGG--TGTGG-GTGAG---------------------------------------------------------------------------------ACCACCGCCCGGCA-CACATTTAGGAGGGGAGTTTGGCTGGGGCGGCACATCTTCTACAAAACAACGAAGGTGTCCAAAGATGAGCTCAGTGAGAACAGAAATCTCACGTAGCGCAAAAGGGTAAAAGCTCGTTTGATTTTGATTTCCAGTGCGAGTCGAAAACGCGAAAGCGTGGCCTATCGATCCTTTT---ATGTTTCGAGATTTGAAGCAAGAGGTGTCAG-AAAAGTTACCACAGGG-ATAACTGGCTTGTGGCGGCCAAGCGTTCATAGCGACGTCGCTTTTTGATCCTTCGATGTCGGCTCTTCCCACCTGGTTGATCCTGCCAGTGGT--ATATGCTTGTCTCAAGGACTAAGCCATGCAAGTCTAA-GTATGAGTG--TTGTACA-ACGAAACTGCGAATGGCTCGGTAAAACAGCTAT-AGTTTCTTCGATGGTTA-CTACT---CGGATAACCGTAGTA-ATTCTAGAGCTAAATACGTGCCA-TACGGCGAGGTA----CCTCGTGGTACTAATTG-GAG--ATACAAACC------TGGTGATTCACACTTAT-TT-TTCTGATTGCG--------------CGACGCATCGTTCAAATTTCTGAC-CTATCAACTTTGGATGGTAAGGTATTGTCTTACCATGGTTTTGACGGGTAACGGAC-CGTGGGTGCGGGACTCCGGAGAGGGAGCCTGAGAAACGGCTACCACATCCAA-GGAAGGCAGCAGGCGCGCAAATTACCCAATCCGGACAC-CGGGAGGTAGTGACAAGAAATAGCAATAGAGGGCCCAATGG--GTTTTCTAATTGGAATGAGAACACGGTAAACATCT-TATCGAGGAGCCAGCAGAGGGCAAGTCTGGTGCCAGCAGCCGCGGTAATTCCAGCTCTGTAAGCGTATACCAAAGTTGTTGCAGTTAAAACGCTCGTAGTCGGACGTTGGCG------------------------------------------------------------------------------------------------------GGCGCCTCGAGTCGGCCTCGCCACC--GTTTACTGTGAAAAAATTAGAGTGTTCAAAGCGGGCG-TTTGCCATGAATACATTAGCATGGAATAATAGAATAGGACCT-----CTGTTTTGTTGG--T-TTGTGAGTATCAGGTAATGATTAAGAGGGACGGTTGGGGGCATTTGTATTCCGGCGTCAGAGGTGAAATTCTTGGAT-GCCGGAAGACAAACAGCTGCGAAAGCGTCTGCCAAGGACGTTTTCATTGATCAAGAACGAAAGTAAGGGGATCG-AAGACGATCAGATACCGTCGTAGTCTTTACCATAAACTATGAGGACT-GGGGATT--------------------ACGCTCGGCACCCTTCGGGAAACCAAAGTATTTGCTTTCTGGGGGGAGTATGGTCGCAAGGCTGAAACTTAAAGGAATTGACGGAAGGGCATCACCGGGTGTGGAGCCTGCGGCTTAA-TTTGACTCAACACGGGG-AAACTTACCAGGTCAGGACATAGTAAGGATTGACAGATTGAGAGCTCTTTCTTGATTCTATGGTTGGTGGTGCATGGCCGTTCTTAGTTGGTGGAGTGATCTGTCTGGTTAATTCCGTTAACGAGCGAGACTTGGGCGTGCTAGCTAGG----------------------------------------CGGCCTTCCTAGACGGACTGCGG-GC---GTCT--AGTCCGCGGAAGCTCCAGGCAATAACAGGTCTGAGATGCCCTTAGATGTTCTGGGCCGCACGCGTGCTACACTGAGCGGGTCAACGGGTGAGGATGTGCGAAAGCATTTCCCAATC-TCTAAATCCGC-TCGTGATGGGGATAGAGGCTTGCAACTTTCCCTCTTGAACGAGGAATACCTTGTAAGCGCGGGTCATCATCCCGCGC-TGAATACGTCCCTGCC-CTTTGTACACACCGCC-CGTCGCTCCTACCGA-TTGAGTGGTCCGGTGAGGC-CTTGGGACTTGGTCAAAC-----------------------------------------CTTATCACTTAGAGGAAGGAGAAGTCGTAACAAGGT----IFSAHFGQLSIIFLWLSGMYFHGARFSNYVAWLSNPIAIKPSAQVVWPIVGQEILNADVGGGFQGVQITSGFFQLWRASGITNETELYATAIGGLFMSILMIFAGWFHYHKAAPKLEWFQNVESMMNHHLSGLLGLGCLSWAGHQIHIALPINKLLDSGVSPKEIPLPHEFLVNRELMSQLYP----SFNKGILPFFTLNWNEYSDFLTFKGGLNPINGGLWLTDIAHHHLALSVLFLIAGHMYRTNWGIGHSMKEILEAHKGPFTGEGHKGLYEILTTSWHAQLAINLAMMGSLSIIVAHHMYAMPPYPFIGTDYATQLSLFTHHMWIGGFCIVGAGAHASIFMVRDYNIAQNYNNVLDRVIRHRDAIISHLNWVCIFLGFHSFGLYIHNDTMRALGRSQDMFSDTAIQLQPIFAQWIQNIHTLAPSNTSPNALATASYAFGGDIVSISNKIVMMPIKLGTADFMVHHIHAFTIHVCVLILVKGFLFARNSRLIPDKSNRFCTWITSTENRLYIGWFGVVMIPTLLTATSVFIIAFVAAPPVDIDGIREPVAGSLLYGNNIISGAVIPSSAAIGIHFYPIWEAASLDEWLYNGGPYQLIVLHFLLGVCCYIGREWELSYRLGMRPWISVAFTAPVVAAAAVFLVYPIGQGSFSDGMPLGISGTFNFMLVFQAEHNILMHPFHQLGVAGVFGGSLFSAMHGSLVTSSLIRETTENESANNGYKFGQEEETYNIVAAHGYFGRLIFQYASFNNSRALHFFLGLWPVVGIWFTSMSVSTMAFNLNGFNFNQSVVDSQGRVINTMGYWDPEYVVKDTDVLALFRVTPQPGVDPVEASAAVAGESSTATWTVVWTDLLTACDLYRAKAYKVDAVPNTSDQYFAYISYDIDLFEEGSIANLTASIIGNVFGFKAVKALRLEDMRIPVAYLKTFQGPATGLVVERERMDKFGRPFLGATVKPKLGLSGKNYGRVVYEGLRGGLDFLKDDENINSQPFMRWKERFLYSMEAVNRSIAATGEIKGHYMNITAATMEDMYERAEFAKQLGTVIIMIDLVIGYTAIQSMGVWSRKNDMILHLHRAGNSTYSRQKIHGMNFRVICKWMRMAGVDHIHAGTVVGKLEGDPLMIKGFYNTLLESHLEVTLSQGIFFEQDWAALRKVTPVASGGIHCGQMHQLLDYLGNDVVLQFGGGTIGHPDGIQAGATANRVALESMVIARNEKRDYVTEGPQILRDAAKTCGPLQTALDLWKDITFNYTSTDTADFVETPTANV-------------GGCMSMLIRMELAQPGNHLLLGNHQVYNVLITAHAFLMIFFMVMPVMIGGFGNWLVPIMIGSPDMAFPRLNNISFWLLPPSLCLLLLSAIVEVGVGTGWTVYPPLSSIQSHSGAAVDLAIFSLHISGASSILGAVNFISTILNMRNPGQSMYRIPLFVWSIFVTAVLLLLAVPVLAGAITMLLTDRNFNTSFFDPSGGGDPILYQHLFIKSTGISLFFEFPVE--MGLPKEADGRDFLINLIDSPGHVDFSSEVTAALRVTDGALVVVDSVEGVCVQTETVLRQALTERIKPVMTINKLDRSFLELQLDPEDMYQNFLRIIETANVIMSTYQDDELGDVQVYPDAGTVAFSAGLHGWAFTLNRFARMYSKKFGVEPEKMTQRLWGDSFFNRKEKKWTKRE--GPGSVRAFCDFIIKPVKKIIDLSMADKIEELSKLLQSLDIKLTTEEKELRQKPLMKRVLQKWLPADQALLEMMVLHLPSPARAQKYRAELLYEGPPDDACCTAIRNCDPNGPLMLYISKMVPSSDKGRFIAYGRVFSGTVRSGMKVRIMGPNYVPGTKKDLAVKNVQRTLLMMGRRTDAVDSVPCGNTVGLVGLDQVIIKSGTLSDLEE--AFPLKDMKYSVSPVVRVAVEPKNPSDLPKLVEGLKRLAKSDPLV-QTITEESGEHVIAGAGELHLEICLKDLQDDFMNGAEIRVSNPVVTFRETIEGIEDPENNGVCLSKSPNKHNRLYIFASPLPESLPTAIDDGKVTPRDEPKARMKMLRDEFGMEENAAK
096SpyrFil  [Spyridia filamentosa               ] -------------------------------------------------------------------------------------------------------------------------------------------------------------------------------------------------------------------------------------------------------------------------------------------------------------------------------------------------------------------------------------------------------------------------------------------------------------------------------------------------------------------------------------------------------------------------------------------------------------------------------------------------------------------------------------------------------------------------------------------------------------------------------------------------------------------------------------------------------------------------------------------------------------------------------------------------------------------------------------------------------------------------------------------------------------------------------------------------------------------------------------------------------------------------------------------------------------------------------------------------------------------------------------------------------------------------------------ATGGCGCTGAAGCGGGTAGCCGACACCACGCCGTC---------------TGGGATGAGTAGGAGG-GCGTGGCGGT-TGTATCG-AAGCG-TGGAT-GCGAATC-TGCGTGGAACAG-CCGCTAGTGCAGATCTTGGTGGTAGTAGCAAATATTCAAGCGAGA----TCCTTGAAGGGCGAAGCGGGGAAGGGTTCCACGCGAACATTGATTGGGCGTGG-GTGAGTCGTTCCTAAGCCGCGTGGCAA----------TAGC-TGCGAAAGGGAAGCAGGTTGACA-TTCCTGCACACGGATGTGGAA-CGGCGACGA--TATGAGGCGATCACGCTGGCGGTGGCGCTGGGCAGAGTTGTCTTTTCTGTTTGACCA-----ACTTGCTGTGTGGAATCCGCTTGT-CGGGAGAAACACGCAG--GTA-CGGGCAGAGCGCCGGG-GCTTTTCCGGCGTCCA-GCTCGCCACCGACGGCCCTTGAAAAATTG-----------------------------------------------------------------------------------------------------CCTGCTGG--AGATCCACGCCGTGGCGTACCGATAACCGCATCAGGTCCCCAAGGTGAACAG-CCTCTGCTCAGTATGAACAATGCAGGTAAGGGAAGTCGGCAAATTGGACCC-TAACTTTGGGAAAAGGGTTGGCTCT-AGTGCTGCGTGGGAC---------------------------------------------------------------------------------------------------------------------------------------------------------------------G-CCCA---CA-GCATGCA-GCAGACTAGAACTGCAACGGGCAAAGGGAATCCGACTGTTTAATTAAAACAAAGCATTGCGAA-------------------------------------------------------------------------------------------------------------------------------------------------------------------------------------------------------------------------------------------------------------------------------------------------------------------------------------------------------------------------------------------------------------------------------------------------------------------------------------------------------------------------------------------------------------------------------------------------------------------------------------------------------------------------------------------------------------------------------------------------------------------------------------------------------------------CACCTGGTTGATCCTGCCAGTGGT--ATATGCTTGTCTCAAGGACTAAGCCATGCAAGTCTAG-GTATGAGTG--TTGTACA-ACGAAACTGCGAATGGCTCGGTAAAACAGCTAT-AGTTTCTTCGACGCT-A-CTACT---CGGATAACCGTAGTA-ATTCTAGAGCT-AATACGTGCCC-GAAGGCGAGTCC----TCTCGTGGTATAAGTTG-GAG--ATACAAACC------TGGTGATTCACAACTTC-TT-TTCTGATTGGC--------------CGACGCGTCGTTCAAATTTCTGAC-CTATCAACATT-GATGTTAGGGTAGTGTCCTACCATGGTATTGACGGGTAACGGAC-CGTGGGTGCGGGACTCCGGAGAGGGAGCCTGAGAAACGGCTACCACATCCAA-GGAAGGCAGCAGGCGCGCAACTTACCCAATCCGGACAC-CGGGAGGTAGTGACAAGAAATAGCAATAGAGGGCCCGATGG--GTTTTCTAATTGGAATGAGAACAAGGTAAACAGCT-TATCGAGGAGCCAGCAGAGGGCAAGTCTGGTGCCAGCAGCCGCGGTAATTCCAGCTCTGTAAGCGTATACCAAAGTTGTTGCAGTTAAAACGCTCGTAGTCGTATATTGGCG------------------------------------------------------------------------------------------------------GGCATGTCGGGGCGTCCTCGCCACC--GTTTACTGTGAAAAAATTAGAGTGTTCAAAGCGGGCG-ATTGCCATGAATACATTAGCATGGAATAATAGAATAGGACTT-----TTATTTTGTTGG--T-TTGTTGAGATCAGGTAATGATTAAGAGGGACGGTTGGGGGCATTTGTATTCCGACGTCAGAGGTGAAATTCTTGGATTGCCGGAAGACAAACAGCTGCGAAAGCGTCTGCCAAGGACGTTTTCATTGATCAAGAACGAAAGTAAGGGGATCG-AAGACGATCAGATACCGTCGTAGTCTTTACTATAAACGATGAGGACT-GGGGATT--------------------ACGCTCGGCACCCTTCGGGAAACCAAAGTGTTTGCTTTCTGGGGGGAGTATGGTCGCAAGGCTGAAACTTAAAGGAATTGACGGAAGGGCATCACCGGGTGTGGAGCCTGCGGCTTAA-TTTGACTCAACACGGGG-AAACTTACCAGGTCCGGACATAGTGAGGATTGACAGATTGAGAGCTCTTTCTTGATTCTATGGTTGGTGGTGCATGGCCGTTCTTAGTTGGTGGAGTGATCTGTCTGGTTAATTCCGTTAACGAGCGAGACCTGGGCGTGCTAGCTAGG----------------------------------------CGGCCTTCCTAGACGGACTGTGG-GC---GTCT--AGTCCACGGAAGCTCCAGGCAATAACAGGTCTGAGATGCCCTTAGATGTTCTGGGCCGCACGCGTGCTACACTGAGCGGAGCAACGGGTGAGGATGCGCGAGAGCGTTTCCCAATC-TCTAAATCCGC-TCGTGCTGGGGATCGAGGCTTGCAATTTTCCCTCTTGAACGAGGAATACCTTGTAAGCGCGGGTCATCATCCCGTGC-TGAATACGTCCCTGCC-CTTTGTACACACCGCC-CGTCGCTCCTACCGA-TTGAGTGGTCCGGTGAGGC-CTTGGGACTTGGTCAAAC-----------------------------------------CTTATCACTTAGAGGAAGGAGAAGTCGTAACAAGGT----IFSAHFGQLAIIFLWLSGMYFHGARFSNYTAWLNNPSVIKPSAQIVWPIVGQEILNADVGGGFQGIQITSGFFQLWRASGITTEFQLYATAIGGLFMAALMVFAGWFHYHKAAPKLEWFQNAESMMNHHLSGLLGLGCLGWAGHQIHIALPINKLLDSGVAPSEIPLPHEFMINRELMAQLYP----SFNKGIIPFFTLNWNEYSDFLTFKGGLNPVNGGLWLTDIAHHHLALAVLFIVAGHMYRTNWGIGHSMKEILEAHKGPFTGEGHKGLYEILTTSWHAQLAINLAMMGSLSIIVAHHMYAMPPYPYIATDYATQLSLFTHHMWIGGFCVVGAGAHASIFMVRDYNPAQNYNNVLDRIIRHRDAIISHLNWVCIFLGFHSFGLYIHNDTMRALGRSQDMFSDTAIQLQPIFAQWIQNIHTLAPSSTSPNSLATASYAFGGDIVAVNNKIAMMPIKLGTADFMVHHIHAFTIHVCVLILIKGFLFSRNSRLIPDKSNRFCTWITSTENRLYIGWFGVVMIPTLLTATSVFIIAFVAAPPVDIDGIREPVAGSLLYGNNIISGAVIPSSAAIGIHFYPIWEAASLDEWLYNGGPYQLIVLHFLLGVCCYIGREWELSYRLGMRPWISVAFTAPVAAAAAVFLVYPIGQGSFSDGMPLGISGTFNFMLVFQAEHNILMHPFHQLGVAGVFGGSLFSAMHGSLVTSSLIRETTESESANNGYKFGQEEETYNIVAAHGYFGRLIFQYASFNNSRALHFFLGLWPVVGIWFTAMSVSTMAFNLNGFNFNQSVVDSQGRVINTMGYWDPKYVVKETDVLALFRVTPQPGVDPVEASAAVAGESSTATWTVVWTDLLTACDLYRAKAYKVDEVPNSTEQYFAYIAYDIDLFEEGSIANLTASIIGNVFGFKAVKALRLEDMRIPYAYLKTFQGPATGLVVERERMDKFGRPFLGATVKPKLGLSGKNYGRVVYEGLKGGLDFLKDDENINSQPFMRWKERFLYSMEAVNRSIAATGEVKGHYMNVTASTMEDMYERAEFAKDLGTVIIMIDLVIGYTAIQSMGIWARKNDMILHLHRAGNSTYSRQKNHGMNFRVICKWMRMAGVDHIHAGTVVGKLEGDPKMIKGFYRTLLEPFLEVELPQGIFFEQDWASLRKVTPVASGGIHCGQMHQLIQYLGNDVVLQFGGGTIGHPDGIQAGATANRVALESMIIARNEGRDYISEGPQILRDAAKTCGPLQTALDLWKDITFNYTSTDTADFAETPTANV---------------------------------------------------------------------------------------------------------------------------------------------------------------------------------------------------------------------------------------------------------------------------------------------------------------------------------------------------------------------------------------------------------------------------------------------------------------------------------------------------------------------------------------------------------------------------------------------------------------------------------------------------------------------------------------------------------------------------------------------------------------------------------------------------------------------
201AcroCar  [Acrosymphyton caribaeum            ] CGGAGGAAAAGAAACTAACC-AGGATTCCCCTAGTAGCGGCGAGCGAAGCGGGAAA-AGCCCAATATGAAAAGCCTGCTTGCAGGCGTTGTA-GTT--GAGCG-TCCTT-GAGGT------GTCAGTGCAGGA--AAGT-----CGCATGGAAATGCGCA-CCGCGGAGGGTGAAAGTCCCGTCCATCCTGCAC-AC-GACT-C-TTCGTACA-AGGTCGTT-TCA--GACGAGTCGGGTAGCTTGGGAATGCTGCTCTAA--TTGGTGGTAAATCTCATCAAAGGCTAAATAACAGTGGGAGACCGATAGCGAACAA-GTACCGTGAGGGAAAGATGACAAGCACTTTGAAAAGAGGGTGAAA-AGAGCCTGAAACCGTTACGGGGGAAGCGGATTGCG------------------------------------------------------------------------------------------------------------------------------------------TTGGAGAGGACAGCGGAGC--GACGACGCGATACGACCCGTCTTGAAACACGGACCAAGGAGTCTAGCGCGGTTGCGAGTCAAAGGGTA----TAAACCTG--TGGGCGAAGTGAAAGCGATCAGT-----------------------TTGGGGCGTCATAC-AATCGT----TGATTG-TAGG-TACGACCTTGAGCAGTTGCGCTGGGACCCGAAAGATGGTGAACTATGCCGGAGTAGGGCGAAGCCAGAGGAAAC-TCTGGTGGAGGCT-CGTAGCGGTGCTGACGTGCAAATCGCTCGTCGAACTTGGGTATAGGGGCGAAAGACTAATCGAACCATCTAGTAGCTGGTTCCCTCCGAAGTTTCTCTCAGGATAGCGGGCCGACA--------TGTTGTTT-TGTGCGGTAAAGCGAATGATTAGCGCA-TTCGGGGGCTTTTA-GCCTTTGGGCGATTCTCAAAC-TTTCAATGCGCAAG---------GGTACCGGTGCTTTGT-TGAGCGGT---ACCG--ACAAAAACG-TCGGCCCTGTGGGCCACTTTTGGTAAGCAGAACTGGCGATACGGGATGAACCGTAAGCGTGGTTAAGGCG-CCGGATTACCCGCTTA--GAGATCCCACAAAAGGTGTTGATTCATCGAGACAGCA-GGACGGTGGCCATGGAAGTCGGAATCCGCTAAGGAGTGTGTA-ACAACTCACCTGCCGAATGAATTAGCCCTGAAAATGGATGGCGCTTAAGCGGGTAGCCGACACCACGCCGTC---------------TGAGATGAGTAGGAGG-GCGTGGCGGG-TGTGTCG-AAGCA-TGCGT-GCAGACG-CGTGTGGAACAG-CCGCTAGTGCAGATCTTGGTGGTAGTAGCAAATATTCAAGCGAGA----TCCTTGAAGGGCGAAGCGGGGAAGGGTTCCACGCGAACATTGATTGGGCGTGG-GTGAGTCGTACCTAAGCCGAGTGGCAA----------TTGC-TGCGAAAGGGAAGCAGGTTGAAA-TTCCTGCACACGGATGTGGAG-CGGCGACGC--TTTGAGGCGATCACGTTGGCGGTGGCGCTGGGCAGAGTTGTCTTTTCTGTTTGACCG-----GTGTGCTGTGTGGAATCCGCTTGT-CGGGCGAAACACGCAC--ATA-CGGGCAGAGCGCCGGG-GCTTTTCCGGCGTCCA-GCTCGCCACCGACGACCCTTGAAACATTG-----------------------------------------------------------------------------------------------------CCTACTGA--AAATCCACGCCGTGGCGTACCGATCACCGCATCAGGTCCCCAAGGTGAACAG-CCTCTGCTCAGTATGAAAAATGCAGGTAAGGGAAGTCGGCAAATTGGACCCGTAACTTTGGGAAAAGGGTTGGCTCT-AGTGCTGCGTGGGAC---------------------------------------------------------------------------------------------------------------------------------------------------------------------G-CCCA---CA-GCATGCA-GCAGACTAGAACTGCAACGGGCAAAGGGAATCCGACTGTTTAATTAAAACAAAGCATTGCGAGGGCCGT-GGCCGGTGATGACGCAATGTGATTTCTGCTCAGTGCTCTGAATGTCAAAGTGAAGAGATTCAATC-AAGCGCGGGTAAACAGCGGGAGTAACTATGACTCTCTTAAGGTAGCCAAATGCCTCGTCATCTAATTAGTGACGCGCATGAATGGATTAACGAGATTCCTACTGTCCCTATCTGCT-TCTAGCGAAACCACAGCCGAGGGAACGGGCTCGGCGAAATCGGCGGGGAAAGAAGACCCTGTTGAGCTTGACTCTATTCTAATTTTGTGAAGCAAGTTGGGAGGTGTAGC-ATAGGTGGGA-----------GTACTTGTACGCCAGTGAAATACCACTACTCCCAGTCTTGCTTTACTTACTGGG-TTGG--TGTGG-ATGAG---------------------------------------------------------------------------------ACCACAGCCCAGAA-CAGATTTAGGAGGGGAGTTTGGCTGGGGCGGCACATCTTCTACAAGACAACGAAGGTGTCCAAAGATAAGCTCAGTGAGAACAGAAATCTCACGTAGCGCAAAAGGGTAAAAGCTTGTTTGATTTTGATTTTCAGTGCGAGTCGAAAACGCGAAAGCGTGGCCTATCGATCCTTTC---ACGATTCGAGATTTGAAGCGAGAGGTGTCAG-AAAAGTTACCACAGGG-ATAACTGGCTTGTGGCGGCCAAGCGTTCATAGCGACGTCGCTTTTTGATCCTTCGATGTCGGCTCTTCCCACCTGGTTGATCCTGCCAGTGGT--ATATGCTTGTCTCAAGGACTAAGCCATGCAAGTGTAA-GTATGAGTG--TTGTACA-ACGAAACTGCGAATGGCTCGGTAAAACAGCTAT-AGTTTCTTCGATGGTTA-CTACT---CGGATAACCGTAGTA-ATTCTAGAGCT-AATACGTGCCA-CAAGACGGGGCG----CCTCGTGGTATAAATTG-GAG--ATACAAACC------TGGTGATTCACGATTTC-TT-TTCTGATTGCG--------------CGACGCATCGTTCAAATTTCTGAC-CTATCAACTTTGGATGGTAAGGTATTGTCTTACCATGGTTGTGACGGGTAACGGAC-CGTGGGTGCGGGACTCCGGAGAGGGAGCCTGAGAGACGGCTACCACATCCAA-GGAAGGCAGCAGGCGCGCAAATTACCCAATCCGGACAC-CGGGAGGTAGTGACAAGAAATAGCAATAGAGGGCCCAATGG--GTTTTCTAATTGGAATGAGAACAAGGTAAACAGCT-TATCGAGGAGCCAGCAGAGGGCAAGTCTGGTGCCAGCAGCCGCGGTAATTCCAGCTCTGTAAGCGTATACCAAAGTTGTTGCAGTTAAAACGCTCGTAGTCGGAATTTGGCG------------------------------------------------------------------------------------------------------GGCGATGCGGGGCGTCCTCGCCACC--GTTTACTGTGAAAAAATTAGAGTGTTCAAAGCGGGCG-TTTGCCATGAATACATTAGCATGGAATAATAGAATAGGACCT-----CTGTTTTGTTGG--T-TTGTGAGGAATGGGTAATGATTAAGAGGGACGGTTGGGGGCATTTGTATTCCGGCGTCAGAGGTGAAATTCTTGGATTGTCGGAAGACAAACAGCTGCGAAAGCGTCTGCCAAGGACGTTTTCATTGATCAAGAACGAAAGTAAGGGGATCG-AAGACGATCAGATACCGTCGTAGTCTTTACTATAAACGATGAGGACT-GGGGATC--------------------CCGTCCGGCACCCTTCGGGAAACCAAAGTGTTTGCTTTCTGGGGGGAGTATGGTCGCAAGGCTGAAACTTAAAGGAATTGACGGAAGGGCATCACCGGGTGTGGAGCCTGCGGCTTAA-TTTGACTCAACACGGGG-AAACTTACCAGGTCAGGACATAGTGAGGATTGACAGATTGAGAGCTCTTTCTTGATTCTATGGTTGGTGGTGCATGGCCGTTCTTAGTTGGTGGAGTGATCTGTCTGGTTAATTCCGTTAACGAGCGAGACTTGGGCGTGCTAGCTAGG----------------------------------------CGGCCTTCCTAGACGGACTGCGG-GC---GTCT--AGTCCGCGGAAGCTCCAGGCAATAACAGGTCTGAGATGCCCTTAGATGTTCTGGGCCGCACGCGTGCTACACTGAGCGGATCAACGGGTGAGGATGTGCGAGAGCGCTTCCCAATC-TCTAAATCCGC-TCGTGCTGGGGATCGAGGCTTGCAATTTTCCCTCTTGAACGAGGAATACCTTGTAAGCACGGGTCATCATCCCGTGC-TGAATACGTCCCTGCC-CTTTGTACACACCGCC-CGTCGCTCCTACCGA-TTGAGTGGTCCGGTGAGGC-CTTGGGACTTGGTCAAAC-----------------------------------------CTTATCACTTAGAGGAAGGAGAAGTCGTAACAAGGT----IFSAHFGQLAIIFLWLSGMYFHGARFSNYIAWLSNPTTIKPSAQIVWPIVGQEILNGDVGGGFQGVQITSGFFQLWRASGITTEFELYVTAIGGLFMASLMVFAGWFHYHKAAPKLEWFQNVESMMNHHLAGLLGLGCLGWAGHQIHIALPINKLLDSGVSPQEIPLPHEFMINRDLLCQLYP----GFSKGIIPFFTLNWNEYSDFLTFKGGLNPVTGGLWLSDIAHHHLALAVLFLVAGHMYRTNWGIGHSMKEILEAHKGPFTGEGHKGLYEILTTSWHAQLAINLAMMGSLSIIVAHHMYAMPPYPYIATDYPTQLSLFTHHIWIGGFCIIGAGAHASIFMVRDYNPAQNYNNILDRVIRHRDAIISHLNWVCIFLGFHAFGLYIHNDTMRALGRSQDMFSDTAIQLQPVFAQWVQNIHTLAPSNTSPNSLATASYAFGGDVVSIGNKIAMMPISLGTADFMVHHIHAFTIHVTVLIMVKGFLFSRNSR--------FCTWITSTENRLYIGWFGVVMIPTLLTATSVFIIAFVAAPPVDIDGIREPVAGSLLYGNNIISGAIIPSSAAIGIHFYPIWEAASLDEWLYNGGPYELIVLHFLLGVCCYIGREWELSYRLGMRPWISVAFTAPVAAAAAVFLVYPIGQGSFSDGMPLGISGTFNFMLVFQAEHNILMHPFHQLGVAGVFGGSLFSAMHGSLVTSSLIRETTENESANNGYKFGQEEETYNIVAAHGYFGRLIFQYASFNNSRALHFFLGMWPVVGIWFTAMSVSTMAFNLNGFNFNQSVVDSQGRVINTMGYWDPDYVVKETDVLALFRVTPQPGVDPVEASAAVAGESSTATWTVVWTDLLTACDLYRAKAYKVDAVPNTSDQYFAYISYDIDLFEEGSIANLTASIIGNVFGFKAVKALRLEDMRIPVAYLKTFQGPATGIVVERERMDKYGRPFLGATVKPKLGLSGKNYGRVVYEGLKGGLDFLKDDENINSQPFMRWKERFLYSIEGVNRAIAGTGEVKGHYMNVTAATMENMYERAEFAKQMGTIIIMIDLVIGYTAIQTMAIWARKNDMILHLHRAGNSTYSRQKIHGMNFRVICKWMRMAGVDHIHAGTVVGKLEGDPLMIRGFYNTLLETHLDINLPQGIFFEQDWASLRKVTPVASGGIHCGQMHQLLDYLGEDVVLQFGGGTIGHPDGIQAGATANRVALESMVIARNEGRDFVAEGPQILRDAAKTCGPLQTALDLWKDITFNYTSTDTADFVETPTANV-----------------------------------------------------------------------------------------------------------------------------------------------------------------------------------------------------------------------------IKSTGISLFFHFPEE--LPLPKEADGRSFLINLIDSPGHVDFSSEVTAALRVTDGALVVVDSVEGVCVQTETVLRQALTERIKPVMTINKLDRSFLELQLDPEDMYQNFSRIIETANVIMSTYMDDQLGDVQVYPDTGTVAFSAGLHGWAFTLNRFARMYSKKFGVEPEKMTQRLWGDSFFNRKEKKWTKRE--SGGAVRAFCEFIIKPIKKIIELCMSDKVEELAKLLTSLEIKLTTEDKELRQKPLMKRVLQKWLPADQALLEMMVLHLPAPAHAQKYRAELLYEGPPDDACCTAIRNCDPNGPLMLYISKMVPSSDKGRFIAYGRVFSGTVRSGMKVRIMGPNYVPGTKKDLAVKNIQRTLLMMGRRTDAVDSVPCGNTVGLVGLDQVLVKSGTLSDSEE--AFPLKDMKYSVSPVVRVAVEPKNPSDLPKLVEGLKRLAKSDPLV-QTLTEESGEHVIAGAGELHLEICLKDLQEDFMNGAEIVVSNPVVTFRESIEGVEEPESSAVCLSKSPNKHNRLYIYASPLPDELPNAIEDGKVTPRDDGKARMKVLRDEYGMPEDAAK
202SchiSch  [Schimmelmannia shousboei           ] ------AAAAGAAACTAACT-AGGATTCCCTCAGTAGCGGCGAGCGAAGCGGGAAA-AGCCCAAACTGAAAAGCCTGCTTGCAGGCGTTGTA-GTT--GAGCG-TCCTT-GAGGT------GTCAGTGCAGGA--AAGT-----CGCATGGAAATGCGTG-CCGTGGAGGGTGAGAGCCCCGTCCATCCTGCAC-AA-GACT-C-TTCGTACA-AGGGCGTT-TCA--GACGAGTCGGGTAGCTTGGGAATGCTGCTCTAA--TTGGTGGTAAATCTCATCAAAGGCTAAATAACGGTGGGAGACCGATAGCGAACAA-GTACCGTGAGGGAAAGATGACAAGCACTTTGAAAAGAGGGTGAAA-AGAACCTGAAACCGTTACGGGGGAAGCGGATTGCG------------------------------------------------------------------------------------------------------------------------------------------TTGGAGAGGACGGCGGAGT--GACGACGCGATACGACCCGTCTTGAAACACGGACCAAGGAGTCTAGCGCGGTTGCGAGTCAAAGGGTG----AAAGCCTG--TGGGCGAAGTGAAAGCGATCAGT-----------------------TTGGGGCGTCATAC-GATCGT----TGATTG-TAGG-TACGACCTTGAGCAGTTGCGCTGGGACCCGAAAGATGGTGAACTATGCCGGAGTAGGGCGAAGCCAGAGGAAAC-TCTGGTGGAGGCT-CGTAGCGGTGCTGACGTGCAAATCGCTCGTCGAACTTGGGTATAGGGGCGAAAGACTAATCGAACCATCTAGTAGCTGGTTCCCTCCGAAGTTTCTCTCAGGATAGCGGGCCGACT--------GGTTGTTT-TGTGCGGTAAAGCGAATGATTAGCGCA-CTCGGGGGCTTTCA-GCCTTCGGGCGATTCTCAAAC-TTTCAATGCGCAAG---------GGTACCGGTGCTTTGT-TGAGCGGT---ACCG--ATAAAAACG-TCGGCCCTGTGGGCCACTTTTGGTAAGCAGAACTGGCGATACGGGATGAACCGTAAGCATGGTTAAGGCG-CCAAATTGCTCGCTTA--TAGAACCCAAAAAAGGTGTTGATTCATCGAGACAGCA-GGACGGTGGCCATGGAAGTCGGAATCCGCTAAGGAGTGTGTA-ACAACTCACCTGCCGAATGAATTAGCCCTGAAAATGGATGGCGCTTAAGCGGGCAGCCGACACCATGCCGTC---------------TGGGATGAGTAGGAGG-GCGTGACGGC-TGTATCG-AAGCA-TGTGT-GCAGACA-CGTGTGGAACAG-CCGCTAGTGCAGATCTTGGTGGTAGTAGCAAATATTCAAGCGAGA----TCCTTGAAGGGCGAAGCGGGGAAGGGTTCCACGCGAACATTGATTGGGCGTGG-GTGAGTCGTACCTAAGCCGAGTGGCAA----------TTGC-TGCGAAAGGGAAGCAGGTTGAAA-TTCCTGCACACGGATGTGGAG-CGGCGACGC--TTTGAGGCGATCACGCTGGCGGTGGCGCTGGGCAGAGTTTTCTTTTCTGTTTGACCG-----GCGCGCAGTGTGGAATCCGCTTGT-CGGGAGAAACACGCGT--GTA-CGGGCAGAGCGCCGGG-GCTTTTCCGGCGTCCA-GCTCGCCACCGACGGCCCTTGAAACATTG-----------------------------------------------------------------------------------------------------CCTACTGA--AAATCCACGCCGTGGCGTACCGATCACCGCATCAGGTCCCCGAGGTGAACAG-CCTCTGCTCAGTATGAAAAATGCAGGTAAGGGAAGTCGGCAAATTGGACCCGTAACTTTGGGAAAAGGGTTGGCTCT-AGTGCTGCGTAGGAC---------------------------------------------------------------------------------------------------------------------------------------------------------------------G-CCTA---CA-GCATGCA-GCAAACTAGAACTGCAACGGGCAAAGGGAATCCGACTGTTTAATTAAAACAAAGCATTGCGAGGGCCGA-GGCCGGTGATGACGCAATGTGATTTCTGCTCAGTGCTCTGAATGTCAAAGTGAAGAGATTCAATC-AAGCGCGGGTAAACAGCGGGAGTAACTATGACTCTCTTAAGGTAGCCAAATGCCTCGTCATCTAATTAGTGACGCGCATGAATGGATTAACGAGATTCCTACTGTCCCTATCTGCT-TCTAGCGAAACCACAGCCGGGGGAACGGGCTCGGCGAAATCGGCGGGGAAAGAAGACCCTGTTGAGCTTGACTCTATTCTAATTTTGTGAAGCAAGTTGGGAGGTGTAGC-ATAGGTGGGA-----------GTGTTCGCACGTCCGTGAAATACCACTACTCCCAGTCTTGCTTTACTTACTGGG-TTGG--TGTGG-ATGAG---------------------------------------------------------------------------------ACCACAGCCCAGCA-CACATTTAGGAGGGGAGTTTGGCTGGGGCGGCACATCTTCTACAAGACAACGAAGGTGTCCAAAGATAAGCTCAGTGAGAACAGAAATCTCACGTAGCGCAAAAGGGTAAAAGCTTGTTTGATTTTGATTTTCAGTGCGAGTCGAAAACGCGAAAGCGTGGCCTATCGATCCTTTC---ACGATTCGAGATTTGAAGCGAGAGGTGTCAG-AAAAGTTACCACAGGG-ATAACTGGCTTGTGGCGGCCAAGCGTTCATAGCGACGTCGCTTTTTGATCCT-----------------CACCTGGTTGATCCTGCCAGTGGT--ATATGCTTGTCTCAAGGACTAAGCCATGCAAGTGTAA-GTATGAGTG--TTGTACA-ACGAAACTGCGAATGGCTCGGTAAAACAGCTAT-AGTTTCTTCGATGGTTA-CTACT---CGGATAACCGTAGTA-ATTCTAGAGCT-AATACGTGCCA-TTTGACGGGGCG----CCTCGTGGTATAAATTG-GAG--ATACAAACC------TGGTGATTCACGATTTC-TT-TTCTGATTGCG--------------CGACGCATCGTTCAAATTTCTGAC-CTATCAACTTTGGATGGTAAGGTATTGTCTTACCATGGTTGTGACGGGTAACGGAC-CGTGGGTGCGGGACTCCGGAGAGGGAGCCTGAGAGACGGCTACCACATCCAA-GGAAGGCAGCAGGCGCGTAAATTACCCAATCCGGACAC-CGGGAGGTAGTGACAAGAAATAGCAATAGGGGGCCCAATGG--GTTTTCTAATTGGAATGAGAACAAGGTAAACAGCT-TATCGAGGAGCCAGCAGAGGGCAAGTCTGGTGCCAGCAGCCGCGGTAATTCCAGCTCTGTAAGCGTATACCAAAGTTGTTGCAGTTAAAACGCTCGTAGTCGGAATTTGGTG------------------------------------------------------------------------------------------------------GGCGATGCGGGGCGTCCTCGCCACC--GTTTACTGTGAAAAAATTAGAGTGTTCAAAGCGGGCG-TTTGCCATGAATACATTAGCATGGAATAATAGAATAGGACCT-----CTGTTTTGTTGG--T-TTGTGAGGAATGGGTAATGATTAAGAGGGACGGTTGGGGGCATTTGTATTCCGGCGTCAGAGGTGAAATTCTTGGATTGTCGGAAGACAAACAGCTGCGAAAGCGTCTGCCAAGGACGTTTTCATTGATCAAGAACGAAAGTAAGGGGATCG-AAGACGATCAGATACCGTCGTAGTCTTTACTATAAACGATGAGGACT-GGGGATC--------------------CCGTCCGGCACCCTTCGGGAAACCAAAGTGTTTGCTTTCTGGGGGGAGTATGGTCGCAAGGCTGAAACTTAAAGGAATTGACGGAAGGGCATCACCGGGTGTGGAGCCTGCGGCTTAA-TTTGACTCAACACGGGG-AAACTTACCAGGTCCGGACATAGTGAGGATTGACAGATTGAGAGCTCTTTCTTGATTCTATGGTTGGTGGTGCATGGCCGTTCTTAGTTGGTGGAGTGATCTGTCTGGTTAATTCCGTTAACGAGCGAGACTTGGGCGTGCTAGCTAGG----------------------------------------CGGCCTTCCTAGACGGACTGCGG-GC---GTCT--AGCCCGCGGAAGCTCCAGGCAATAACAGGTCTGAGATGCCCTTAGATGTTCTGGGCCGCACGCGTGCTACACTGAGCGGATCAACGGGTGAGGATGTGCGAGAGTGCTTCCCAATC-TCTAAATCCGC-TCGTGCTGGGGATCGAGGCTTGCAATTTTCCCTCTTGAACGAGGAATACCTTGTAAGCACGGGTCATCATCCCGTGC-TGAATACGTCCCTGCC-CTTTGTACACACCGCC-CGTCGCTCCTACCGA-TTGAGTGGTCCGGTGAGGC-CTTGGGACTTGGTCAAAC-----------------------------------------CTTATCACTTAGAGGAAGGAGAAGTCGTAACAAGGT----IFSAHFGQLAIIFLWLSGMYFHGARFSNYVAWLSNPTNIKPSAQIVWPIVGQEILNGDVGGGFQGVQITSGFFQLWRASGITTEFELYVTAIGGLIMASLMVFAGWFHYHKAAPKLEWFQNVESMMNHHLAGLLGLGCLGWAGHQIHISLPINKLLDSGVSPQEIPLPHEFMVNKDLMCQLYP----SFSKGIIPFFTLNWNEYSDFLTFKGGLNPITGGLWLSDIAHHHLALSVLFLVAGHMYRTNWGIGHRMKEILEAHKGPFTGEGHKGLYEILTTSWHAQLAINLAMMGSLSIIVAHHMYAMPPYPYIATDYPTQLSLFTHHIWIGGFCIVGAGAHASIFMVRDYNPAQNYNNVLDRIIRHRDAIISHLNWVCIFLGFHSFGLYIHNDTMRALGRSQDMFSDTAIQLQPVFAQWVQNIHTLAPSNTSPNSLATASYAFGGDIVSIGNKIAMMPISLGTADFMVHHIHAFTIHVAVLILVKGFLFSRNSR-------RFCTWITSTENRLYIGWFGVVMIPTLLTATSVFIIAFVAAPPVDIDGIREPVAGSLLYGNNIISGAIIPSSAAIGIHFYPIWEAASLDEWLYNGGPYELIVLHFLLGVCCYIGREWELSYRLGMRPWISVAFTAPVAAAAAVFLVYPIGQGSFSDGMPLGISGTFNFMLVFQAEHNILMHPFHQLGVAGVFGGSLFSAMHGSLVTSSLIRETTENESANNGYKFGQEEETYNIVAAHGYFGRLIFQYASFNNSRALHFFLGMWPVVGIWFTAMSVSTMAFNLNGFNFNQSVVDSQGRVINTMGYWDPDYVVKDTDVLALFRVSPQPGVDPVEASAAVAGESSTATWTVVWTDLLTACDLYRAKAYKVDAVPNTSDQYFAYIAYDIDLFEEGSIANLTASIIGNVFGFKAVKALRLEDMRIPVAYLKTFQGPATGIIVERERMDKFGRPFLGATVKPKLGLSGKNYGRVVYEGLRGGLDFLKDDENI-SQHFMR----FLYSMEGVNRAIAATGEVKGHYMNVTAGTMENMYERAQFAKELGTVIIMIDLVIGYSAIQSMAIWARKNDMILHLHRAGNSTYSRQKIHGMNFRVICKWMRMAGVDHIHAGTVVGKLEGDPLMIRGFYNTLLYPHLDINLPQGIFFEQDWASLRKVTPVASGGIHCGQMHQLLDYLGEDVVLQFGGGTIGHPDGIQAGATANRVALESMVMARNEGRDYVKEGPQILQDAAKTCGPLQTALDLWKDITFNYTSTDTADFVETPTANV-----------------------------------------------------------------------------------------------------------------------------------------------------------------------------------------------------------------------------IKSTGISLFFEFPEE--LPLPKEANGRSFLVNLIDSPGHVDFSSEVTAALRVTDGALVVVDSVEGVCVQTETVLRQALTERIKPVMTINKLDRSFLELQLDPEDMYQNFSRIIENANVIMSTYQDDELGDVQVYPDNGTVAFSAGLHGWAFTLNRFARMYSKKFGVEPEKMTSRLWGDSFFNRKEKKWTKRE--TNGAVRAFCEFIIKPIKKIIELCMSDKVDDLSKLLTSLDIKLTTEDKELRQKPLMKRVLQKWLPADQALLEMMVLHLPSPALAQKYRAELLYEGPPDDACCTAIRNCDPEGPLMLYISKMVPSSDKGRFIAYGRVFSGTVRSGMKVRIMGPNYVPGTKKDLSVKNIQRTFVMMGRRTDAVDSVPCGNTVGLVGLDQVIIKSGTLSNVEE--AFPLKDMKYSVSPVVRVAVEPKNPSDLPKLVEGLKRLAKSDPLV-QTITEESGEHVIAGAGELHLEICLKDLQEDFMNGAEINVSNPVVTFRETIEGVDEPESTAVCLSKSPNKHNRLYIYASPLPEELPAAIEDGKVTPRDEAKARMKMLRDEYGMPEDAAK
045HypnJap  [Hypnea spp.                        ] ----------------------------------------------------------------------------------------------------------------------------------------------------------------------------------------------------------------------------------------------------------------------------------------------------------------------------------------------------------------------------------------------------------------------------------------------------------------------------------------------------------------------------------------------------------------------------------------------------------------------------------------------------------------------------------------------------------------------------------------------------------------------------------------------------------------------------------------------------------------------------------------------------------------------------------------------------------------------------------------------------------------------------------------------------------------------------------------------------------------------------------------------------------------------------------------------------------------------------------------------------------------------------------------------------------------------------------------------------------------------------------------------------------------------------------------------------------------------------------------------------------------------------------------------------------------------------------------------------------------------------------------------------------------------------------------------------------------------------------------------------------------------------------------------------------------------------------------------------------------------------------------------------------------------------------------------------------------------------------------------------------------------------------------------------------------------------------------------------------------------------------------------------------------------------------------------------------------------------------------------------------------------------------------------------------------------------------------------------------------------------------------------------------------------------------------------------------------------------------------------------------------------------------------------------------------------------------------------------------------------------------------------------------------------------------------------------------------------------------------------------------------------------------------------------------------------------------------------------------------------------------------------------------------------------------------------------------------------------------------------------------------------------------------------------------------------------------------------------------------------------------------------------------------------------------------------CACCTGGTTGATCCTGCCAGTGGT--ATATGCTTGTCTCAAAGACTAAGCCATGCAAGTGTAA-GTATGAGTG--TTGTACA-ACGAAACTGCGAATGGCTCGGTAAAACAGCTAT-AGTTTCTTCGGTGGTTG-CTACT---TGGATACCCGTAGTA-ATTCTAGAGCT-AATACATGCTA-AAAAGCGATGCG----CATCGCTGAGCAAGTTA-CAG--ATACAAACC------TGGTGATTCATAACTTT-TT-TTCTGATTGCG--------------CGACACACCGTTCAAATTTCTGAC-CTATCAACTTTGGATGGTAAGGTATTGTCTTACCATGGTTGTGACGGGTAACGGAC-CGTGGGTGCGGGACTCCGGAGAGGGAGCCTGAGAAACGGCTACCACATCCAA-GGAAGGCAGCAGGCGCGCAAATTACCCAATCCGGACAC-CGGGAGGTAGTGACAAGAAATAGCAATAGAGGGCCCAACGG--GTTTTCTAATTGGAATGAGAACTAGGTAAACAGCA-TATCGAGGAACCAGCAGAGGGCAAGTCTGGTGCCAGCAGCCGCGGTAATTCCAGCTCTGTAAGCGTATACCAAAGTTGTTGCAGTTAAAACGCTCGTAGTCGGACTTTGGCG------------------------------------------------------------------------------------------------------GGCGACCAGGGGCGTCTTCGCCACC--TTTTACTGTGAAAAAATTAGAGTGTTCAAAGCGGGCG-TTTGCCATGAATACATTAGCATGGAATAATAGAATAGGACCT-----CTGTTTTGTTGG--T-TTGTGAGGATCGGGTAATGATTAAGAGGGACGGTTGGGGGCATTTGTATTCCGGCGTCAGAGGTGAAATTCTTGGATTGTCGGAAGACAAACGGCTGCGAAAGCGTCTGCCAAGGACGTTTTCATTGATCAAGAACGAAAGTAAGGGGATCG-AAGACGATCAGATACCGTCGTAGTCTTTACTATAAACGATGAGGACT-GGGGATC--------------------CTGCCCGGCACCCTTCGGGAAACCAAAGTGTTTGCTTTCTGGGGGGAGTATGGTCGCAAGGCTGAAACTTAAAGGAATTGACGGAAGGGCATCACCGGGTGTGGAGCCTGCGGCTTAA-TTTGACTCAACACGGGG-AAACTTACCAGGTCCGGACATAGTGAGGATTGACAGATTGAGAGCTCTTTCTTGATTCTATGGTTGGTGGTGCATGGCCGTTCTTAGTTGGTGGAGTGATCTGTCTGGTTAATTCCGTTAACGAGCGAGACCTGGGCGTGCTAGCTAGG----------------------------------------CGGCCTTCCTAGACGGACTGCGG-GC---GTCT--AGTCCGCGGAAGCTCCAGGCAATAACAGGTCTGAGATGCCCTTAGATGTTCTGGGCCGCACGCGTGCTACACTGAGCGGGTCAACGGGTGAGGATGTGCGAGAGCACTTCCCAATC-TCTAAATCCGC-TCGTGCTGGGGATGGAGGCTTGCAATTTTCCCTCCTGAACGAGGAATACCTTGTAAGCATGGGTCATCATCCCGTGC-TGAATACGTCCCTGCC-CTTTGTACACACCGCC-CGTCGCTCCTACCGA-TTGAGTGGTCCGGTGAGGC-CTTGGGACTTGGTCAAAC-----------------------------------------CTTATCACTTAGAGGAAGGAGAAGTCGTAACAAGGT----IFSAHFGQLAVIFLWLSGMYFHGARFSNYVAWLTNPTNIKPSAQIVWPIVGQEILNGDVGGGFQGIQITSGFFQLWRASGITTESQLYATAIGGLVMSALMVFAGWFHYHKAAPKLEWFQNVESMMNHHLSGLLGLGCLSWSAHQIHISLPINKLLDAGVSPQEIPLPHEFLLNRELIAQLYP----SFSKGIIPFFTLDWNQYSDFLTFKGGLNPITGGLWLSDTAHHHLALSVLFLVAGHMYRTNWGIGHSMKEILEAHKGPFTGEGHKGLYEILTTSWHAQLAINLAMMGSLSIIVAHHMYAMPPYPYIATDYPTQLSLFTHHMWIGGFCIVGAGAHASIFMVRDYNPAQNYNNVLDRIIRHRDAIISHLNWVCIFLGFHSFGLYIHNDTMRALGRSQDMFSDTAIQLQPIFAQWVQNIHTLAPNNTSPNALATASYAFGGDIISVSNKIAMMPIKLGTADFMVHHIHAFTIHVSVLILVKGFLFSRNSRLIPDKSNRFCTWITSTENRLYIGWFGVLMIPTLLTATSVFIIAFVAAPPVDIDGIREPVAGSLLYGNNIISGAVIPSSAAIGIHFYPIWEAASLDEWLYNGGPYQLIVLHFLLGVSCYIGREWELSYRLGMRPWISVAFTAPVAAAAAVFLVYPIGQGSFSDGMPLGISGTFNFMLVFQAEHNILMHPFHQLGVAGVFGGSLFSAMHGSLVTSSLIRETTENESANNGYKFGQEEETYNIVAAHGYFGRLIFQYASFNNSRALHFFLGLWPVVGIWFTAMSVSTMAFNLNGFNFNQSVVDSQGRVINTMGYWDPDYVIKETDVLALFRVTPQPGVDPVEASAAVAGESSTATWTVVWTDLLTACDLYRAKAYKVDAVPNTSDQYFAFIAYDIDLFEEGSIANLTASIIGNVFGFKAVKALRLEDMRIPVAYLKTFQGPATGIISERERMDKFGRPFLGATVKPKLGLSGKNYGRVVYEGLKGGLDFLKDDENINSQPFMRWKERFLYSMEGVNRSVAATGEVKGHYLNVTAATMEDMYERAEFAKQLGSIIIMIDLVIGYTAIQTMAIWARKNDMILHLHRAGNSTYSRQKIHGMNFRVICKWMRMSGVDHIHAGTVVGKLEGDPLMIKGFYNTLLLPYLKKNLPQGIFFEQDWASLRKVTPVASGGIHCGQMHQLLDYLGNDVVLQFGGGTIGHPDGIQAGATANRVALESMVMARNEGRDYVAEGPQILQDAAKTCGPLQTALDLWKDITFNYTSTDTADFVETPTANV-----------------SMLIRMELAQPSNHLLLGNHQVYNVLITAHAFLMIFFMVMPVMIGGFGNWLVPIMIGSPDMAFPRLNNISFWLLPPALCLLLLSALVEVGVGTGWTVYPPLSSIQSHSGGAVDLAIFSLHVSGASSILGAVNFISTVLNMRSPGQNMYRIPLFVWSIFVTALLLLLAVPVLAGAITMLLTDRNFNTSFFDPAGGGDPVLYQHLF----------------------------------------------------------------------------------------------------------------------------------------------------------------------------------------------------------------------------------------------------------------------------------------------------------------------------------------------------------------------------------------------------------------------------------------------------------------------------------------------------------------------------------------------------------------------------------------
212MychAca  [Mychodea acanthymenia              ] CGGAGGAAAAGAAACTAACT-AGGATTCCCCCAGTAGCGGCGAGCGAAGCGGGAAG-AGCCCAAGATGAAAAGCCTGCTTGCAGGCGTTGTA-TTT--GATTG-CTTTC-GGGGT------GTCAGTGTGGGT--AAGTT----CGCATGAAAATGCACG-CCGTGGAGGGTGATAGCCCCGTCCAACCTACAC-AG-GACA-C-GCCGTACG-AAAGCGAT-TCT--GACGAGTCGGGTAGCTTGGGAATGCTGCTCTAA--TTGGTGGTAAATCTCATCAAAGGCTAAATAGCGGCTGGAGACCGATAGCGAACAA-GTACCGTGAGGGAAAGATGAAAAGCACTTTGAAAAGAGGGTGAAA-AGAACCTGAAACCGTCACGGGGGAAGCGGATTGCG------------------------------------------------------------------------------------------------------------------------------------------TTGGCGAGGACGGCGGAGT--GACGACGCGATACGACCCGTCTTGAAACACGGACCAAGGAGTCTAGCGCGGGTGCGAGTCGGAGGGTG----CAAGCCCG--TGGGCGAAGTGAAAGCGAGCAGT-----------------------TTGGGGCGGCATAA-GATCGT----TGATCT-TAAG-ACCGACCCAGAGCAGTTGCGCTGGGACCCGAAAGATGGTGAACTATGCCGGAGTAGGGCAAAGCCAGAGGAAAC-TCTGGTGGAGGCT-CGTAGCGGTGCTGACGTGCAAATCGCTCGTCCAACTTGGGTATAGGGGCGAAAGACTAATCGAACCATCTAGTAGCTGGTTCCCTCCGAAGTTTCTCTCAGGATAGCGGGCCGACA--------AGTTGTTT-TGTGCGGTAAAGCGAATGATTAGCGTATTTTGGGGGCATTAA-GTCTTCGGGCGATTCTCAAAC-TTTAAATGCGCAAG---------GGTGTCGCTGCTTTGT-TGAGCGGC---ACCG--GTAAAAACG-TCGGCCCTGTGGGCCACTTTTGGTAAGCAGAACTGGCGATACGGGATGAACCGTAAGCATGGTTAAGGCG-CCAGACTGCCCGCTTA--TAGACCCCACAAAAGGTGTTGATTCATCGAGACAGCA-GGACGGTGGCCATGGAAGTCGGAATCCGCCAAGGAGTGTGTA-ACAACTCACCTGCCGAATGAATTAGCCCTGAAAATGGATGGCGCTGAAGCGGGCGGCCGACACCATGCCGTC---------------TGGGATGAGTAGGAGG-GCGTGGGGGC-CGTGGCG-AAGCA-TGCGT-GCAGACG-CGTGTGGAACGG-CCTCTAGTGCAGATCTTGGTGGTAGTAGCAAGTATTCAAGCGAGA----TCCTTGAAGGGCGAAGCGGGGAAGGGTTCCACGCGAACATTGATTGGGCGTGG-GTGAGTCGTTCCTAAGCCGAGTGGCGA----------TTGC-TGCGAAAGGGAAGCGGGTTGACA-TTCCCGCACACGGATGTGGAG-CGGCGACGC--ATTGGGGCGAACACGCTGGCGACGGCGCTGGGCAGAGTTGTCTTTTCTGTTTGACCG-----GCGCGCGGTGTGGAATCCGCTTGT-CGGGAGAAACACGCGT--GCA-CGGGCAGAGCGCCGGG-GCTTTTCCGGCGTCCA-GCTCGCCGTTGACGGCCCTTGAAAATTTG-----------------------------------------------------------------------------------------------------CCTGCTGT--AAATCCACGCCGTGGCGTACCGATCACCGCATCAGGTCCCCGAGGTGAACAG-CCTCTGCTCGATATGAAAAATGCAGGTAAGGGAAGTCGGCAAATTAGACCCGTAACTTTGGGAAAAGGGTTGGCTCT-AGTGCTGCGCGGGAC---------------------------------------------------------------------------------------------------------------------------------------------------------------------G-CCCG---CA-GTATGCA-GCAGACTAGAACTGCAACGGGCAAAGGGAATCCGACTGTTTAATTAAAACAAAGCATTGCGAGGGCCGT-GGCCGGTGATGACGCAATGTGATTTCTGCTCAGTGCTCTGAATGTCAAAGTGAAGAGATTCAATC-AAGCGCGGGTAAACAGCGGGAGTAACTATGACTCTCTTAAGGTAGCCAAATGCCTCGTCATCTAATTAGTGACGCGCATGAATGGATTAACGAGATTCCTACTGTCCCTATCTGCT-TCTAGCGAAACCACAGCCGAGGGAACGGGCTCGGCGAAATCGGCGGGGAAAGAAGACCCTGTTGAGCTTGACTCTATTCTAATTTTGTGAAGCAAGTTGGGAGGTGTAGC-ATAGGTGGGA-----------GCGCTTGCGCGACCGTGAAATACCACTACTCCCAGTCTTGCTTTACTTACTGGG-TTGG--TGTGG-ATGAG---------------------------------------------------------------------------------ACCACAGCCCAGCA-CACATTTAGGAGGGGAGTTTGGCTGGGGCGGCACATCTTCTACAAGACAACGAAGGTGTCCAAAGATGAGCTCAGTGAGAACAGAAATCTCACGTAGCGCAAAAGGGTAAAAGCTCGTTTGATTTTGATTTTCAGTGCGAGTCGAAAACGCGAAAGCGTGGCCTATCGATCCTTTC---ACGATTCGAGATTTGAAGCGAGAGGTGTCAG-AAAAGTTACCACAGGG-ATAACTGGCTTGTGGCGGCCAAGCGTTCATAGCGACGTCGCTTTTTGATCCTTCGATGTCGGCTCTTCCCACCTGGTTGATCCTGCCAGTGGT--ATATGCTTGTCTCAAGGACTAAGCCATGCAAGTGTAA-GTATGAGTG--TTGTACA-ACGAAACTGCGAATGGCTCGGTAAAACAGCTAT-AGTTTCTTCGATGGTTA-CTACT---TGGATACCCGTAGTA-ATTCTAGAGCT-AATACATGCCA-TAAAGCGGTGCG----CGCCGTGGTATAAATTG-GAG--ATACAAACC------TGGTGATTCACGATTTC-TT-TTCTGATTGCG--------------CGACGCATCGTTCAAATTTCTGAC-CTATCAACTTTGGATGGTAAGGTATTGTCTTACCATGGTTGTGACGGGTAACGGAC-CGTGGGTGCGGGACTCCGGAGAGGGAGCCTGAGAAACGGCTACCACATCCAA-GGAAGGCAGCAGGCGCGCAAATTACCCAATCCGGACAC-CGGGAGGTAGTGACAAGAAATAGCAATAGAGGGCCCACCGG--GTTTTCTAATTGGAATGAGAACAAGGTAAACAGCT-TATCGAGGAGCCAGCAGAGGGCAAGTCTGGTGCCAGCAGCCGCGGTAATTCCAGCTCTGTAAGCGTATACCAAAGTTGTTGCAGTTAAAACGCTCGTAGTCGGAAGTTGGCG------------------------------------------------------------------------------------------------------GGCGACCTGGGGCGTCCTCGCCACC--GTTTACTGTGAAAAAATTAGAGTGTTCAAAGCGGGCG-TTTGCCATGAATACATTAGCATGGAATAATAGAATAGGACCT-----CTGTTTTGTTGG--T-TTGTGAGGAACGGGTAATGATTAAGAGGGACGGTTGGGGGCATTTGTATTCCGGCGTCAGAGGTGAAATTCTTGGATTGTTGGAAGACAAACAGCTGCGAAAGCGTCTGCCAAGGACGTTTTCATTGATCAAGAACGAAAGTAAGGGGATCG-AAGACGATCAGATACCGTCGTAGTCTTTACTATAAACGATGAGGACT-GGGGATC--------------------CTGCCCGGCACCCTTCGGGAAACCAAAGTGTTTGCTTTCTGGGGGGAGTATGGTCGCAAGGCTGAAACTTAAAGGAATTGACGGAAGGGCATCACCGGGTGTGGAGCCTGCGGCTTAA-TTTGACTCAACACGGGG-AAACTTACCAGGTCCGGACATAGTGAGGATTGACAGATTGAGAGCTCTTTCTTGATTCTATGGTTGGTGGTGCATGGCCGTTCTTAGTTGGTGGAGTGATCTGTCTGGTTAATTCCGTTAACGAGCGAGACCTGGGCGTGCTAGCTAGG----------------------------------------CGGCCTTCCTAGACGGACTGCGG-GC---GTCT--AGTCCGCGGAAGCTCCAGGCAATAACAGGTCTGAGATGCCCTTAGATGTTCTGGGCCGCACGCGTGCTACACTGAGCGGGTCAACGGGTGAGGATGTGCGAGAGCGCTTCCCAATC-TCTAAATCCGC-TCGTGCTGGGGATCGAGGCTTGCAATTTTCCCTCTTGAACGAGGAATACCTTGTAAGCATGGGTCATCATCCCGTGC-TGAATACGTCCCTGCC-CTTTGTACACACCGCC-CGTCGCTCCTACCGA-TTGAGTGGTCCGGTGAGGC-CTTGGGGCTTGGTCAAAC-----------------------------------------CTTATCACTTAGAGGAAGGAGAAGTCGTAACAAGGT-----------------------------------------------------------------------------------------------------------------------------------------------------------------------------------------------------------------------------------------------------------------------------------------------QLAINLAMMGSLSIIVAHHMYSMPPYPYIATDYPTQLSLFTHHIWIGGFCIVGAGAHASIFMVRDYNPAQNYNNVLDRIIRHRDAIISHLNWVCIFLGFHSFGLYIHNDTMRALGRSQDMFSDTAIQLQPVFAQWVQNIHTLAPSNTSPNALATASYAFGGDIISVGNKVAMMPISLGTADFMVHHIHAFTIHVSVLILVKGFLFARN---------RFCTWITSTENRLYIGWFGVLMIPTLLTATSVFIIAFVAAPPVDIDGIREPVAGSLLYGNNIISGAIIPSSAAIGIHFYPIWEAASLDEWLYNGGPYELIVLHFILGVCCYIGREWELSYRLGMRPWISVAFTAPVAAAAAVFLVYPIGQGSFSDGMPLGISGTFNFMLVFQAEHNILMHPFHQLGVAGVFGGSLFSAMHGSLVTSSLIRETTENESANNGYKFGQEEETYNIVAAHGYFGRLIFQYASFNNSRSLHFFLGMWPVVGIWFTAMSVSTMAFNLNGFNFNQSVVDSQGRVINTMGYWDPDYVVKETDVLALFRVSPQPGVDPIEASAAVAGESSTATWTVVWTDLLTACDLYRAKAYKVEAVPNTSDQYFAFISYDIDLFEEGSIANLTASIIGNVFGFKALKALRLEDMRIPVAYLKTFQ----------------------------------------------------------------------------------------------------------------------------------------------------------------------------------------------------------------------------------------------------------------------------------------------------------------------------------------------------------------------------------------------------------------------------------------------------------------------------------------------------------------------------------------------------------------------------IKSTGISLFFEFPEE--LPLPKEADGRHFLINLIDSPGHVDFSSEVTAALRVTDGALVVVDSVEGVCVQTETVLRQALTERIKPVMTINKLDRSFLELQLDPEDMYQNFSRIIESANVIMSTYQDDELGDVQVYPDAGTVAFSAGLHGWAFTLNRFARMYSKKFGVEHEKMTQRLWGDSFFNRKEKKWTKKE--SGGAVRAFCEFIIKPVKKIIELAMADKVDELQALLQNLGVKLTTEDKELRQKPLMKRVLQKWLPADQALLEMMVLHLPAPAHAQKYRAELLYEGPPDDACCTAIRNCDANGPLMLYISKMVPSSDKGRFIAYGRVFSGTVRSGMKVRIMGPNYVPGSKKDLAVKSVQPTLLMMGRRTDAVDSVPCGNTVGLVGLDQVIVKSGTLSDVEE--AFPLKDMKYSVSPVVRVAVEPKHPSDLPKLVEGLKRLAKSDPLV-QCITEESGEHVIAGAGELHLEICLKDLKDDFMNGAEIRVSNPVVTFRETIEGVEEPDSTAVCLSKSPNKHNRLYIYASPLPEELPNAIEDGKITPRDEAKARMKMLRDEYGMPEDAAQ
041AhnfPar  [Ahnfeltiopsis spp.                 ] CGGAGGAAAAGAAACTAACA-AGGATTCCCCTAGTAGCGGCGAGCGAAGCGGGAAA-AGCCCAATATGAAAAGCCTGCTTGCAGGCGTTGTA-GTT--GAGCG-GCCTC-GGGGT------GTCAGTGTGGGC--AAGT-----CGCATGGAAATGCGCG-CCGTGGAGGGTGAGAGCCCCGTCCAACCCACAC-AG-GACA-C-TCCGTACG-AGGTCGTT-TCA--GGCGAGTCGGGTAGCTTGGGAATGCTGCTCTAA--TCGGTGGTAAATCTCATCGAAGGCTAAATAGCGGCTGGAGACCGATAGTGAACAA-GTACCGTGAGGGAAAGATGACAAGCACTTTGAAAAGAGGGTGAAA-AGAGCCTGAAACCGTCACGGGGGAAGCGGATCGCG------------------------------------------------------------------------------------------------------------------------------------------TTGGAGAGGACAGCGGAGT--GACGACGCGATACGACCCGTCTTGAAACACGGACCAAGGAGTCTAGCGCGGGTGCGAGTCAAAGGGTG----CAAGCCCG--TGGGCGAAGTGAAAGCGAGCAGT-----------------------TTGGGGCGGCATAA-GATCGT----TGATCT-TAAG-ACTGACCCAGAGCAGTTGCGCTGGGACCCGAAAGGTGGTGAACTATGCCTGAGTAGGGCAAAGCCAGAGGAAAC-TCTGGTGGAGGCT-CGTAGCGGTGCTGACGTGCAAATCGCTCGTCGAACTTGGGTATAGGGGCGAAAGACTAATCGAACCATCTAGTAGCTGGTTCCCTCCGAAGTTTCTCTCAGGATAGCGGGCCGACA--------AGTTGTTT-TGTGCGGTAAAGCGAATGATTAGCGCA-CTTGGGGGCGTTTA-GCCTTCAGGCGATTCTCAAAC-TTTCAATGCGCAAG---------GGTGCCGCTGCTTAAT-TGAGCGGT---ACCG--GTAAAAACG-TCGACCCAGTGGGCCACTTTTGGTAAGCAGAACTGGCGATACGGGATGAACCGTAAGCAAGGTTAAGGCG-CCAAACTGCCCGCTTA--TAGACCCCACAAAAGGTGTTGATTCATCGAGACAGCA-GGACGGTGGCCATGGAAGTCGGAATCCGCCAAGGAGTGTGTA-ACAACTCACCTGCCGAATGAATTAGCCCTGAAAATGGATGGCGCTGAAGCGGGCGGCCGACACCTTGCCGTT---------------TGAAATGAGTAGGAGG-GCGTGGCGGC-CGTGTCG-AAGCA-CGCGT-GCAGACG-CATGTGGAACGG-CCGCTAGTGCAGATCTTGGTGGTAGTAGCAAGTATTCAAGCGAGA----TCCTTGAAGGGCGAAGTGGGGAAGGGTTTCACGCGAACATTGATTGGGCGTGA-GTGAGTCGTTCCTAAGCCGAGTGGCAA----------TTGC-TGCGAAAGGGAAGCGGGTTGACA-TTCCCGCACACGGATGTGGAG-CGGCGACGC--ATTGGGGCGAACACGCTGGCGATGGCGCTGGGCAGAGTTGTCTTTTCTGTTTGACCG-----GCACGCAGTGTGGAATCCTCTTGT-AGGGAGAAACACGCGT--GTA-CGGGCAGAGCGCTGGG-GCTTTTCCAGCGTCCA-GCTCGCCATCGACGGCCCTTGAAACTTTG-----------------------------------------------------------------------------------------------------CCTGCTGA--ATATCCACGCCGTGGCGTACCGATCACCGCATCAGGTCCCCAAGGTGAACAG-CCTCTGCTCAATATGAAAAATGCAGGTAAGGGAAGTCGGCAAATTAGACCCGTAACTTTGGGAAAAGGGTTGGCTCT-AGTGCTGCGTGGGAC---------------------------------------------------------------------------------------------------------------------------------------------------------------------C-CCCA---CA-GCATGCA-GCAGACTAGAACTGCAACGGGCAAAGGGAATCCGACTGTTTAATTAAAACAAAGCATTGCGAGGGCCGT-GGCCGGTGATGACGCAATGTGATTTCTGCTCAGTGCTCTGAATGTCAAAGTGAAGAGATTCAATC-AAGCGCGGGTAAACAGCGGGAGTAACTATGACTCTCTTAAGGTAGCCAAATGCCTCGTCATCTAATTAGTGACGCGCATGAATGGATTAACGAGATTCCTACTGTCCCTATCTGCT-TCTAGCGAAACCACAGCCGAGGGAACGGGCTCGGCGAAATCGGCGGGGAAAGAAGACCCTGTTGAGCTTGACTCTATTCTAATTTTGTGAAGCAAGTTGGGAGGCGTAGC-ATAGGTGGGA-----------GCGCTTGCGCGTCCGTGAAATACCACTACTCCCAGTCTTGCTTTACTTACTGGG-TTGG--TGTGG-ATGAG---------------------------------------------------------------------------------ACCACAGCCCAGCA-CACATTTAGGAGGGGAGTTTGGCTGGGGCGGCACATCTTCTACAAGACAACGAAGGTGTCCAAAGATGAGCTCAGTGAGAACAGAAATCTCACGTAGCGCAAAAGGGTAAAAGCTCGTTTGATTTCGATTTTCAGTGCGAGTCGAAAACGCGAAAGCGTGGCCTATCGATCCTTTC---ACGATTCGAGATTTGAAGCGAGAGGTGTCAG-AAAAGTTACCACAGGG-ATAACTGGCTTGTGGCGGCCAAGCGTTCATAGCGACGTCGCTTTTTGATCCT------------------------------------------------------------------------------------------------------------------------------------------------------------------------------------------------------------------------------------------------------------------------------------------------------------------------------------------------------------------------------------------------------------------------------------------------------------------------------------------------------------------------------------------------------------------------------------------------------------------------------------------------------------------------------------------------------------------------------------------------------------------------------------------------------------------------------------------------------------------------------------------------------------------------------------------------------------------------------------------------------------------------------------------------------------------------------------------------------------------------------------------------------------------------------------------------------------------------------------------------------------------------------------------------------------------------------------------------------------------------------------------------------------------------------------------------------------------------------------------------------------------------------------------------------------------------------------------------------------------------------------------------------------------------------------------------------------------------------------------------------------------------------------------------------------------------------------------------------------------------------------------------------------------------------------IFSAHFGQLAIIFLWLSGMYFHGARFSNYVAWLSNPTIIKPSAQIVWPIVGQEILNGDVGGGFQGVQITSGFFQLWRASGITTELELYSTAIAGLFMSALMVFAGWFHYHKSAPKLEWFQNVESMMNHHLAGLLGLGCLSWAGHQIHIALPINKLLDAGISPQELPLPHEFLVNRELMSQLYP----SFSKGILPFFTLNWSEYSDFLTFKGGLNPVTGGLWLSDVAHHHLALAVLFLIAGHMYRTNWGIGHSMKEILEAHKGPFTGEGHKGLYEILTTSWHAQLAINLAMIGSLSIIVAHHMYAMPPYPYIATDYPTQLSLFTHHMWIGGFCIVGAGAHASIFMVRDYNPAQNYNNVLDRIIRHRDAIISHLNWICIFLGFHSFGLYIHNDTMRALGRSQDMFSDTAIQLQPIFAQWVQNIHTLAPGNTSPNSLATASYAFGGEVVSISNKVAMMPISLGTADFMVHHIHAFTIHVAVLILVKGFLFSRNSRLIPDKSNRFCAWITSTENRLYIGWFGVLMIPTLLTATSVFIIAFVAAPPVDIDGIREPVAGSLLYGNNIISGAIIPSSAAIGIHFYPIWEAASLDEWLYNGGPYELIVLHFLLGVCCYIGREWELSYRLGMRPWISVAFTAPVAAAAAVFLVYPIGQGSFSDGMPLGISGTFNFMLVFQAEHNILMHPFHQLGVAGVFGGSLFSAMHGSLVTSSLIRETTENESANNGYKFGQEEETYNIVAAHGYFGRLIFQYASFNNSRSLHFFLGMWPVVGIWFTAMSVSTMAFNLNGFNFNQSVVDSQGRVINTMGYWDPDYVVKDTDVLALFRVSPQPGVDPIEASAAVAGESSTATWTVVWTDLLTACDLYRAKAYKVDAVPNTSDQYFAYIAYDIDLFEEGSIANLTASIIGNVFGFKAVKALRLEDMRLPVAYLKTFQGPATGIISERERMDKFGRPFLGATVKPKLGLSGKNYGRVVYEGLKGGLDFLKDDENINSQPFMRWKERYLYAMEGVNRAIAGAGEVKGHYLNVTAATMEDMYERAEFAKQLGSIIIMIDLVIGYTAIQSMAIWSRKNDMILHLHRAGNSTYSRQKIHGMNFRVICKWMRMAGVDHIHAGTVVGKLEGDPLMIKGFYNTLLLPYLEVNLPQGIFFEQDWASLRKVTPVASGGIHCGQMHQLLDYLGNDVVLQFGGGTIGHPDGIQAGATANRVALESMVIARNEGRDYVAEGPQILQDAAKTCGPLQTALDLWKDITFNYTSTDTADFVETPTANVTLYLIFGAFSGVLGGCMSMLIRMELAQPGNHLLLGNHQIYNVLITAHAFLMIFFMVMPVMIGGFGNWLVPIMIGSPDMAFPRLNNISFWLLPPSLCLLLISAIIEVGVGTGWTVYPPLSSIQSHSGGAVDLAIFSLHLSGASSILGAVNFISTILNMRSPGQSMYRIPLFVWSIFVTAFLLLLAVPVLAGAITMLLTDRNFNTSFFDPAGGGDPVLYQHLF----------------------------------------------------------------------------------------------------------------------------------------------------------------------------------------------------------------------------------------------------------------------------------------------------------------------------------------------------------------------------------------------------------------------------------------------------------------------------------------------------------------------------------------------------------------------------------------
209ChonCri  [Chondrus crispus                   ] ------AAAAGAAACTAACA-AGGATTCCCCTAGTAGCGGCGAGCGAAGCGGGAAG-AGCCCAATATGAAAAGCCTGCTTGCAGGCGTTGTA-GTT--GAGCG-TCCTC-GGGTT------GTCAGTGTGGGC--AAGT-----CGCATGGAAATGCGCG-CCGTGGAGGGTGAGAGCCCCGTCCAACTCACAC-AG-GACA-TATCCGCACG-AGGGCGTT-TCA--GATGAGTCGGGTAGCTTGGGAATGCTGCTCTAA--TCGGTGGTAAATCTCATCGAAGGCTAAATAGCGGCTGGAGACCGATAGCGAACAA-GTACCGTGAGGGAAAGATGACAAGCACTTTGAAAAGAGGGTGAAA-AGAGCCTGAAACCGTCACGGGGGAAGCGGATCGCG------------------------------------------------------------------------------------------------------------------------------------------TTGGAGAGGACAGCGGAGT--GACGACGCGATACGACCCGTCTTGAAACACGGACCAAGGAGTCTAGCGCGGGTGCGAGTCGGAGGGTG----CAAGCCCG--TGGGCGAAGTGAAAGCGAGCAGT-----------------------TTGGGGCGGCATAA-GATCGT----TGATCT-TAAG-ACCGACCCAGAGCAGTTGCGCTGGGACCCGAAAGATGGTGAACTATGCCGGAGTAGGGCAAAGCCAGAGGAAAC-TCTGGTGGAGGCT-CGTAGCGGTGCTGACGTGCAAATCGCTCGTCGAACTTGGGTATAGGGGCGAAAGACTAATCGAACCATCTAGTAGCTGGTTCCCTCCGAAGTTTCTCTCAGGATAGCGGGCCGACA--------AGTTGTTT-TGTGCGGTAAAGCGAATGATTAGCGCATTTCGGGGGCGTTTA-GCCTTTGGGCGATTCTCAAAC-TTTCAATGCGCAAG---------GGTGCCGCTGCTTAAT-TGAGCGGT---ACCG--GTAAAAACG-TCGGCCCTGTGGGCCACTTTTGGTAAGCAGAACTGGCGATACGGGATGAACCGTAAGCATGGTTAAGGCG-CCAAACTGCCCGCTTA--TAGACCCCACAAAAGGTGTTGATTCATCGAGACTGCA-GGACGGTGGCCATGGAAGTCGGAATCCGCCAAGGAGTGTGTA-ACAACTCACCTGCCGAATGAATTAGCCCTGAAAATGGATGGCGCTGAAGCGGGCGGCCGACACCATGCCGTC---------------TGGAATGAGTAGGAGG-GCGTGGCGGC-CGTGTCG-AAGCG-CGCTT-GCAGAAG-CGTGTGGAACGG-CCGCTAGTGCAGATCTTGGTGGTAGTAGCAAGTATTCAAGCGAGA----TCCTTGAAGGGCGAAGTGGGGAAGGGTTTCACGCGAACATTGATTGGGCGTGA-GTGAGTCGTTCCTAAGCCGAGTGGCAA----------TTGC-TGCGAAAGGGAAGCGGGTTGACA-TTCCCGCACACGGATGTGGAG-CGGCGACGC--ATTGGGGCGAACACGCTGGCGATGGCGCTGGGCAGAGTTGTCTTTTCTGTTTGACCG-----GCACGCAGTGTGGAATCCGCTTGT-CGGGAGAAACACGCGT--GTA-CGGGCAGAGCGCTGGG-GCTTTTCCAGCGTCCA-GCTCGCCATCGACGGCCCTTGAAACTTTG-----------------------------------------------------------------------------------------------------CCTGCTGA--AGATCCACGCCGTGGCGTACCGATCACCGCATCAGGTCCCCAAGGTGAACAG-CCTCTGCTCAATATGAAAAATGCAGGTAAGGGAAGTCGGCAAATTGGACCCGTAACTTTGGGAAAAGGGTTGGCTCT-AGTGCTGCGTGGGAC---------------------------------------------------------------------------------------------------------------------------------------------------------------------G-CCCA---CA-GCATGCA-GCAGACTAGAACTGCAACGGGCAAAGGGAATCCGACTGTTTAATTAAAACAAAGCATTGCGAGGGCCGT-GGCCGGTGATGACGCAATGTGATTTCTGCTCAGTGCTCTGAATGTCAAAGTGAAGAGATTCAATC-AAGCGCGGGTAAACAGCGGGAGTAACTATGACTCTCTTAAGGTAGCCAAATGCCTCGTCATCTAATTAGTGACGCGCATGAATGGATTAACGAGATTCCTACTGTCCCTATCTGCT-TCTAGCGAAACCACAGCCGAGGGAACGGGCTCGGCGAAATCGGCGGGGAAAGAAGACCCTGTTGAGCTTGACTCTATTCTAATTTTGTGAAGCAAGTTGGGAGGCGTAGC-ATAGGTGGGA-----------GCGCTTGCGCGTCCGTGAAATACCACTACTCCCAGTCTTGCTTTACTTACTGGG-TTGG--TGTGG-ATGAG---------------------------------------------------------------------------------ACCACAGCCCAGCA-CACATTTAGGAGGGGAGTTTGGCTGGGGCGGCACATCTTCTACAAGACAACGAAGGTGTCCAAAGATGAGCTCAGTGAGAACAGAAATCTCACGTAGCGCAAAAGGGTAAAAGCTCGTTTGATTTTGATTTTCAGTGCGAGTCGAAAACGCGAAAGCGTGGCCTATCGATCCTTTC---ACGATTCGAGATTTGAAGCGAGAGGTGTCAG-AAAAGTTACCACAGGG-ATAACTGGCTTGTGGCGGCCAAGCGTTCATAGCGACGTCGCTTTTTGATCCT-----------------AACCTGGTTGATCCTGCCAGTGGT--ATATGCTTGTCTCAAGGACTAAGCCATGCAAGTGTAA-GTATGAGTG--TTGTACA-ACGAAACTGCGAATGGCTCGGTAAAACAGCTAT-AGTTTCTTCGATGGTTA-CTACT---TGGATACCCGTAGTA-ATTCTAGAGCT-AATACAAGCCT-TAAAGCGACATA----TGTCGTGGTATAAATTG-GAG--ATACAAACC------TGGTGATTCACAATTTC-TT-TTCTGATCGCG--------------CGACGCATCGTTCAAATTTCTGAC-CTATCAACTTTGGATGGTAAGGTATTGTCTTACCATGGTTGTGACGAGTGACGGAT-CGTGGGTGCGAGACTCCGGAGAGGGAGCCTGAGAGACGGCTACCACATCCAA-GGAAGGCAGCAGGCGCGCAAATTACCCAATCCGGATAC-CGGGAGGTAGTGACAAGAAATAGCAATAGAGGGCCCAACGG--GTTTTCTAATTGGAATGAGAACAAGGTAAACAGCT-TATCGAGGAGCCAGCAGAGGGCAAGTCTGGTGCCAGCAGCCGCGGTAATTCCAGCTCTGTAAGCGTATACCAAAGTTGTTGCAGTTAAAACGCTCGTAGTCGGAGGTTGGCG------------------------------------------------------------------------------------------------------GGCAGTCCAGGGCGTCCTCGCCACC--GTTTACTGTGAAAAAATTAGAGTGTTCAAAGCAGGCG-TTTGCCATGAATACATTAGCATGGAATAATAGAATAGGACCT-----CTGTTTTGTTGG--T-TTGTGAGGATCGGGTAATGATTAAGAGGGACGGTTGGGGGCATTTGTATTCCGGCGTCAGAGGTGAAATTCTTGGATTGGCGGAAGACAAACGGCTGCGAAAGCGTCTGCCAAGGACGTTTTCATTGATCAAGAACGAAAGTAAGGGGATCG-AAGACGATCAGATACCGTCGTAGTCTTTACTATAAACGATGAGGACT-GGGGATC--------------------CTACCCGGCACCCTTCGGGAAACCAAAGTGTTTGCTTTCTGGGGGGAGTATGGTCGCAAGGCTGAAACTTAAAGGAATTGACGGAAGGGCATCACCGGGTGTGGAGCCTGCGGCTTAA-TTTGACTCAACACGGGG-AAACTTACCAGGTCCGGACATAGTGAGGATTGACAGATTGAGAGCTCTTTCTTGATTCTATGGTTGGTGGTGCATGGCCGTTCTTAGTTGGTGGAGTGATCTGTCTGGTTAATTCCGTTAACGAGCGAGACCTGGGCGTGCTAGCTAGG----------------------------------------CGGCCTTCCTAGACGGACTGTGG-GC---GTCT--AGTCCACGGAAGCTCCAGGCAATAACAGGTCTGAGATGCCCTTAGATGTTCTGGGCCGCACGCGTGCTACACTGAGCGGGTCAACGGGTGAGGATGTGCGAGAGCGCTTCCTAATC-TCTAAATCCGC-TCGTGCTGGGGATCGAGGCTTGCAACTTTCCCTCTTGAACGAGGAACACCTTGTAAGCGTGGGTCATCATCCCGCGC-TGAATACGTCCCTGCC-CTTTGTACACACCGCC-CGTCGCTCCTACCGA-TTGAGTGGTCCGGTGAGGC-CTTGGGACTTGGTCAAAC-----------------------------------------CTTATCACTTAGAGGAAGGAGAAGTCGTAACAAGGT----IFSAHFGQLAIIFLWLSGMYFHGARFSNYVSWLSNPTIIKPSAQIVWPIVGQEILNGDVGGGFQGVQITSGFFQLWRASGITTEVELYATAIGGLFMSALMVFAGWFHYHKAAPKLEWFQNVESMMNHHLAGLLGLGCLSWAGHQIHIALPINKLLDAGIAPQELPLPHEFLVNRELMSQLYP----SFNKGIIPFFTLNWNEYSDFLTFKGGLNPVTGGLWLSDIAHHHLALAVLFLVAGHMYRTNWGIGHSMKEILEAHKGPFTGEGHKGLYEILTTSWHAQLAINLAMMGSLSIIVAHHMYAMPPYPYIATDYPTQLSLFTHHMWIGGFCIVGAGAHASIFMVRDYNPAQNYNNVLDRIIRHRDAIISHLNWVCIFLGFHSFGLYVHNDTMRALGRSQDMFSDTAIQLQPIFAQWVQNIHTLAPSNTSPNSLATASYAFGGEVITIGNKIAMMPISLGTADFMVHHIHAFTIHVTVLILVKGFLFSRNSR-------RFCAWITSTENRLYIGWFGVLMIPTLLTATSVFIIAFVAAPPVDIDGIREPVAGSLLYGNNIISGAIIPSSAAIGIHFYPIWEAASLDEWLYNGGPYELIVLHFILGVCCYIGREWELSYRLGMRPWISVAFTAPVAAAAAVFLVYPIGQGSFSDGMPLGISGTFNFMLVFQAEHNILMHPFHQLGVAGVFGGSLFSAMHGSLVTSSLIRETTENESANNGYKFGQEEETYNIVAAHGYFGRLIFQYASFNNSRSLHFFLGMWPVVGIWFTAMSVSTMAFNLNGFNFNQSVVDSQGRVINTMGYWDPDYVVKDTDVLALFRVSPQPGVDPVEASAAVAGESSTATWTVVWTDLLTACDLYRAKAYKVDAVPNTTDQYFAYVAYDIDLFEEGSIANLTASIIGNVFGFKALKALRLEDMRLPVAYLKTFQGPATGVICERERMDKFGRPFLGATVKPKLGLSGKNYGRVVY------------------------------------RAIAAAGETKGHYLNVTAATMEQIYERAEFAKQLGSIIVMVDLVIGYTAIQSMAIWARKNDMILHLHRAGNSTYSRQKIHGMNFRVICKWMRMAGVDHIHAGTVVGKLEGDPVMIQGFYNTLLLPYLEVNLPQGIFFEQDWASLRKVTPVASGGIHCGQMHQLLDYLGDDVVLQFGGGTIGHPDGIQAGATANRVALESMVIARNEGRDFVAEGPQILQDAAKTCGPLQTALDLWKDISFNYTSTDTADFVETPTANVTLYLIFGAFSGVLGGCMSMLIRMELAQPSNHLLLGNHQIYNVLITAHAFLMIFFMVMPVMIGGFGNWLVPIMIGSPDMAFPRLNNISFWLLPPSLCLLLMSALVEVGVGTGWTVYPPLSSIQSHSGGAVDLAIFSLHISGASSILGAVNFISTILNMRSPGQSMYRIPLFVWSILVTAFLLLLAVPVLAGAITMLLTDRNFNTSFFDASGGGDPILYQHLFIKSTGISLFFNFPDD--LPLPKEADGRNFLINLIDSPGHVDFSSEVTAALRVTDGALVVVDSVEGVCVQTETVLRQALAERIKPVMTINKLDRSFLELQLEPEDMYQNFSRIIETANVIMSTYQDEELGDVQVYPDAGTVAFSAGLHGWAFTLNRFARMYSKKFGVEPEKMTSRLWGDSFFNRKEKKWTKRE--GKGGVRAFCEFVIKPIKKIIELCMADKVEDLTKLLTSLNIKLTTEDKELRQKPLMKRVLQKWLPADQALLEMMVLYLPAPAEAQKYRAELLYEGPPDDACCTAIRNCDANGPLMLYISKMVPSSDKGRFIAYGRVFSGTVRAGMKVRIMGPNYVPGTKKDLAVKSVQRTLLMMGRRTDAVDSVPCGNTVGLVGLDQVIIKSGTISDVES--AFPLKDMKYSVSPVVRVAVEPKNPSDLPKLVEGLKRLAKSDPLV-QTITEESGEHVIAGAGELHLEICLKDLKDDFMNGAEIRVSNPVVTFRETIEGVENPENTAICLSKSPNKHNRLYIYATPLPDNLPEAIEDGKVTPRDEAKARMKMLRDEYGVPEDAAK
206NeodBor  [Neodilsea borealis                 ] CGGAGGAAAAGAAACTAACC-AGGATTCCCCTAGTAGCGGCGAGCGAAGCGGGAAA-AGCCCAAGATGAAAAGCCTGCTTGCAGGCGTTGTA-TTT--GGGCG-TCCTT-GGTGT-----GGTCAGTGCGGGC--AAGT-----CGTATGGAATTACGCG-CCGTGGAGGGTGATAGCCCCGTCCAACCCGCAC-AG-GACA-T-GCCGTACG-AGGGCGTC-TCA--GACGAGTCGGGTAGCTTGGGAATGCTGCTCTAA--TTGGTGGTAAATCTCATCAAAGGCTAAATAACGGCCGGAGACCGATAGCGAACAA-GTACCGTGAGGGAAAGATGACAAGCACTTTGAAAAGAGGGTGAAA-AGAGCCTGAAACCGTCACGGGGGAAGCGGATTGCG------------------------------------------------------------------------------------------------------------------------------------------TTGGAGAGGACGGTGGAGC--GACGACGCGATACGACCCGTCTTGAAACACGGACCAAGGAGTCTAGCGCGGGTGCGAGTCAAAGGGTG----CAAGCCCG--TGGGCAAAGTGAAAGCGAGCAGT-----------------------TTGAGGCGGCATGATGATCGT----TGATCT-CAAG-ACCGACCTAGAGCAGTTGCGCTGGGACCCGAAAGATGGTGAACTATGCCGGAGTAGGGCAAAGCCAGAGGAAAC-TCTGGTGGAGGCT-CGTAGCGGTGCTGACGTGCAAATCGCTCGTCCAACTTGGGTATAGGGGCGAAAGACTAATCGAACCATCTAGTAGCTGGTTCCCTCCGAAGTTTCTCTCAGGATAGCGGGCCGACG--------AGTTGTTT-TGTGCGGTAAAGCGAATGATTAGCGCA-CTCGGGGGCAATTA-GCCTCTGGGCGATTCTCAAAC-TTTCAATGCGCAAG---------GGTGCCGCTGCTTTGT-TGAGCGGC---ACCG--TCAAAAACG-TCGGCCCTGTGGGCCACTTTTGGTAAGCAGAACTGGCGATACGGGATGAACCGTAAGCGTGGTTAAGGCG-CCAAACTGCCCGCTTA--TAGACCCCACAAAAGGTGTTGGTTCATCGAGACAGCA-GGACGGTGGCCATGGAAGTCGGAATCCGCCAAGGAGTGTGTA-ACAACTCACCTGCCGAATGAACTAGCCCTGAAAATGGATGGCGCTGAAGCGGGCGGCCGACACCACGCCGTC---------------TGGCATGAGTAGGAGG-GCGTGGCGGC-TGTGTCG-AAGCG-TGCCT-GCAGAGG-CGCGTGGAACAG-CCGCTAGTGCAGATCTTGGTGGTAGTAGCAAGTATTCAAGCGAGA----TCCTTGAAGGGCGAAGCGGGGAAGGGTTCCACGCGAACAGTGCTTGGGCGTGG-GTGAGTCGTTCCTAAGCCGAGTGGCAA----------TTGC-TGCGAAAGGGAAGCGGGTTGACA-TTCCCGCACACGGATGTGGAG-CGGTGACGC--GTTGGGGCGAACACGCTGGCGATGGCGCTGGGCAGAGTTGTCTTTTCTGTTTGACCT-----GCACGCGGTGTGGAATCCGCTTGT-CGGGAGAAACACGCGT--GTC-GGGGCAGAGCGCCGGG-GCTTTTCCGGCGTCCA-GCTCGCCATCGACGGCCCTTGAAACTTTG-----------------------------------------------------------------------------------------------------CCTGCTGA--AGATCCACGCCGTGGCGTACCGATCACCGCATCAGGTCCCCAAGGTGAACAG-CCTCTGCTCAATATGAACAATGCAGGTAAGGGAAGTCGGCAAATTAGACCCGTAACTTTGGGATAAGGGTTGGCTCT-AGTGCTGCGTGGGAC---------------------------------------------------------------------------------------------------------------------------------------------------------------------G-CCCA---CA-GCATGCA-GCAGACTAGAACTGCAACGGGCAAAGGGAATCCGACTGTTTAATTAAAACAAAGCATTGCGAAGGCCGT-GGCCGGTGATGACGCAATGTGATTTCTGCTCAGTGCTCTGAATGTCAAAGTGAAGAGATTCAATC-AAGCGCGGGTAAACAGCGGGAGTAACTATGACTCTCTTAAGGTAGCCAAATGCCTCGTCATCTAATTAGTGACGCGCATGAATGGATTAACGAGATTCCTACTGTCCCTATCTGCT-TCTAGCGAAACCACAGCCGAGGGAACGGGCTCGGCGAAATCGGCGGGGAAAGAAGACCCTGTTGAGCTTGACTCTATTCTAATTTTGTGAAGCAAGTTGGGAGGTGTAGC-ATAGGTGGGA-----------GCGCTTGCGCGTCCGTGAAATACCACTACTCCCAGTCTTGCTTTACTTACTGGG-TTGG--TGTGG-ATGAG---------------------------------------------------------------------------------ACCACAGCCCAGCA-CACATTTAGGAGGGGAGTTTGGCTGGGGCGGCACATCTTCTACAAGACAACGAAGGTGTCCAAAGATAAGCTCAGTGAGAACAGAAATCTCACGTAGCGGAAAAGGCTAAAAGCTTGTTTGATTTTGATTTTCAGTGCGAGTCGAAAACGCGAAAGCGTGGCCTATCGATCCTTTC---ACGATTCGAGATTTGAAGCGAGAGGTGTCAG-AAAAGTTACCACAGGG-ATAACTGGCTTGTGGCGGCCAAGCGTTCATAGCGACGTCGCTTTTTGATCCTTCGATGTCGGCTCTTCC--------------------TGGT--ATATGCTTGTCTCAAGGACTAAGCCATGCAAGTGTAA-GTATGAGTG--TTATACA-ACGAAACTGCGAATGGCTCGGTAAAACAGCTAT-AGTTTCTTCGATGGTGA-CTACT---TGGATACCCGTAGTA-ATTCTAGAGCT-AATACATGCCA-TAATGCGGTGCG----CGCCGTGGTATAAATTG-GAG--ATACAAGCC------TGGTGATTCACGATTTC-TT-TTCTGATTGCG--------------CGACGCATCGTTCAAATTTCTGAC-CTATCAACTTTGGATGGTAAGGTATTGTCTTACCATGGTTTTGACGGGTAACGGAC-CGTGGGTGCGGGATTCCGGAGAGGGAGCCTGAGAGACGGCTACCACATCCAA-GGAAGGCAGCAGGCGCGCAAATTACCCAATCCGGACAC-CGGGAGGTAGTGACAAGAAATAGCAATAGAGGGCCCGATGG--GTTTTCTAATTGGAATGAGAACAAGGTAAACAGCT-TATCGAGGAGCCAGCAGAGGGCAAGTCTGGTGCCAGCAGCCGCGGTAATTCCAGCTCTGTAAGCGTATACCCAAGTTGTTGCAGTTAAAACGCTCGTAGTCGGAGTTTGGCG------------------------------------------------------------------------------------------------------GGCGGCTCGGGGCGTCTTCGCCACC--GTTTACTGTGAAAAAATTAGAGTGTTCAAAGCGGGCGTTTTGCCATGAATACCTTAGCATGGAATAATAGAATAGGACCT-----CTGTTTTGTTGG--T-TTGTGAGGAATGGGTAATGATTAAGAGGGACGGTTGGGGGCATTTGTATTCCGGCGTCAGAGGTGAAATTCTTGGATTGGCGGAAGACAAACGGCTGCGAAAGCGTCTGCCAAGGACGTTTTCATTGATCAAGAACGAAAGTAAGGGGATCG-AAGACGATCAGATACCGTCGTAGTCTTTACTATAAACGATGAGGACT-GGGGATC--------------------CTGTCCGGCACCCTTCGGGAAACCAAAGTGTTTGCTTTCTGGGGGGAGTATGGTCGCAAGGCTGAAACTTAAAGGAATTGACGGAAGGGCATCACCGGGTGTGGAGCCTGCGGCTTAA-TTTGACTCAACACGGGG-AAACTTACCAGGTCCGGACATAGTGAGGATTGACAGATTGAGAGCTCTTTCTTGATTCTATGGTTGGTGGTGCATGGCCGTTCTTAGTTGGTGGAGTGATCTGTCTGGTTAATTCCGTTAACGAGCGAGACCTGGGCGTGCTAGCTAGG----------------------------------------CGGCCTTCCTAGACGGACTGCGG-GC---GTCT--AGTCCGCGGAAGCTCCAGGCAATAACAGGTCTGAGATGCCCTTAGATGTTCTGGGCCGCACGCGTGCTACACTGAGCGGGTCAACGGGTGAGGATGTGCGAGAGCGCTTCCCAATC-TCTAAATCCGC-TCGTGCTGGGGATAGAGGCTTGCAATTTTCCCTCTTGAACGAGGAATACCTTGTAAGCACGGGTCATCATCCCGTGC-TGAATACGTCCCTGCC-CTTTGTACACACCGCC-CGTCGCTCCTACCGA-TTGAGTGGTCCGGTGAGGC-CTTGGGACTTGGTCAAAC-----------------------------------------CTTATCACTTAGAGGAAGGAGAAGTCGTAACAAGGT----IFSAHFGQLAIIFLWLSGMYFHGARFSNYIAWLSNPTIIKPSAQIVWPIVGQEILNGDVGGGFQGVQITSGFFQLWRASGITTEFELYITAIVGLAMSALMIFAGWFHYHKAAPKLEWFQNVESMMNHHLSGLLGLGCLGWAGHQIHIALPINKLLDAGVSPQELPLPHEFLVNQELMSQLYP----SFSKGILPFFSLNWNEYSDFLTFKGGLNPITGGLWLSDIAHHHLALAVLFLVAGHMYRTNWGIGHSMKEILEAHKGPFTGEGHKGIYEILTTSWHAQLAINLAMIGSLSIIVAHHMYAMPPYPYIATDYPTQLSLFTHHMWIGGFCIVGAGAHASIFMVRDYNPAQNYNNVLDRIIRHRDAIVSHLNWVCMFLGFHSFGLYIHNDTMRALGRSQDMFSDTAIQLQPIFAQWVQNIHTLAPSNTSPNALATASYAFGGDVISISNKVAMMPISLGTADFMVHHIHAFTIHVSVLILVKGFLFARNSR-------RFCTWITSTENRLYIGWFGVVMIPTLLTATSVFIIAFVAAPPVDIDGIREPVAGSLLYGNNIISGAIIPSSAAIGIHFYPIWEAASLDEWLYNGGPYQLIVLHFLLGVCCYIGREWELSYRLGMRPWISVAFTAPVAAAAAVFLVYPIGQGSFSDGMPLGISGTFNFMLVFQAEHNILMHPFHQLGVAGVFGGSLFSAMHGSLVTSSLIRETTENESANNGYKFGQEEETYNIVAAHGYFGRLIFQYASFNNSRALHFFLGMWPVVGIWFTAMSVSTMAFNLNGFNFNQSVVDSQGRVINTMGYWDPDYIVKDTDILALFRVSPQPGVDPVEASAAVAGESSTATWTVVWTDLLTACDLYRAKAYKVDAVPNTSDQYFAYIAYDIDLFEEGSIANLTASIIGNVFGFKAIKALRLEDMRLPVAYLKTFQGPATGIIVERERMDKFGRPFLGATVKPKLGLSGKNYGRVVYEGLRGGLDFLKDDENINSQPFMRWKERFLYSMEAVNRSIAATGEVKGHYMNITAATMEEIYERAEFAKQLGSVIIMIDLVIGYTAIQTMAIWSRRNDMILHLHRAGNSTYSRQKIHGMNFRVICKWMRMAGVDHIHAGTVVGKLEGDPLMIQGFYNTLLEPYLPVNLPQGIFFEQDWASLRKVTPVASGGIHCGQMHQLLDYLGDDVVLQFGGGTIGHPDGIQAGATANRVALESMVIARNEGREFVAEGPQILQDAAKTCGPLQTALDLWKDITFNYTSTDTADFVETPTANVTLYLIFGAFSGVLGGCMSMLIRMELAQPGNHLLLGNHQVYNVLITAHAFLMIFFMVMPVMIGGFGNWLVPIMIGSPDMAFPRLNNISFWLLPPSLCLLLLSAIIEVGVGTGWTVYPPLSSIQSHSGGAVDLAIFSLHLAGASSILGAVNFISTILNMRSPGQTMYRIPLFVWSIFVTAFLLLLAVPVLAGAITMLLTDRNFNTSFFDPAGGGDPILYQHLFIKSTGISLYFEFPLE--LPLPKEAQGRNFLINLIDSPGHVDFSSEVTAALRVTDGALVVVDAVEGVCVQTETVLRQALTERIKPVLVINKLDRCFLELQLDGEDMYQNFARIIEKVNVIMATYQDDQLGDVQVYPDAGTVAFSAGLHGWAFTINRFARMYEKL-GVVPGKMASRLWGDSFYNRKEKKWTKRG--GNGTVRVFCEFIIKPIAKIIELCMSDKVDDLQKLLASQDVKLTTEDKELRQKPLMKRVLQRWLPADQSLLEMMVLHLPAPAHAQKYRAELLYEGPPDDSCCTAIRNCDPNGPLMLYISKMVASSDKGRFIAYGRVFSGTVRSGMKVRVMGPNYVPGTKTDVAMTKIQHTRLMMGGRTDSVNSVPSGNIVGLGGLDQVIIKSGTVSDFEE--AFPLKDMKYSVSPVVRVAVEPKNPTDLPKLLEGLKRLAKSDPLV-QTITEESGEHVIAGAGELHLEICLKDLQEDFMNGAEIKVSNPVVTFRETIEGVSDPESSALCLSKSPNKHNRLYIYASPLPKELPNAIEDGKVGPRDEAKARMKMLRNDYGMPEDTTK
207WeekRet  [Weeksia coccinea                   ] CGGAGGAAAAGAAACTAACC-AGGATTCCCCTAGTAGCGGCGAGCGAAGCGGGAAA-AGCCCAAGATGAAAAGCCTGCTTGCAGGCGTTGTA-TTT--GGGCG-TCCTT-GGGGT------GTCAGTGCGGGC--AAGT-----CGTATGGAAGTACGCG-CCGTGGAGGGTGATAGCCCCGTCCAACCCGCAC-AG-GACA-C-GCCGTACG-AGGGCGTC-TCA--GACGAGTCGGGTAGCTTGGGAATGCTGCTCTAA--TTGGTGGTAAATCTCATCAAAGGCTAAATAGCGGCCGGAGACCGATAGCGAACAA-GTACCGTGAGGGAAAGATGACAAGCACTTTGAAAAGAGGGTGAAA-AGAGCCTGAAACCGTCACGGGGGAAGCGGATTGCG------------------------------------------------------------------------------------------------------------------------------------------TTGGAGAGGACGGTGGAGC--GACGACGCGATACGACCCGTCTTGAAACACGGACCAAGGAGTCTAGCGCGGGTGCGAGTCAGAGGGTG----CAAGCCCG--TGGGCGAAGTGAAAGCGAGCAGT-----------------------TTGAGGCGGCATGA-GATCGT----TGATCT-CAAG-ACCGACCTAGAGCAGTTGCGCTGGGACCCGAAAGATGGTGAACTATGCCGGAGTAGGGCAAAGCCAGAGGAAAC-TCTGGTGGAGGCT-CGTAGCGGTGCTGACGTGCAAATCGCTCGTCCAACTTGGGTATAGGGGCGAAAGACTAATCGAACCATCTAGTAGCTGGTTCCCTCCGAAGTTTCTCTCAGGATAGCGGGCCGACG--------TGTTGTTT-TGTGCGGTAAAGCGAATGATTAGCGCA-CTCGGGGGCAATTA-GCCTTCGGGCGATTCTCAAAC-TTTCAATGCGCAAG---------GGTGCCGCTGCTTTGT-TGAGCGGC---ACCG--GCAAAAACG-TCGGCCCTGTGGGCCACTTTTGGTAAGCAGAACTGGCGATACGGGATGAACCGTAAGCGCGGTTAAGGCG-CCGGACTGCCCGCTTA--TAGATCCCACAAAAGGTGTTGGTTCATCGAGACAGCA-GGACGGTGGCCATGGAAGTCGGAATCCGCCAAGGAGTGTGTA-ACAACTCACCTGCCGAATGAACTAGCCCTGAAAATGGATGGCGCTTAAGCGGGCGGCCGACACCGCGCCGTC---------------TGGTATGAGTAGGAGG-GCGTGGCGGC-TGTGTCG-AAGCG-TGCGT-GCAGACG-CGCGTGGAACAG-CCGCTAGTGCAGATCTTGGTGGTAGTAGCAAGTATTCAAGCGAGA----TCCTTGAAGGGCGAAGCGGGGAAGGGTTCCACGCGAACAGTGCTTGGGCGTGG-GTGAGTCGTTCCTAAGCCGAGTGGCAA----------TTGC-TGCGAAAGGGAAGCGGGTTGACA-TTCCCGCACACGGATGTGGAG-CGGTGACGC--GTTGGGGCGAACACGCTGGCGATGGCGCTGGGCAGAGTTGTCTTTTCTGTTTGACCT-----GCGCGCGGTGTGGAATCCGCTTGT-CGGGAGAAACACGCGT--GTC-GGGGCAGAGCGCCGGG-GCTTTTCCGGCGTCCA-GCTCGCCATCGACGGCCCTTGAAACTTTG-----------------------------------------------------------------------------------------------------CCTGCTGA--AGATCCACGCCGTGGCGTACCGATCACCGCATCAGGTCCCCAAGGTGAACAG-CCTCTGCTCAATATGAACAATGCAGGTAAGGGAAGTCGGCAAATTAGACCCGTAACTTTGGGATAAGGGTTGGCTCT-AGTGCTGCGTGGGAC---------------------------------------------------------------------------------------------------------------------------------------------------------------------G-CCCA---CA-GCATGCA-GCAGACTAGAACTGCAACGGGCAAAGGGAATCCGACTGTTTAATTAAAACAAAGCATTGCGAGGGCCGT-GGCCGGTGATGACGCAATGTGATTTCTGCTCAGTGCTCTGAATGTCAAAGTGAAGAGATTCAATC-AAGCGCGGGTAAACAGCGGGAGTAACTATGACTCTCTTAAGGTAGCCAAATGCCTCGTCATCTAATTAGTGACGCGCATGAATGGATTAACGAGATTCCTACTGTCCCTATCTGCT-TCTAGCGAAACCACAGCCGAGGGAACGGGCTCGGCGAAATCGGCGGGGAAAGAAGACCCTGTTGAGCTTGACTCTATTCTAATTTTGTGAAGCAAGTTGGGAGGTGTAGC-ATAGGTGGGA-----------GCGCTTGCGCGTCCGTGAAATACCACTACTCCCAGTCTTGCTTTACTTACTGGG-TTGG--TGTGG-ATGAG---------------------------------------------------------------------------------ACCACAGCCCAGCA-CACATTTAGGAGGGGAGTTTGGCTGGGGCGGCACATCTTCTACAAGACAACGAAGGTGTCCAAAGATAAGCTCAGTGAGAACAGAAATCTCACGTAGCGGAAAAGGCTAAAAGCTTGTTTGATTTTGATTTTCAGTGCGAGTCGAAAACGCGAAAGCGTGGCCTATCGATCCTTTC---ACGATTCGAGATTTGAAGCGAGAGGTGTCAG-AAAAGTTACCACAGGG-ATAACTGGCTTGTGGCGGCCAAGCGTTCATAGCGACGTCGCTTTTTGATCCTTCGATGTCGGCTCTTCC--------------------TGGT--ATATGCTTGTCTCAAGGACTAAGCCATGCAAGTGTAA-GTATGAGTG--TTATACA-ACGAAACTGCGAATGGCTCGGTAAAACAGCTAT-AGTTTCTTCGATGGTGA-CTACT---TGGATACCCGTAGTA-ATTCTAGAGCT-AATACATGCCA-TAATGCGGCGCG----CGCCGTGGTATAAATTG-GAG--ATACAAACC------TGGTGATTCACGATTTC-TT-TTCTGATTGCG--------------CGACGCATCGTTCAAATTTCTGAC-CTATCAACTTTGGATGGTAAGGTATTGTCTTACCATGGTTTTGACGGGTAACGGAC-CGTGGGTGCGGGATTCCGGAGAGGGAGCCTGAGAGACGGCTACCACATCCAA-GGAAGGCAGCAGGCGCGCAAATTACCCAATCCGGACAC-CGGGAGGTAGTGACAAGAAATAGCAATAGAGGGCCCGATGG--GTTTTCTAATTGGAATGAGAACAAGGTAAACAGCT-TATCGAGTAGCCAGCAGAGGGCAAGTCTGGTGCCAGCAGCCGCGGTAATTCCAGCTCTGTAAGCGTATACCCAAGTTGTTGCAGTTAAAACGCTCGTAGTCGGAGTTTGGCG------------------------------------------------------------------------------------------------------GGCGACCCGGGGCGTCCTCGCCACC--GTTTACTGTGAAAAAATTAGAGTGTTCAAAGCGGGCG-TTTGCCATGAATACCTTAGCATGGAATAATAGAATAGGACCT-----CTGTTTTGTTGG--T-TTGTGAGGAACGGGTAATGATTAAGAGGGACGGTTGGGGGCATTTGTATTCCGGCGTCAGAGGTGAAATTCTTGGATTGGCGGAAGACAAACGGCTGCGAAAGCGTCTGCCAAGGACGTTTTCATTGATCAAGAACGAAAGTAAGGGGATCG-AAGACGATCAGATACCGTCGTAGTCTTTACTATAAACGATGAGGACT-GGGGATC--------------------CTGTCCGGCACCCTTCGGGAAACCAAAGTGTTTGCTTTCTGGGGGGAGTATGGTCGCAAGGCTGAAACTTAAAGGAATTGACGGAAGGGCATCACCGGGTGTGGAGCCTGCGGCTTAA-TTTGACTCAACACGGGG-AAACTTACCAGGTCCGGACATAGTGAGGATTGACAGATTGAGAGCTCTTTCTTGATTCTATGGTTGGTGGTGCATGGCCGTTCTTAGTTGGTGGAGTGATCTGTCTGGTTAATTCCGTTAACGAGCGAGACCTGGGCGTGCTAGCTAGG----------------------------------------CGGCCTTCCTAGACGGACTGCGG-GC---GTCT--AGTCCGCGGAAGCTCCAGGCAATAACAGGTCTGAGATGCCCTTAGATGTTCTGGGCCGCACGCGTGCTACACTGAGCGGGTCAACGGGTGAGGATGTGCGAGAGCGCTTCCCAATC-TCTAAATCCGC-TCGTGCTGGGGATAGAGGCTTGCAATTTTCCCTCTTGAACGAGGAATACCTTGTAAGCACGGGTCATCATCCCGTGC-TGAATACGTCCCTGCC-CTTTGTACACACCGCC-CGTCGCTCCTACCGA-TTGAGTGGTCCGGTGAGGC-CTTGGGACTTGGTCAAAC-----------------------------------------CTTATCACTTAGAGGAAGGAGAAGTCGTAACAAGGT-----------------------------------------------------------------------------------------------------------------------------------------------------------------------------------------------------------------------------------------------------------------------------------------------QLAINLAMMGSLSIIVAHHMYAMPPYPYIATDYPTQLSLFTHHMWIGGFCIVGAGAHASIFMVRDYNPAQNYNNVLDRIIRHRDAIVSHLNWVCMFLGFHAFGLYIHNDTMRALGRSQDMFSDTAIQLQPIFAQWVQNIHTLAPSNTSPNSLATAS-------------------------------------------------------------RFCTWITSTENRLYIGWFGVVMIPTLLTATSVFIIAFVAAPPVDIDGIREPVAGSLLYGNNIISGAIIPSSAAIGIHFYPIWEAASLDEWLYNGGPYQLIVLHFLLGVCCYIGREWEFSYRLGMRPWISVAFTAPVAAAAAVFLVYPIGQGSFSDGMPLGISGTFNFMLVFQAEHNILMHPFHQLGVAGVFGGSLFSAMHGSLVTSSLIRETTENESANNGYKFGQEEETYNIVAAHGYFGRLIFQYASFNNSRALHFFLGMWPVVGIWFTAMSVSTMAFNLNGFNFNQSVVDSQGRVINTMGYWDPDYVVKDTDILALFRVSPQPGVDPIEASAAVAGESSTATWTVVWTDLLTACDLYRAKAYRVEAAPNVEDQYFAYIAYDIDLFEEGSIANLTASIIGNVFGFKAVKALRLEDMRLPVAYLKTFQGPATGIIVERERMDKFGRPFLGATVKPKLGLSGKNYGRVVYEGLKGGLDFLKDDENINSQPFMRWKERFLYSMEAVNRSIAATGEVKGHYMNVTAATMEEMYERAEFAKQLGSVIIMIDLVIGYTAIQTMAIWSRRNDMILHLHRAGNSTYSRQKIHGMNFRVICKWMRMAGVDHIHAGTVVGKLEGDPAMIKGFYDTLLLPYLPMNKPNGIFFEQDWASLRKVTPVASGGIHCGQMHQLLNYLGDDVVLQFGGGTIGHPDGIQAGATANRVALESMVIARNEGRDYVGEGPQILQDAAKTCGPLQTALDLWKNITFNYTSTDTPDFVASTTSNVTLYLIFGAFSGVLGGCMSMLIRMELAQPGNHLLLGNHQVYNVLITAHAFLMIFFMVMPVMIGGFGNWLVPIMIGSPDMAFPRLNNISFWLLPPSLCLLLLSAIIEVGVGTGWTVYPPLSSIQSHSGGAVDLAIFSLHLAGASSILGAVNFISTILNMRSPGQTMYRIPLFVWSIFVTAFLLLLAVPVLAGAITMLLTDRNFNTSFFDPAGGGDPILY----IKSTGISLYFEFPDE--LPLPKETNSRKFLINLIDSPGHVDFSSEVTAALRVTDGALVVVDSVEGVCVQTETVLRQALTERIKPVMTINKLDRSFLELQLLPEDMYQNFSRIIENANVIMSTYQDDELGDVQVYPDSGTVAFSAGLHGWAFTLNRFARMYAKKFGVEPAKMTSRLWGDSFFNRKEKKWSKRE--GKGGVRAFCEFIIKPIAKIIELCMADKVGELQKLLSSLEIKLTTEDKELRQKPLMKRVLQKWLPADQALLEMMVLHLPAPATAQKYRAELLYEGPPDDACCTAIRNCDPNGPLMLYISKMVPSSDKGRFIAYGRVFSGTVRSGMKVRIMGPNYVPGTKKDLAVKNVQRTLLMMGRRTDAVDSVPCGNTVGLVGLDQVIIKSGTLSDVEE--AFPLKDMKYSVSPVVRVAVEPKNPSDLPKLVEGLKRLAKSDPLV-QTITEESGEHVIAGAGELHLEICLKDLEEDFMNGAEIKVSKPVVTYRETIEGVEDPESTAVCLSKSPNKHNRLYIYASPLPEELPNAIEDGKITPREEAKSRMKILRDEYGMPEDAAK
210EuthCri  [Euthora cristata                   ] ------AAAAGAAACTAACA-AGGATTCCCCTAGTAGCGGCGAGCGAAGCGGGAAA-AGCCCAAAATGAAAAGCCTGCTTGCAGGCGTTGTA-TTT--GGATA-TTCCT-GGGGT------GTCAGTGTGGGT--AAGT-----TGTATGGAAATACACA-CCGTGGAGGGTGAAAGTCCCGTCCAACCTGCAC-AG-GACA-C-TCCGTACC-GGAATGTT-TCA--GTCGAGTCGGGTAGCTTGGGAATGCTGCTCTAA--TTGGTGGTAAATCTCATCAAAGGCTAAATATTGACCGGAGACCGATAGCGAACAA-GTACCGTGAGGGAAAGATGACAAGCACTTTGAAAAGAGGGTGAAA-AGAGCCTGAAACCGTCACGGGGGAAGCGTGTTGCG------------------------------------------------------------------------------------------------------------------------------------------TTGGGGAGGACGATGGAAT--GACGACGCGATTCGACCCGTCTTGAAACACGGACCAAGGAGTCTAGCGCGACTGCGAGTCAAAGGGTG----CAAGCCTG--AGGGCGCAGTGAAAGCGAGCAGT-----------------------TTGGGGCGGCATGA-GATCGT----TGATTT-CAAG-TCTGACCTAGAGCAGTTGCGCTGGGACCCGAAAGATGGTGAACTATTCCGGATTGGGGTAAAGCCAGAGGAAAC-TCTGGTGGAGGCC-CGTAGAGGTGCTGACGTGCAAATCGCTCTCGCGAATTTGGAATAGGGGCGAAAGACTCATCGAACTATCTAGTAGCTGGTTCCCTCCGAAGTTTCTCTCAGGATAGCGGGCCGACG--------TGTTGTTT-TGTGCGGTAGAGCGAATGATTAGCGCA-CTCGGGGGCAATAT-GCCTTCGGGCGATTCTCAAAC-TTTTAATGCGCAAG---------GGTGCCGCTGCTTGAT-TGAGCGGC---ACCG--GCAAAAACG-TCGGCCCCGTGGGCCACTTTTGGTAAGCAGAACTGGCGATACGGGATGAACCGTAAGCCCGGTTAAGGCG-TCAAACTGCACGCTTA--GAGACCCCACAAAAGGTGTTGGTTCATCGAGACAGCAGGGACGGTGGCCATGGAAGTCGGAATCCGCCAAGGAGTGTGTA-ACAACTCACCTGCCGAATGAATTAGCCCTGAAAATGGATGGCGCTGAAGCGGGCGGCCGACACCATGCCGTC---------------TGATATGAGTAGGAGG-GCGTGGTGGC-TGTGTCG-AAGCG-TGCGT-GCAGACG-CGCGTGGAACGG-CCACTAGTGCAGATCTTGGTGGTAGTAGCAAGTATTCAAGCGAGA----TCCTTGAAGGGCGAAGCGGGGAAGGGTTCCACGCGAACATTGATTGGGCGTGG-GTGAGTCGTTCCTAAGCCGAGTGGCGA----------TTGC-TGCGAAAGGGAAGCGGGTTGAAA-TTCCCGCACACGGATGTGGAG-CGGTGACGC--TTTGAGGCGAACACGCTGGCGACGGCGCTGGGCAGAGTTGTCTTTTCTGTTTGACCT-----TGGCGCGGTGTGGAATCCGCTTGT-CGGGAGAAACACGCGT--ATT-GGGGCAGAGCGCCGGG-GTTTTTCCGGCGTCCA-GCTCGCCGTCGACGGCCCTTGAAACTTTG-----------------------------------------------------------------------------------------------------CCTGCTGT--GAATCCACGCCGTGGCGTACCGATCACCGCATCAGGTCCCCAAGGTGAACAG-CCTCTGCTCAATATGAAAAATGCAGGTAAGGGAAGTCGGCAAATTAGACCCGTAACTTTGGGATAAGGGTTGGCTCT-AGTGCTGCGTGGGAC---------------------------------------------------------------------------------------------------------------------------------------------------------------------G-CCCA---CA-GCATGCA-GCAGACTAGAACTGCAACGGGCAAAGGGAATCCGACTGTTTAATTAAAACAAAGCATTGCGAGGGCCGT-GGCCGGTGATGACGCAATGTGATTTCTGCTCAGTGCTCTGAATGTCAAAGTGAAGAGATTCAATC-AAGCGCGGGTAAACAGCGGGAGTAACTATGACTCTCTTAAGGTAGCCAAATGCCTCGTCATCTAATTAGTGACGCGCATGAATGGATTAACGAGATTCCTACTGTCCCTATCTGCT-TCTAGCGAAACCACAGCCGAGGGAACGGGCTCGGCGAAATCGGCGGGGAAAGAAGACCCTGTTGAGCTTGACTCTATTCTAATTTTGTGAAGCAAGTTGGGAGGTGTAGC-ATAGGTGGGA-----------GCGCTTGCGCGGCCGTGAAATACCACTACTCCCAGTCTTGCTTTACTTACTGGG-TTGG--TGTGG-ATGAG---------------------------------------------------------------------------------ACCACAGCCCAGTA-CACATTTAGGAGGGGAGTTTGGCTGGGGCGGCACATCTTCTACAAGACAACGAAGGTGTCCAAAGATAAGCTCAGTGTGAACAGAAATCACACGTAGCGGAAAAGGCTAAAAGCTTGTTTGATTTTGATTTTCAGTGCGAGTCGAAAACGCGAAAGCGTGGCCTATCGATCCTTTC---ACAATTCGAGATTTGAAGCGAGAGGTGTCAG-AAAAGTTACCACAGGG-ATAACTGGCTTGTGGCGGCCAAGCGTTCATAGCGACGTCGCTTTTTGATCCT-----------------CACCTGGTTGATCCTGCCAGTGGT--ATATGCTTGTCTCAAGGACTAAGCCATGCAAGTGTAA-GTATGAGTG--TTATACA-ACGAAACTGCGAATGGCTCGGTAAAACAGCTAT-AGTTTCTTCGATGGTTA-CTATT---TGGATACCCGTAGTA-ATTCTAGAGCT-AATACATGCCA-TAATGCGGTGCG----CACCGTGGTATAAATTG-GAG--ATACAAACC------TGGTGATTCACGATTTC-TT-TTCTGATTGCG--------------CGACGCATCGTTCAAATTTCTGAC-CTATCAACTTTGGATGGTAAGGTATTGTCTTACCATGGTTTTGACGGGTAACGGAC-CGTGGGTGCGGGATTCCGGAGAGGGAGCCTGAGAGACGGCTACCACATCCAA-GGAAGGCAGCAGGCGCGCAAATTACCCACTTCAGATAC-TGAGAGGTAGTGACAAGAAATAGCGATAGAGGGCCCAATGG--GTTTTCTATTTGGAATGAGAACAAGGTAAACAGCT-TATCGAGGAGCCAGCAGAGGGCAAGTCTGGTGCCAGCAGCCGCGGTAATTCCAGCTCTGTAAGCGTATACCCAAGTTGTTGCAGTTAAAACGCTCGTAGTCGGAATTTGGCG------------------------------------------------------------------------------------------------------GGCGACCTGGGGTGTCCTCGCCACC--GTTTACTGTGAAAAAATTAGAGTGTTCAAAGCGGGCG-TTTGCCATGAATACCTTAGCATGGAATAATAGAATAGGACCT-----CTGTTTTGTTGG--T-TTGTGAGGATCGGGTAATGATTAAGAGGGACGGTTGGGGGCATTTGTATTCCGGCGTCAGAGGTGAAATTCTTGGATTGGCGGAAGACAAACGGCTGCGAAAGCGTCTGCCAAGGACGTTTTCATTGATCAAGAACGAAAGTAAGGGGATCG-AAGACGATCAGATACCGTCGTAGTCTTTACTATAAACGATGAGGACT-GGGGATC--------------------CTGTCCGGCACCCTTCGGGAAACCAAAGTGTTTGCTTTCTGGGGGGAGTATGGTCGCAAGGCTGAAACTTAAAGGAATTGACGGAAGGGCATCACCGGGTGTGGAGCCTGCGGCTTAA-TTTGACTCAACACGGGG-AAACTTACCAGGTCCGGACATAGTGAGGATTGACAGATTGAGAGCTCTTTCTTGATTCTATGGTTGGTGGTGCATGGCCGTTCTTAGTTGGTGGAGTGATCTGTCTGGTTAATTCCGTTAACGAGCGAGACCTGGGCGTGCTAGCTAGG----------------------------------------CGGCCTTCCTAGACGGACTGCGG-GC---GTCT--AGTCCGCGGAAGCTCCAGGCAATAACAGGTCTGAGATGCCCTTAGATGTTCTGGGCCGCACGCGTGCTACACTGAGCGGGTCAACGGGTGAGGATGTGCGAGAGCGCCTCCCAATC-TCTAAATCCGC-TCGTGCTGGGGATCGAGGCTTGCAATTTTCCCTCTTGAACGAGGAATACCTTGTAAGCATGGGTCATCATCCCGTGC-TGAATACGTCCCTGCC-CTTTGTACACACCGCC-CGTCGCTCCTACCGA-TTGAGTGGTCCGGTGAGGC-CTTGGGACTTGGTCAAAC-----------------------------------------CTTATCACTTAGAGGAAGGAGAAGTCGTAACAAGGT----IFSAHFGQLSIIFLWLSGMYFHGARFSNYIAWLSNPTSIKPSAQIVWPIVGQEILNADVGGGFQGVQITSGFFQLWRASGITTEFELYVTAIGGLLMSALMIFAGWFHYHKAAPKLEWFQNVESMMNHHLAGLLGLGCLGWAGHQIHISLPINKLLDAGVSPQELPLPHEFLINKELMSQLYP----SFSKGILPFFTLNWSEYSDFLTFKGGLNPVTGGLWLSDTAHHHLALSVLFLVAGHMYRTNWGIGHSMKEILEAHKGPFTGEGHKGLYEILTTSWHAQLAINLAMMGSLSIIVAHHMYAMPPYPYIATDYPTQLSLFTHHIWIGGFCIVGAGAHASIFMVRDYNPAQNYNNVLDRIIRHRDAIISHLNWVCIFLGFHSFGLYIHNDTMRALGRSQDMFSDTAIQLQPIFAQWIQNIHTLAPSNTSPNSLATASYAFGGEVISVSNKVAMMPISLGTADFMVHHIHAFTIHVAVLILVKGFLFARN---------RFCTWITSTENRLYIGWFGVLMIPTLLTATSVFIIAFVAAPPVDIDGIREPVAGSLLYGNNIISGAIIPSSAAIGIHFYPIWEAASLDEWLYNGGPYQLIVLHFILGVCCYIGREWELSYRLGMRPWISVAFTAPVAAAAAVFLVYPIGQGSFSDGMPLGISGTFNFMLVFQAEHNILMHPFHQLGVAGVFGGSLFSAMHGSLVTSSLIRETTENESANNGYKFGQEEETYNIVAAHGYFGRLIFQYASFNNSRALHFFLGMWPVVGIWLTAMSVSTMAFNLNGFNFNQSVVDSQGRVINTMGYWDPDYVIKETDILALFRVSPQPGVDPVEASAAIAGESSTATWTVVWTDLLTACDLYRAKAYKVDAVPNTTDQYFAYVAYDIDLFEEGSIANLTASIIGNVFGFKAVKALRLEDMRLPVAYLKTFQGPATGIIVERERMDKFGRPFLGATVKPKLGLSGKNYGRVVYEGLKGGLDFLKDDENINS----------------VNRAVAASGEIKGHYLNVTAATMEEMYERAEFAKQIGSIIIMVDLVIGYTAIQTMAIWARRNDMILHLHRAGNSTYSRQKIHGMNFRVICKWMRMAGVDHIHAGTVVGKLEGDPLMIRGFYNTLLEPYLQINLPQGIFFEQDWASLRKVTPVASGGIHCGQMHQLLDYLGNDVVLQFGGGTIGHPDGIQAGATANRVALETMVIARNEGVDYVTEGPQILQDAAKTCAPLQTALDLWKDITFNYTSTDTADFIETPTSNVTLYLIFGAFSGVLGGCMSILIRMELAQPGNHLLLGNHQVYNVLVTAHAFLMIFFMVMPVMIGGFGNWLVPIMIGSPDMAFPRLNNISFWLLPPSLCLLLLSAIVEVGVGTGWTVYPPLSSIQSHSGGAVDLAIFSLHLAGASSILGAVNFISTILNMRSPGQSMYRIPLFVWSILVTAFLLLLAVPVLAGAITMLLTDRNFNTSFF---------------IKSTGISLFFTFPDD--LPIPKEATGRDFLINLIDSPGHVDFSSEVTAALRVTDGALVVVDSVEGVCVQTETVLRQALTERIKPVMTINKLDRAFLELQLEPEDMYQNFSRIIETANVIMSTYQDDELGDVQVYPDSGTVAFSAGLHGWAFTLNRFARMYAKKFGVEPEKMTARLWGDSFFNRKEKKWTKKE--SPKAVRAFCEFIIKPIKKIIELCMADKVDDLQKLLTSLDIKLSTEERELRQKPLMKRVLQKWLPADQALLEMMVLHLPAPAHAQKYRAGLLYEGPEDDACCTAIRNCDPNGPLMLYISKMVPSSDKGRFIAYGRVFSGTVKSGMKVRVMGPNYVPGTKKDLALKNVQRTLLMMGRRTDAVDSVPCGNTVGLVGLDQVIIKTATISDAVE--AFPLKAMKYSVSPVVRVAVEPKNPADLPKLVEGLKRLSKSDPLV-QCITEESGEHVIAGAGELHLEICLKDLQDDFMNGAEINVSNPVVTFRETIEGVENPDSTAVCLSKSPNKHNRLYIYATPLPEELPNAIEDGKVTPRDEVKARMKMLRDEFGMPEDAAK
208GloiFur  [Gloiopeltis furcata                ] CGGAGGAAAAGAAACTAACA-AGGATTCCCCTAGTAGCGGCGAGCGAAGCGGGAAG-AGCCCAAAATGAAAAGCCTGCTTGCAGGCGTTGTA-TTT--GAGTA-GTCTT-GGGGT------GTCAGTGTGAGT--AAGT-----CGTATGGAAATACGCG-CCGTGGAGGGTGATAGCCCCGTCCAACTCACAC-AG-GACA-C-GCCGTACG-AGACTGCT-TCA--GACGAGTCGGGTAGCTTGGGAATGCTGCTCTAA--TCGGTGGTAAATCTCATCGAAGGCTAAATAGCGGCCGGAGACCGATAGCGAACAA-GTACCGTGAGGGAAAGATGAAAAGCACTTTGAAAAGAGGGTGAAA-AGAGCCTGAAACCGTCACGGGGGAAGCGGATTGCG------------------------------------------------------------------------------------------------------------------------------------------TTGGAGAGGACGGCGGAGC--GACGACGCGATACGACCCGTCTTGAAACACGGACCAAGGAGTCTAGCGCGGGTGCGAGTCGGAGGGTG----CAAGCCCG--TGGGCGAAGTGAAAGCGAGCAGT-----------------------TTGGGGCGGCATAA-GATCGT----TGATCT-TAAG-ACCGACCCGGAGCAGTTGCGCTGGGACCCGAAAGATGGTGAACTATGCCGGAGTAGGGCAAAGCCAGAGGAAAC-TCTGGTGGAGGCT-CGTAGCGGTGCTGACGTGCAAATCGCTCGTCGAACTTGGGTATAGGGGCGAAAGACTAATCGAACCATCTAGTAGCTGGTTCCCTCCGAAGTTTCTCTCAGGATAGCGGGCCGACG--------AGTTGTTT-TGTGCGGTAAAGCGAATGATTAGCGCA-CTCGGGGACGTTTA-GTCTTCGGGCGATTCTCAAAC-TTTCAATGCGCAAG---------GGTGTCGCTGCTTTGT-TGAGCGAC---ACCG--GCAAAAACG-TCGGCCCTGTGGGCCACTTTTGGTAAGCAGAACTGGCGATACGGGATGAACCGTAAGCGCGGTTAAGGCG-CCGGACTGCCCGCTTA--TAGACCCCACAAAAGGTGTTGATTCATCGAGACAGCA-GGACGGTGGCCATGGAAGTCGGAATCCGCCAAGGAGTGTGTA-ACAACTCACCTGCCGAATGAATTAGCCCTGAAAATGGATGGCGCTGAAGCGGGCGGCCGACACCGCGCCGTC---------------TGGAATGAGTAGGAGG-GCGTGGCGGC-TGTACAG-AAGCG-CGCGT-GCAGACG-CGTGTGGAACGG-CCGCTAGTGCAGATCTTGGTGGTAGTAGCAAGTATTCAAGCGAGA----TCCTTGAAGGGCGAAGCGGGGAAGGGTTCCACGCGAACATTGATTGGGCGTGG-GTGAGTCGTTCCTAAGCCGAGTGGCGA----------TTGC-TGCGAAAGGGAAGCGGGTTGACA-TTCCCGCACACGGATGTGGAG-CGGCGACGC--GTTGGGGCGAACACGCTGGCGACGGCGCTGGGCAGAGTTGTCTTTTCTGTTTGACCG-----GCGCGCAGTGTGGAATCCGCTTGT-CGGGAGAAACACGCGC--GTG-CGGGCAGAGCGCCGGG-GTTTTTCCGGCGTCCA-GCTCGCCGTCGACGGCCCTTGAAACTTTG-----------------------------------------------------------------------------------------------------CCTGCTGA--AGATCCACGCCGTGGCGTACCGATCACCGCATCAGGTCCCCAAGGTGAACAG-CCTCTGCTCGATATGAACAATGCAGGTAAGGGAAGTCGGCAAATTAGACCCGTAACTTTGGGAAAAGGGTTGGCTCT-AGTGCTGCGTGGGAC---------------------------------------------------------------------------------------------------------------------------------------------------------------------G-CCCA---CA-GCATGCA-GCAGACTAGAACTGCAACGGGCAAAGGGAATCCGACTGTTTAATTAAAACAAAGCATTGCGAGGGCCGT-GGCCGGTGATGACGCAATGTGATTTCTGCTCAGTGCTCTGAATGTCAAAGTGAAGAGATTCAATC-AAGCGCGGGTAAACAGCGGGAGTAACTATGACTCTCTTAAGGTAGCCAAATGCCTCGTCATCTAATTAGTGACGCGCATGAATGGATTAACGAGATTCCTACTGTCCCTATCTGCT-TCTAGCGAAACCACAGCCGAGGGAACGGGCTCGGCGAAATCGGCGGGGAAAGAAGACCCTGTTGAGCTTGACTCTATTCTAATTTTGTGAAGCAAGTTGGGAGGTGTAGC-ATAGGTGGGA-----------GCGCTTGCGCGACCGTGAAATACCACTACTCCCAGTCTTGCTTTACTTACTGGG-TTGG--TGTGG-ATGAG---------------------------------------------------------------------------------ACCACAGCCCAGCA-CACATTTAGGAGGGGAGTTTGGCTGGGGCGGCACATCTTCTACAAGACAACGAAGGTGTCCAAAGATAAGCTCAGTGAGAACAGAAATCTCACGTAGCGCAAAAGGGTAAAAGCTTGTTTGATTTTGATTTTCAGTGCGAGTCGAAAACGCGAAAGCGTGGCCTATCGATCCTTTC---ACGATTCGAGATTTGAAGCGAGAGGTGTCAG-AAAAGTTACCACAGGG-ATAACTGGCTTGTGGCGGCCAAGCGTTCATAGCGACGTCGCTTTTTGATCCTTCGATGTCGGCTCTTCCCACCTGGTTGATCCTGCCAGTGGT--ATATGCTTGTCTCAAGGACTAAGCCATGCAAGTGTAA-GTATGAGTG--TTGTACA-ACGAAACTGCGAATGGCTCGGTAAAACAGCTAT-AGTTTCTTCGATGGTGA-CTACT---TGGATACCCGTAGTA-ATTCTAGAGCT-AATACATGCCT-TAAAGCGACGCG----CGTCGTGGTATAAATTG-GAG--ATACAAACC------TGGTGATTCACGATTTC-TT-TTCTGATTGCG--------------CGACGCATCGTTCAAATTTCTGAC-CTATCAACTTTGGATGGTAAGGTATTGTCTTACCATGGTTGTGACGGGTAACGGAC-CGTGGGTGCGGGACTCCGGAGAGGGAGCCTGAGAGACGGCTACCACATCCAA-GGAAGGCAGCAGGCGCGCAAATTACCCAATCCGGACAC-CGGGAGGTAGTGACAAGAAATAGCAATAGAGGGCCCGATGG--GTTTTCTAATTGGAATGAGAACAAGGTAAACAGCT-TATCGAGGAGCCAGCAGAGGGCAAGTCTGGTGCCAGCAGCCGCGGTAATTCCAGCTCTGTAAGCGTATACCAAAGTTGTTGCAGTTAAAACGCTCGTAGTCGGAGGTTGGTG------------------------------------------------------------------------------------------------------GGCGACCTGGGGCGTCCTCGCCACC--GTTTACTGTGAAAAAATTAGAGTGTTCAAAGCGGGCG-TTTGCCATGAATACATTAGCATGGAATAATAGAATAGGACCT-----CTGTTTTGTTGG--T-TTGTGAGGAACGGGTAATGATTAAGAGGGACGGTTGGGGGCATTTGTATTCCGGCGTCAGAGGTGAAATTCTTGGATTGGCGGAAGACAAACGGCTGCGAAAGCGTCTGCCAAGGACGTTTTCATTGATCAAGAACGAAAGTAAGGGGATCG-AAGACGATCAGATACCGTCGTAGTCTTTACTATAAACGATGAGGACT-GGGGATC--------------------CCGCCCGGCACCCTTCGGGAAACCAAAGTGTTTGCTTTCTGGGGGGAGTATGGTCGCAAGGCTGAAACTTAAAGGAATTGACGGAAGGGCATCACCGGGTGTGGAGCCTGCGGCTTAA-TTTGACTCAACACGGGG-AAACTTACCAGGTCCGGACATAGTGAGGATTGACAGATTGAGAGCTCTTTCTTGATTCTATGGTTGGTGGTGCATGGCCGTTCTTAGTTGGTGGAGTGATCTGTCTGGTTAATTCCGTTAACGAGCGAGACCTGGGCGTGCTAGCTAGG----------------------------------------CGGCCTTCCTAGACGGACTGCGG-GC---GTCT--AGTCCGCGGAAGCTCCAGGCAATAACAGGTCTGAGATGCCCTTAGATGTTCTGGGCCGCACGCGTGCTACACTGAGCGGGTCAACGGGTGAGGATGTGCGAGAGCGCTTCCCAATC-TCTAAATCCGC-TCGTGCTGGGGATCGAGGCTTGCAATTATCCCTCTTGAACGAGGAATACCTTGTAAGCACGGGTCATCATCCCGTGC-TGAATACGTCCCTGCC-CTTTGTACACACCGCC-CGTCGCTCCTACCGA-TTGAGTGGTCCGGTGAGGC-CTTGGGACTTGGTCAAAC-----------------------------------------CTTATCACTTAGAGGAAGGAGAAGTCGTAACAAGGT----IFSAHFGQLAIIFLWLSGMYFHGARFSNYTAWLNNPTLIKPSAQIVWPIVGQEILNGDVGGGFQGIQITSGFFQLWRASGITTETQLYATAIGGLVMSALMVFAGWFHYHKSAPKLEWFQNVESMMNHHLAGLLGLGCLGWAGHQIHVALPINKLLDAGISPQELPLPHEFLVNRELMAQLYP----SFSKGILPFFTLNWSEYSDFLTFKGGLNPITGGLWLSDTAHHHLALAVLFIIAGHMYRTNWGIGHSMKEILEAHKGPFTGEGHKGLYEVLTTSWHAQLAINLAMIGSLSIIVAHHMYAMPPYPYIATDYPTQLSLFTHHMWIGGFCIVGAGAHASIFMVRDYNPAQNYNNVLDRVIRHRDAIISHLNWVCIFLGFHSFGLYIHNDTMRALGRSQDMFSDTAIQLQPIFAQWVQNIHTLAPSNTSPNSLATASYAFGGDVVSIGNKVAMMPISLGTADFMVHHIHAFTIHVSVLILVKGFLFARNSRL------RFCTWITSTENRLYIGWFGVLMIPTLLTATSVFIIAFVAAPPVDIDGIREPVAGSLLYGNNIISGAIIPSSAAIGIHFYPIWEAASLDEWLYNGGPYQLIVLHFLIGVSCYIGREWELSYRLGMRPWISVAFTAPVAAAAAVFLVYPIGQGSFSDGMPLGISGTFNFMLVFQAEHNILMHPFHQLGVAGVFGGSLFSAMHGSLVTSSLIRETTENESANNGYKFGQEEETYNIVAAHGYFGRLIFQYASFNNSRALHFFLGMWPVVGIWFTAMSVSTMAFNLNGFNFNQSVVDSQGRVINTMGYWDPDYVVKETDVLALFRVSPQPGVDPVEASAAIAGESSTATWTVVWTDLLTACDLYRAKAYKVDAVPNTSDQYFAYIAYDIDLFEEGSIANLTASIIGNVFGFKAVKALRLEDMRLPVAYLKTFQGPATGIIVERERMDKFGRPFLGATVKPKLGLSGKNYGRVVYEGLKGGLDFLKDDENINSQPFMRWKERYLFSMEGVNRAIAASGETKGHYLNVTAATMEEMYERAEFAKEIGSIIIMIDLVIGYTAIQTMAIWARKNDMILHLHRAGNSTYSRQKIHGMNFRVICKWMRMAGVDHIHAGTVVGKLEGDPLMIRGFYNTLLQPYLAINLPQGIFFEQDWASLRKVTPVASGGIHCGQMHQLLDYLGNDVVLQFGGGTIGHPDGIQAGATANRVALESMVIARNEGRDYVSEGPQILQDAAKTCGPLQTALDLWKDISFNYTSTDTADFVETPTANV-----------------------------------------------------------------------------------------------------------------------------------------------------------------------------------------------------------------------------IKSTGISLYFEFPPE--LPLPKEADGRSFLINLIDSPGHVDFSSEVTAALRVTDGALVVVDSVEGVCVQTETVLRQALTERIKPVMTINKLDRSFLELQLEPEDMYQNFSRIIETANVIMSTYQDDELGDVQVYPDSGTVAFSAGLHGWAFTLNRFARMYSKKFGVEPEKMTARLWGDSFFNRKEKKWTKRD--SGGAVRAFCEFIIKPIKKIIELCMSDRVDDLVKLLSSLDLKLSTEEKELRQKPLMKRVLQKWLPADQALLEMMVLHLPAPAHAQKYRAELLYEGPPDDACCTAIRNCDPNGPLMLYISKMVPSADKGRFIAYGRVFSGTVRSGMKVRIMGPNYVPGTKKDLAVKNIQRTMLMMGRRTDAVDSVPCGNTVGLVGLDQVIIKSGTLSDVEE--AFPLKDMKYSVSPVVRVAVEPKNPSDLPKLVEGLKRLAKSDPLV-QTITEESGEHVIAGAGELHLEICLKDLQEDFMNGAEIRVSNPVVTFRETIEGVEDPEGTAVCLSKSPNKHNRLYIYATPLPDELPTAIEDGKVTPRDEAKARMKMLRDEFGMPEDAAK
204DeliHyp  [Delisea hypneoides                 ] CGGAGGAAAAGAAACTAACA-AGGATTCCCCTAGTAGCGGCGAGCGAAGCGGGAAC-AGCCCAAAATGAAAAGCCTGCTTGCGGGCGTTGTA-GTT--GAGCG-GCCTC-GGGGT------GTCAGTGCGGGC--AAGT-----GGCATGGAAATGCTCG-CCGTGGAGGGTGAAAGCCCCGTCCAACCTGCAC-AG-GACA-C-GCCGTACG-AGGACGTT-TCA--GGCGAGTCGGGTAGCTTGGGAATGCTGCTCTAA--TTGGTGGTAAATCTCATCAAAGGCTAAATAACGGTGGGAGACCGATAGCGAACAA-GTACCGTGAGGGAAAGATGACAAGCACTTTGAAAAGAGGGTGAAA-AGAGCCTGAAACCGTTACGGGGGAAGCGGATTGCG------------------------------------------------------------------------------------------------------------------------------------------TTGGAGAGGACGGCGGAGC--GACGACGCGATACGACCCGTCTTGAAACACGGACCAAGGAGTCTAGCGCGGGTGCGAGTCGGAGGGTG----CAAGCCCG--TGGGCGAAGTGAAAGCAAGCAGT-----------------------TTGGGGCGGCATGG-GATCGT----TGATTC-CAGG-CCCGACCCGGAGCAGTTGCGCTGGGACCCGAAAGATGGTGAACTATGCCGGAGTAGGGCAAAGCCAGAGGAAAC-TCTGGTGGAGGCT-CGTAGCGGTGCTGACGTGCAAATCGCTCGTCGAACTTGGGTATAGGGGCGAAAGACTAATCGAACCATCTAGTAGCTGGTTCCCTCCGAAGTTTCTCTCAGGATAGCGGGCCGACC--------AGTTGTTT-TGTGCGGTAAAGCGAATGATTAGCGCA-CTCGGGGGCATTTA-GCCTTCGGGCGATTCTCAAAC-TTTCAATGCGCAAG---------GGCGCCGGTGCTTTGT-TGAGCGGC---GCCG--GGAAAAACG-TCGGCCCTGTGGGCCACTTTTGGTAAGCAGAACTGGCGATACGGGATGAACCGTAAGCGCGGTTAAGGCG-CCGGACTGCCCGCTTA--TAGACCCCACAAAAGGTGTTGATTCATCGAGACAGCA-GGACGGTGGCCATGGAAGTCGGAATCCGCCAAGGAGTGTGTA-ACAACTCACCTGCCGAATGAATTAGCCCTGAAAATGGATGGCGCTGAAGCGGGCGGCCGACACCGCGCCGTT---------------CGAAATGAGTAGGAGG-GCGTGGCGGC-CGTGTCG-AAGCG-CGCGT-GCAGACG-CGTGTGGAACGG-CCGCTAGTGCAGATCTTGGTGGTAGTAGCAAATATTCAAGCGAGA----TCCTTGAAGGGCGAAGCGGGGAAGGGTTCCACGCGAACATTGATTGGGCGTGG-GTGAGTCGTTCCTAAGCCGAGTGGCGA----------TTGC-TGCGAAAGGGAAGCGGGTTGACA-TTCCCGCACACGGATGTGGAG-CGGCGACGC--ATTGGGGCAAACACGCTGGCGACGGCGCTGGGCAGAGTTGTCTTTTCTGTTTGACCG-----GCGCGCAGTGTGGAATCCGCTTGT-CGGGAGAAACACGCGC--GCG-CGGGCAGAGCGCCGGG-GCTTTTCCGGCGTCCA-GCTCGCCGTCGACGGCCCTTGAAACTTTG-----------------------------------------------------------------------------------------------------CCTGCTGT--AAATCCACGCCGTGGCGTACCGATCACCGCATCAGGTCCCCGAGGTGAACAG-CCTCTGCTCCATATGAACAATGCAGGTAAGGGAAGTCGGCAAATTGGACCCGTAACTTTGGGAAAAGGGTTGGCTCT-AGTGCTGCGTGGGAC---------------------------------------------------------------------------------------------------------------------------------------------------------------------G-CCCA---CA-GCATGCA-GCAGACTAGAACTGCAACGGGCAAAGGGAATCCGACTGTTTAATTAAAACAAAGCATTGCGAGGGCCGT-GGCCGGTGATGACGCAATGTGATTTCTGCTCAGTGCTCTGAATGTCAAAGTGAAGAGATTCAATC-AAGCGCGGGTAAACAGCGGGAGTAACTATGACTCTCTTAAGGTAGCCAAATGCCTCGTCATCTAATTAGTGACGCGCATGAATGGATTAACGAGATTCCTACTGTCCCTATCTGCT-TCTAGCGAAACCACAGCCGAGGGAACGGGCTCGGCGAAATCGGCGGGGAAAGAAGACCCTGTTGAGCTTGACTCTATTCTAATTTTGTGAAGCAAGTTGGGAGGTGTAGC-ATAGGTGGGA-----------GCGCTTGCGCGTCCGTGAAATACCACTACTCCCAGTCTTGCTTTACTTACTGGG-TTGG--TGTGG-ATCTG---------------------------------------------------------------------------------ACCACAGCCCAGCA-CACATTTAGGAGGGGAGTTTGGCTGGGGCGGCACATCTTCTACAAGACAACGAAGGTGTCCAAAGATGAGCTCAGTGAGAACAGAAATCTCACGTAGCGCAAAAGGGTAAAAGCTCGTTTGATTTCGATTTTCAGTGCGAGTCGAAAACGCGAAAGCGTGGCCTATCGATCCTTTC---ACGATTCGAGATTTGAAGCGAGAGGTGTCAG-AAAAGTTACCACAGGG-ATAACTGGCTTGTGGCGGCCAAGCGTTCATAGCGACGTCGCTTTTTGATCCTTCGATGTCGGCTCTTCCCACCTGGTTGATCCTGCCAGTGGT--ATATGCTTGTCTCAAGGACTAAGCCATGCAAGTGTAA-GTATGAGTG--TTGTACA-ACGAAACTGCGAATGGCTCGGTAAAACAGCTAT-AGTTTCTTCGATGGTTA-CTACT---CGGATAACCGTAGTA-ATTCTAGAGCT-AATACGTGCCG-GAAGGCGGTGCG----CACCGTGGTACAAGTTG-GAG--ATACAAACC------TGGTGATTCACAATTTT-TT-TTCTGATTGCG--------------CGACGCATCGTTCAAATTTCTGAC-CTATCAACTTTGGATGGTAAGGTATTGTCTTACCATGGTTGTGACGGGTAACGGAC-CGTGGGTGCGGGACTCCGGAGAGGGAGCCTGAGAAACGGCTACCACATCCAA-GGAAGGCAGCAGGCGCGCAAATTACCCCATCCGGATTC-CGGGAGGTAGTGACAAGAAATAGCAATAGAGGGCCCGATGG--GTTTTCTAATTGGAATGAGAACAAGGTAAACAGCT-TATCGAGGAGCCAGCAGAGGGCAAGTCTGGTGCCAGCAGCCGCGGTAATTCCAGCTCTGTAAGCGTATACCAAAGTTGTTGCAGTTAAAACGCTCGTAGTCGGAGGTTGGCG------------------------------------------------------------------------------------------------------GGCGGCGCGGGGCGTCCTCGCCACC--GTTTACTGTGAAAAAATTAGAGTGTTCAAAGCGGGCG-TTTGCCATGAATACATTAGCATGGAATAATAGAATAGGACCT-----CTGTTTTGTTGG--T-TTGTGAGGTGCGGGTAATGATTAAGAGGGACGGTTGGGGGCATTTGTATTCCGGCGTCAGAGGTGAAATTCTTGGATTGGCGGAAGACAAACAGCTGCGAAAGCGTCTGCCAAGGACGTTTTCATTGATCAAGAACGAAAGTAAGGGGATCG-AAGACGATCAGATACCGTCGTAGTCTTTACTATAAACGATGAGGACT-GGGGATC--------------------CCGCCCGGCACCCTTCGGGAAACCAAAGTGTTTGCTTTCTGGGGGGAGTATGGTCGCAAGGCTGAAACTTAAAGGAATTGACGGAAGGGCATCACCGGGTGTGGAGCCTGCGGCTTAA-TTTGACTCAACACGGGG-AAACTTACCAGGTCCGGACATAGTGAGGATTGACAGATTGAGAGCTCTTTCTTGATTCTATGGTTGGTGGTGCATGGCCGTTCTTAGTTGGTGGAGTGATCTGTCTGGTTAATTCCGTTAACGAGCGAGACCTGGGCGTGCTAGCTAGG----------------------------------------CGGCCTTCCTAGACGGACTGCGG-GC---GTCT--AGTCCGCGGAAGCTCCAGGCAATAACAGGTCTGAGATGCCCTTAGATGTTCTGGGCCGCACGCGTGCTACACTGAGCGGGTCAACGGGTGAGGATGTGCGAAAGTGCTTCCTAATC-TCTAAATCCGC-TCGTGCTGGGGATCGAGGCTTGCAATTTTCCCTCTTGAACGAGGAATACCTTGTAAGCGCGGGTCATCATCCCGTGC-TGAATACGTCCCTGCC-CTTTGTACACACCGCC-CGTCGCTCCTACCGA-TTGAGTGGTCCGGTGAGGC-CTCGGGGCTTGGTCAAAC-----------------------------------------CTTATCACTTAGAGGAAGGAGAAGTCGTAACAAGGT----VFSAHFGQLAIIFLWLSGMYFHGARFSNYITWLSNPTIIKPSAQVVWPIVGQEILNGDVGGGFQGVQITSGFFQLWRASGITNEFELYATAIGGLIMAALMVFAGWFHYHKAAPKLEWFQNVESMMNHHLAGLLGLGCLGWSGHQIHISLPINKLLDSGISPQELPLPHEFLVNRELMSQLYP----SFSKGIIPFFTLNWNEYSDFLTFKGGLNPVTGGLWLSDTAHHHLALAVLFLVAGHMYRTNWGIGHSMKEILEAHKGPFTGEGHKGLYEILTTSWHAQLAINLAMMGSLSIIVAHHMYAMPPYPYIATDYPTQLSLFTHHMWIGGFCIVGAGAHASIFMVRDYNPAQNYNNVLDRIIRHRDAIISHLNWVCIFLGFHSFGLYIHNDTMRALGRSQDMFSDTAIQLQPIFAQWVQNIHTLAPGNTSPNALATASYAFGGDIISVGNKVAMMPISLGTADFMVHHIHAFTIHVAVLILVKGFLFSRNS--------------------------------------------------------------------------------------------------------------------------------------------------------------------------------------------------------------------------------------------------------------------------------------------------------------------------------------------------------------------------------------------------------------------------------------------------------------------------------------------------------------------------LYSMEGVNRSIAASGEVKGHYLNVTAATVEEMYERAAFAQQLGSIIIMIDLVIGYTAIQTMAIWARKNDMILHLHRAGNSTYSRQKNHGMNFRVICKWMRMAGVDHIHAGTVVGKLEGDPLMIRGFYNTLLEAKLDINLPQGIFFEQDWASLRKVTPVASGGIHCGQMHQLLDYLGDDVVLQFGGGTIGHPDGIQAGATANRVALESIVMARNEGRDYVAEGPQILLDAAKTCGPLQTALDLWKDITFNYTSTDTADFVETPTANV-----------------------------------------------------------------------------------------------------------------------------------------------------------------------------------------------------------------------------IKSTGISLFFEFPEE--LGLPKEAEGRNFLINLIDSPGHVDFSSEVTAALRVTDGALVVVDSVEGVCVQTETVLRQALTERIKPVMTINKLDRSFLELQLGPEDMYQNFSRIIETANVIMSTYQDDELGDVQVYPDAGTVAFSAGLHGWAFTLSRFARMYSKKFGIEPAKMTSRLWGDSFFNRKEKKWTKRE--GPGAVRAFCEFIIKPIKKIIELCMSDKVEDLTKLLTSLDIKLTTEDKELRQKPLMKRVLQKWLPADQALLEMMVLHLPAPAEAQRYRAELLYEGPPDDACCTAIRNCDPKGPLMLYVSKMVPSSDKGRFIAYGRVFSGTVSSGMKVRVMGPNYVPGTKKDLAVKNVQRTLLMMGRRTDAVDSVPCGNTVGLVGLDSVIIKSGTLSDADD--AFPLKDMKYSVSPVVRVAVEPKNPSDLPKLVEGLKRLAKSDPLV-QTITEESGEHVIAGAGELHLEICLKDLEEDFMNGAEIRVSKPVVTFRETIEGVDDPESNAVCLSKSPNKHNRLYIYASPLPEELPTAIEDGKVTPRDEAKARMKVLRDEYGMPEDAAK
038BonnHam  [Bonnemaisonia hamifera             ] ------AAAAGAAACTAACA-AGGATTCCCTCAGTAGCGGCGAGCGAAGCGGGAAA-AGCCCAGAATGAAAAGCCTGCTTGCAGGCGTTGTA-GTT--GAGCG-GCCTC-GGGGT------GTCAGTGCGGGC--AAGT-----GGCATGGAAATGCTCA-CCGTGGAGGGTGAAAGTCCCGTCCAACCTGCAC-AG-GACA-C-CCCGCACC-AGGACGTT-TCA--GGCGAGTCGGGTAGCTTGGGAATGCTGCTCTAA--TTGGTGGTAAATCTCATCAAAGGCTAAATAACGGTGGGAGACCGATAGCGAACAA-GTACCGTGAGGGAAAGATGACAAGCACTTTGAAAAGAGGGTGAAA-AGAGCCTGAAACCGTTACGGGGGAAGCGGATTGCG------------------------------------------------------------------------------------------------------------------------------------------TTGGAAAGGACAGCAGAGC--GACGACGCGATACGACCCGTCTTGAAACACGGACCAAGGAGTCTAGCGCGGGTGCGAGTCGGAGGGTG----CAAGCCCG--TGGGCGAAGTGAAAGCAAGCAGT-----------------------TTGGGGCGGCACGG-AATCGC----TGATTC-CACG-ACCGACCCAGAGCAGTTGCGCTGGGACCCGAAAGATGGTGAACTATGCCGGAGTAGGGCAAAGCCAGAGGAAAC-TCTGGTGGAGGCT-CGTAGCGGTGCTGACGTGCAAATCGCTCGTCGAACTTGGGTATAGGGGCGAAAGACTAATCGAACCATCTAGTAGCTGGTTCCCTCCGAAGTTTCTCTCAGGATAGCGGGCCGACC--------AGTTGTTT-TGTGCGGTAAAGCGAATGATTAGCGCA-TTCGGGGGCATTTG-GCCTCTGGGCGATTCTCAAAC-TTTCAATGCGCAAG---------GGCGCCGCTGCTTGGT-TGAGCGGC---GCCG--GAAAAAACG-TCGGCCCTGTGGGCCACTTTTGGTAAGCAGAACTGGCGATACGGGATGAACCGTAAGCGCGGTTAAGGCG-CCGGACTGCCCGCTTA--TAGACCCCACAAAAGGTGTTGATTCATCCAGACAGCA-GGACGGTGGCCATGGAAGTCGGAATCCGCTAAGGAGTGTGTA-ACAACTCACCTGCCGAATGAATTAGCCCTGAAAATGGATGGCGCTGAAGCGGGCGGCCGACACCGCGCCGTT---------------CGAAATGAGTAGGAGG-GCGTGGCGGC-CGTGTCG-AAGCG-CGCGT-GCAGACG-CGTGTGGAACGG-CCGCTAGTGCAGATCTTGGTGGTAGTAGCAAATATTCAAGCGAGA----TCCTTGAAGGGCGAAGCGGGGAAGGGTTCCACGCGAACATTGATTGGGCGTGG-GTGAGTCGTTCCTAAGCCGAGTGGCGA----------TTGC-TGCGAAAGGGAAGCGGGTTGACA-TTCCCGCACACGGATGTGGAG-CGGCGACGC--TTTGGGGTAAACACGCTGGCGACGGCGCTGGGCAGAGTTGTCTTTTCTGTTTGACCG-----GCGCGCAGTGTGGAATCCGCTTGT-CGGGAGAAACACGCGC--GCG-CGGGCAGAGCGCCGGG-GCTTTTCCGGCGTCCA-GCTCGCCGTCGACGGCCCTTGAAACTTTA-----------------------------------------------------------------------------------------------------CCTACTGT--AAATCCACGCCGTGGCGTACCGATCACCGCATCAGGTCCCCGAGGTGAACAG-CCTCTGCTCCATATGAACAATGCAGGTAAGGGAAGTCGGCAAATTGGACCCGTAACTTTGGGAAAAGGGTTGGCTCT-AGTGCTGCGTGGGAC---------------------------------------------------------------------------------------------------------------------------------------------------------------------G-CCCA---CA-GCATGCA-GCAGACTAGAACTGCAACGGGCAAAGGGAATCCGACTGTTTAATTAAAACAAAGCATTGCGAGGGCCGT-GGCCGGTGATGACGCAATGTGATTTCTGCTCAGTGCTCTGAATGTCAAAGTGAAGAGATTCAATC-AAGCGCGGGTAAACAGCGGGAGTAACTATGACTCTCTTAAGGTAGCCAAATGCCTCGTCATCTAATTAGTGACGCGCATGAATGGATTAACGAGATTCCTACTGTCCCTATCTGCT-TCTAGCGAAACCACAGCCGAGGGAACGGGCTCGGCGAAATCGGCGGGGAAAGAAGACCCTGTTGAGCTTGACTCTATTCTAATTTTGTGAAGCAAGTTGGGAGGTGTAGC-ATAGGTGGGA-----------GCGCTTGCGCGTCCGTGAAATACCACTACTCCCAGTCTTGCTTTACTTACTGGG-TTGG--TGTGG-ATCTG---------------------------------------------------------------------------------ACCACAGCCCAGCA-CACATTTAGGAGGGGAGTTTGGCTGGGGCGGCACATCTTCTACAAGACAACGAAGGTGTCCAAAGATGAGCTCAGTGAGAACAGAAATCTCACGTAGCGCAAAAGGGTAAAAGCTCGTTTGATTTCGATTTTCAGTGCGAGTCGAAAACGCGAAAGCGTGGCCTATCGATCCTTTT---ATTATTCGAGATTTGAAGCAAGAGGTGTCAG-AAAAGTTACCACAGGG-ATAACTGGCTTGTGGCGGCCAAGCGTTCATAGCGACGTCGCTTTTTGATCCT-----------------AACCTGGTTGATCCTGCCAGTGGT--ATATGCTTGTCTCAAGGACTAAGCCATGCAAGTCTAA-GTATGAGTG--CTGTACA-ACGAAACTGCGAATGGCTCGGTAAAACAGCTAT-AATTTCTTCGATGGTTA-CTACT---CGGATAACCGTAGTA-ATTCTAGAGCT-AATACGTGCCG-GAACG-------------CCGTGGTACAAATTG-GAT--ATACAAACC------TGGTGATTCACAATTTA-TT-TTCTGATCGCG--------------CGACGCATCGTTCAAATTTCCGAC-CTATCAACTTTGGATGGTAAGGTATTGTCTTACCATGGTTGTGACGGGTAACGGAC-CGTGGGTGCGGGATTCCGGAGAGGGAGCCTGAGAGACGGCTACCACATCCAA-GGAAGGCAGCAGGCGCGCAAATTACCCCATCCGGACTC-CGGGAGGTAGTGACAAGAAATAGCAATAGAGGGCCCGATGG--GCTTTCTAATTGGAATGAGAACAAGGTAAACAGCT-TATCGAGGAGCCAGCAGAGGGCAAGTCTGGTGCCAGCAGCCGCGGTAATTCCAGCTCTGTAAGCGTATACCAAAGTTGTTGCAGTTAAAACGCTCGTAGTCGGAGGTTGGCG------------------------------------------------------------------------------------------------------GGCGGCGCGGGGCGTCCTCGCCACC--GTTTACTGTGAAAAAATTAGAGTGTTCAAAGCGGGCG-TTTGCCATGAGTAAATTAGCATGGAGTAATAGAATAGGACCT-----CTGTTTTGTTGG--T-TTGTGAGGCGCGGGTAATGATTAAGAGGGACGGTTGGGGGCATTTGTATTCCGGCGTCAGAGGTGAAATTCTTGGATTGCCGGAAGACAAACAGCTGCGAAAGCGTCTGCCAAGGACGTTTTCATTGATCAAGAACGAAAGTAAGGGGATCG-AAGACGATCAGATACCGTCGTAGTCTTTACTATAAACGATGAGGACT-GGGGATC--------------------CCGCCCGGCACCCTTCGGGAAACCAAAGTGTTTGCTTTCTGGGGGGAGTATGGTCGCAAGGCTGAAACTTAAAGGAATTGACGGAAGGGCATCACCGGGTGTGGAGCCTGCGGCTTAA-TTTGACTCAACACGGGG-AAACTTACCAGGTCCGGACATAGTGAGGATTGACAGATTGAGAGCTCTTTCTTGATTCTATGGTTGGTGGTGCATGGCCGTTCTTAGTTGGTGGAGTGATCTGTCTGGTTAATTCCGTTAACGAGCGAGACCTGGGCGTGCTAGCTAGG----------------------------------------CGGCCTTCCTAGACGGACTGCGG-GC---GTCT--AGTCCGCGGAAGCTCCAGGCAATAACAGGTCTGAGATGCCCTTAGATGTTCTGGGCCGCACGCGTGCTACACTGAGCGGGTCAACGGGTGAGGATGGGCGAAAGCTTTTCCTAATC-TCTAAATCCGC-TCGTGCTGGGGATCGAGGCTTGCAATTTTCCCTCTTGAACGAGGAATACCTTGTAAGCGCGGGTCATCATCCCGTGC-TGAATACGTCCCTGCC-CTTTGTACACACCGCC-CGTCGCTCCTACCGA-TTGAGTGGTCCGGTGAGGC-CTTGGGACTTGGTCAAAC-----------------------------------------CTTATCACTTAGAGGAAGGAGAAGTCGTAACAAGGT----IFSAHFGQLSIIFLWLSGMYFHGAKFSNYVAWLSNPTMIKPSAQVVWPIVGQEILNGDVGGGFQGVQITSGFFQLWRASGITSETQLYATAIGGLVMSALMVFAGWFHYHKSAPKLEWFQNTESMMNHHLAGLLGLGCLGWSGHQIHISLPINKLLDSGISPQELPLPHEFLVNRELMSQLYP----SFSKGILPFFTLNWNEYSDFLTFKGGLNPVTGGLWLTDTAHHHLALSVLFLIAGHMYRTNWGIGHSMKEILEAHKGPFTGEGHKGLYEILTTSWHAQLAINLAMMGSLSIIVAHHMYAMPPYPYIATDYPTQLSLFTHHMWIGGFCIVGAGAHASIFMVRDYNPAQNYNNVLDRIIRHRDAIISHLNWVCIFLGFHSFGLYIHNDTMRALGRSQDMFSDTAIQLQPIFAQWVQNIHTLAPGNTSPNSLATASYAFGGEVISVGNKVAMMPISLGTADFMVHHIHAFTIHVAVLILVKGFLFSRNSRLIPDKSNRFCTWITSTENRLYIGWFGVLMIPTLLTATSVFIIAFVAAPPVDIDGIREPVAGSLLYGNNIISGAIIPSSAAIGIHFYPIWEAASLDEWLYNGGPYQLIVLHFLLGVCCYIGREWELSYRLGMRPWISVAFTAPVAAAAAVFLVYPIGQGSFSDGMPLGISGTFNFMLVFQAEHNILMHPFHQLGVAGVFGGSLFSAMHGSLVTSSLIRETTENESANNGYKFGQEEETYNIVAAHGYFGRLIFQYASFNNSRSLHFFLGLWPVVGIWLTAMSVSTMAFNLNGFNFNQSVVDSQGRVINTMGYWDPDYVIKETDVLALFRITPQPGVDPVEASAAVAGESSTATWTVVWTDLLTACDLYRAKAYKVDAVPNTSDQYFAYISYDIDLFEEGSIANLTASIIGNVFGFKAVKALRLEDMRLPVAYLKTFQGPATGIIVERERMDKFGRPFLGATVKPKLGLSGKNYGRVVYEGLKGGLDFLKDDENINSQPFMRWKERYLYSMEGVNRSVAASGEVKGHYLNVTAATMEEMYERAAFAQQLGSIIIMIDLVIGYTAIQTMAIWARKNDMILHLHRAGNSTYSRQKSHGMNFRVICKWMRMAGVDHIHAGTVVGKLEGDPLMIRGFYNTLLESHLAINLPQGIFFEQDWASLRKVTPVASGGIHCGQMHQLLDYLGNDVVLQFGGGTIGHPDGIQAGATANRVALESMVMARNEGRDFVKEGPQILRDAAKTCGPLQTALDLWKDITFNYTSTDTADFVETPTANV-----------------------------------------------------------------------------------------------------------------------------------------------------------------------------------------------------------------------------IKSTGISLFFEFPEE--LGLPKMAEGRNFLINLIDSPGHVDFSSEVTAALRVTDGALVVVDSVEGVCVQTETVLRQALAERIKPVMTINKLDRCFLELQLDPEDMYQNFSRIIENANVIMATYHDEKLGDVQVYPDSGTVAFSAGLHGWAFTLNRFARMYAKKFGVEHAKMTSRLWGDSFFNRKEKKWTKRE--GPNAVRAFCEFIIKPIKKIIELCMSDKVDDLSKLLTGLDIKLSAEEKELRQKPLMKRVLQKWLPADQALLEMMVLHLPGPADAQKYRAELLYEGPPDDACCTAIRNCDPNGPLMCYVSKMVPSSDKGRFIAYGRVFSGTIRSGMKLRIMGPNYVPGTKKDLAIKSVQRTLLMMGRRTDAVDSVPCGNTVGLVGLDSVIIKSGTLSDADD--AFPLKDMKYSVSPVVRVAVEPKNPSDLPKLVEGLKRLAKSDPLV-QTITEESGEHVIAGAGELHLEICLKDLQEDFMNGAEIRVSNPVVTFRETIEGVEDPDTTAVCLSKSPNKHNRLYIYATPLPEELSTAIEDGKVTPRDDAKSRMKVLRDEYDIPEDAAK
205RetiMuc  [Naccariaceae spp.                  ] CGGAGGAAAAGAAACTAACA-AGGATTCCCCTAGTAGCGGCGAGCGAAGCGGGAAG-AGCCCAAAATGAAAAGCCTGCTTGCGGGCGTTGTA-GTT--GAGCG-GCCTC-GGGGT------GTCAGTGCGGGC--AAGT-----GGCATGGAAATGCTCG-CCGTGGAGGGTGAAAGCCCCGTCCAACCTGCAC-AG-GACA-C-GCCGTACG-AGGACGTT-TCT--GTCGAGTCGGGTAGCTTGGGAATGCTGCTCTAA--TTGGTGGTAAATCTCATCAAAGGCTAAATACCGGTGGGAGACCGATAGCGAACAA-GTACCGTGAGGGAAAGATGACAAGCACTTTGAAAAGAGGGTGAAA-AGAGCCTGAAACCGTTACGGGGGAAGCGGATTGCG------------------------------------------------------------------------------------------------------------------------------------------TTGGAGAGGACGGCGGAGT--GACGACGCGATACGACCCGTCTTGAAACACGGACCAAGGAGTCTAGCGCGGTTGCGAGTCAGAGGGTG----CAAGCCCG--TGGGCGAAGTGAAAGCGAGCAGT-----------------------TTGGGGCGGCATGG-AATCGT----TGATTC-CAGG-ACCGACCCGGAGCAATTGCGCTGGGACCCGAAAGATGGTGAACTATGCCGGAGTAGGGCAAAGCCAGAGGAAAC-TCTGGTGGAGGCT-CGTAGCGGTGCTGACGTGCAAATCGCTCGTCGAACTTGGGTATAGGGGCGAAAGACTAATCGAACCATCTAGTAGCTGGTTCCCTCCGAAGTTTCTCTCAGGATAGCGGGCCGACG--------AGTTGTTT-TGTGCGGTAAAGCGAATGATTAGCGCA-TTCGGGGGCATTTA-GCCTTTGGGCGATTCTCAAAC-TTTCAATGCGCAAG---------GGCGCCGGTGCTTTGT-TGAGCGGC---GCCG--GAAAAAACG-TCGGCCCTGTGGGCCACTTTTGGTAAGCAGAACTGGCGATACGGGATGAACCGTAAGCGCGGTTAAGGCG-CCGGACTGCCCGCTTA--TAGAACCCACAAAAGGTGTTGATTCATCGAGACAGCA-GGACGGTGGCCATGGAAGTCGGAATCCGCCAAGGAGTGTGTA-ACAACTCACCTGCCGAATGAATTAGCCCTGAAAATGGATGGCGCTGAAGCGGGCGGCCGACACCGCGCCGTT---------------CGAGATGAGTAGGAGG-GCGTGGCGGC-CGTGTCG-AAGCG-CGCGT-GCAGACG-CGTGTGGAACGG-CCGCTAGTGCAGATCTTGGTGGTAGTAGCAAATATTCAAGCGAGA----TCCTTGAAGGGCGAAGCGGGGAAGGGTTCCACGCGAACATTGATTGGGCGTGG-GTGAGTCGTTCCTAAGCCGAGTGGCGA----------TTGC-TGCGAAAGGGAAGCGGGTTGACA-TTCCCGCACACGGATGTGGAG-CGGCGACGC--ATTGGGGCAAACACGCTGGCGACGGCGCTGGGCAGAGTTGTCTTTTCTGTTTGACCG-----GCGCGCTGTGTGGAATCCGCTTGT-CGGGAGAAACACGCGC--GCG-CGGGCAGAGCGCCGGG-GCTTTTCCGGCGTCCA-GCTCGCCGTCGACGGCCCTTGAAACTTTG-----------------------------------------------------------------------------------------------------CCTGCTGT--AGATCCACGCCGTGGCGTACCGATCACCGCATCAGGTCCCCGAGGTGAACAG-CCTCTGCTCAATATGAACAATGCAGGTAAGGGAAGTCGGCAAATTGGACCCGTAACTTTGGGAAAAGGGTTGGCTCT-AGTGCTGCGTGGGAC---------------------------------------------------------------------------------------------------------------------------------------------------------------------G-CCCA---CA-GCATGCA-GCAGACTAGAACTGCAACGGGCAAAGGGAATCCGACTGTTTAATTAAAACAAAGCATTGCGAGGGCCGT-GGCCGGTGATGACGCAATGTGATTTCTGCTCAGTGCTCTGAATGTCAAAGTGAAGAGATTCAATC-AAGCGCGGGTAAACAGCGGGAGTAACTATGACTCTCTTAAGGTAGCCAAATGCCTCGTCATCTAATTAGTGACGCGCATGAATGGATTAACGAGATTCCTACTGTCCCTATCTGCT-TCTAGCGAAACCACAGCCGAGGGAACGGGCTCGGCGAAATCGGCGGGGAAAGAAGACCCTGTTGAGCTTGACTCTATTCTAATTTTGTGAAGCAAGTTGGGAGGTGTAGC-ATAGGTGGGA-----------GCGCTTGCGCGTCCGTGAAATACCACTACTCCCAGTCTTGCTTTACTTACTGGG-TTGG--TGTGG-GTCTG---------------------------------------------------------------------------------ACCACAGCCCAGCA-CACATTTAGGAGGGGAGTTTGGCTGGGGCGGCACATCTTCTACAAGACAACGAAGGTGTCCAAAGATGAGCTCAGTGAGAACAGAAATCTCACGTAGCGCAAAAGGGTAAAAGCTCGTTTGATTTCGATTTTCAGTGCGAGTCGAAAACGCGAAAGCGTGGCCTATCGATCCTTTC---ACGATTCGAGATTTGAAGCGAGAGGTGTCAG-AAAAGTTACCACAGGG-ATAACTGGCTTGTGGCGGCCAAGCGTTCATAGCGACGTCGCTTTTTGATCCTTCGATGTCGGCTCTTCCCACCTGGTTGATCCTGCCAGTGGT--ATATGCTTGTCTCAAGGACTAAGCCATGCAAGTGTAA-GTATGAGTG--TTGTACA-ACGAAACTGCGAATGGCTCGGTAAAACAGCTAT-AGTTTCTTCGATGGTTA-CTACT---CGGATAACCGTAGTA-ATTCTAGAGCT-AATACGTGCCG-GAAGGCGGTGCG----CACCGTGGTACAAGTTG-GAG--ATACAAACC------TGGTGATTCACAATTT--TT-TTCTGATTGCG--------------CGACGCATCGTTCAAATTTCTGAC-CTATCAACTTTGGATGGTAAGGTATTGTCTTACCATGGTTGTGACGGGTAACGGAC-CGTGGGTGCGGGACTCCGGAGAGGGAGCCTGAGAAACGGCTACCACATCCAA-GGAAGGCAGCAGGCGCGCAAATTACCCCATCCGGATTC-CGGGAGGTAGTGACAAGAAATAGCAATAGAGGGCCCGATGG--GTTTTCTAATTGGAATGAGAACAAGGTAAACAGCT-TATCGAGGAGCCAGCAGAGGGCAAGTCTGGTGCCAGCAGCCGCGGTAATTCCAGCTCTGTAAGCGTATACCAAAGTTGTTGCAGTTAAAACGCTCGTAGTCGGAGGTTGGCG------------------------------------------------------------------------------------------------------GGCGGCGCGGGGCGTCCTCGCCACC--GTTTACTGTGAAAAAATTAGAGTGTTCAAAGCGGGCG-TTTGCCATGAATACATTAGCATGGAATAATAGAATAGGACCT-----CTGTTTTATTGG--T-TTGTGAGGTGCGGGTAATGATTAAGAGGGACGGTTGGGGGCATTTGTATTCCGGCGTCAGAGGTGAAATTCTTGGATTGGCGGAAGACAAACAGCTGCGAAAGCGTCTGCCAAGGACGTTTTCATTGATCAAGAACGAAAGTAAGGGGATCG-AAGACGATCAGATACCGTCGTAGTCTTTACTATAAACGATGAGGACT-GGGGATC--------------------CCGCCCGGCACCCTTCGGGAAACCAAAGTGTTTGCTTTCTGGGGGGAGTATGGTCGCAAGGCTGAAACTTAAAGGAATTGACGGAAGGGCATCACCGGGTGTGGAGCCTGCGGCTTAA-TTTGACTCAACACGGGG-AAACTTACCAGGTCCGGACATAGTGAGGATTGACAGATTGAGAGCTCTTTCTTGATTCTATGGTTGGTGGTGCATGGCCGTTCTTAGTTGGTGGAGTGATCTGTCTGGTTAATTCCGTTAACGAGCGAGACCTGGGCGTGCTAGCTAGG----------------------------------------CGGCCTTCCTAGACGGACTGCGG-GC---GTCT--AGTCCGCGGAAGCTCCAGGCAATAACAGGTCTGAGATGCCCTTAGATGTTCTGGGCCGCACGCGTGCTACACTGAGCGGGTCAACGGGTGAGGATGTGCGAAAGTGCTTCCTAATC-TCTAAATCCGC-TCGTGCTGGGGATCGAGGCTTGCAATTTTCCCTCTTGAACGAGGAATACCTTGTAAGCGCGGGTCATCATCCCGTGC-TGAATACGTCCCTGCC-CTTTGTACACACCGCC-CGTCGCTCCTACCGA-TTGAGTGGTCCGGTGAGGC-CTCGGGGCTTGGTCAAAC-----------------------------------------CTTATCACTTAGAGGAAGGAGAAGTCGTAACAAGGT---------------------------------------------------------------------------------------------------------------------------------------------------------------------------------------------------------------------------------------------------------------------------------------------HAQLAINLAMMGSLSIIVAHHMYAMPPYPYIATDYPTQLSLFTHHMWIGGFCIVGAGAHASIFMVRDYNPAQNYNNVLDRIIRHRDAIISHLNWVCIFLGFHSFGLYIHNDTMRALGRSQDMFSDTAIQLQPIFAQWVQNIHTLAPGNTSPNSLATASYAFGGEVVSVGNKVAMMPISLGTADFMVHHIHAFTIHVAVLIMVKGFLFARN---------RFCTWITSTENRLYIGWFGVLMIPTLLTATSVFIIAFVAAPPVDIDGIREPVAGSLLYGNNIISGAIIPSSAAIGIHFYPIWEAASLDEWLYNGGPYQLIVLHFLLGVCCYIGREWELSYRLGMRPWISVAFTAPVAAAAAVFLVYPIGQGSFSDGMPLGISGTFNFMLVFQAEHNILMHPFHQLGVAGVFGGSLFSAMHGSLVTSSLIRETTENESANNGYKFGQEEETYNIVAAHGYFGRLIFQYASFNNSRALHFFLGMWPVVGIWLTAMSVSTMAFNLNGFNFNQSVVDSQGRVINT---------------------------------------------------------------------------------------------------------------------------------------------------------------------------------------------------RFLYAIEGVNRSIAASGEVKGHYLNVTAATMEQMYERAAFAKQLGSIIIMIDLVIGYTAIQTMAIWARKNDMILHLHRAGNSTYSRQKSHGMNFRVICKWMRMAGVDHIHAGTVVGKLEGDPVMIRGFYNTLLLPHLDINLPQGLFFEQDWASLRKVTPVASGGIHCGQMHQLVDYLGEDVVLQFGGGTIGHPDGIQAGATANRVALEAMIMARNEGRDYVAEGPQILLDAAKTCGPLQTALDLWKDITFNYTSTDTADFVETPTANVTLYLIFGAFSGVLGGCMSMLIRMELAQPGNHLLLGNHQVYNVLITAHAFLMIFFMVMPILIGGFGNWLVPIMIGSPDMAFPRLNNISFWLLPPSLCLLLASALVEVGPGTGWTVYPPLSSIQSHSGGSVDLAIFSLHLSGASSILGAINFISTILNMRSPGQSMYRIPLFVWSIFVTAFLLLLAVPVLAGAITMLLTDRNFNTAFFDPAGGGDPVLYQHLFIKSTGISLYFEFPDE--LGLPKEAEGRSFLVNLIDSPGHVDFSSEVTAALRVTDGALVVVDSVEGVCVQTETVLRQALTERIKPVMTINKLDRSFLELQLDPEDMYQNFSRIIETANVIMSTYQDESLGDVQVYPDAGTVAFSAGLHGWAFTLNRFARMYAKKFGVEPAKMTSRLWGDSFFNRKEKKWTKRE--GTGAVRAFCEFIIKPIKKIIELCMNDKVDDLQKLLTSLDIKLTTEDKELRQKPLMKRVLQKWLPADQALLEMMVMHLPSPAHAQKYRAELLYEGPPDDACCTAVRNCDPNGPLMLYISKMVPSSDKGRFIAYGRVFSGTVRSGMKVRIMGPNYVPGTKKDLAVKNIQRTLLMMGRRTDAVDSVPCGNTVGLVGLDQVIIKSGTLSDNEE--AFPLKDMKYSVSPVVRVAVEPKNPSDLPKLVEGLKRLAKSDPLV-QTITEESGEHVIAGAGELHLEICLKDLQEDFMNGAEIRVSNPVVTFRETIEGVDSPESTAVCLSKSPNKHNRLYIYASPLPEELPTAIEDGKITPRDEPKARMKMLRDEYGMPEDAAK
214SondCor  [Sonderopelta coriacea              ] CGGAGGAAAAGAAACTAACC-AGGATTCCCCTAGTAGCGGCGAGCGAAGCGGGAAGAAGCCCACACTGAGAAGCCTGCTTGCAGGCGTTGTG-GTT--GGGTG-TCCTT-GGGGT------GTCAGTGCGGGC--AAGT-----CGCATGGAAGTGCGTG-CCGTGGAGGGTGAGAGCCCCGTCCAACCCGCAC-AG-GACA-C-TTCGTACG-AGGGCGCC-TCTT-GACGAGTCGGGTAGCTTGGGAATGCTGCTCTAA--TCGGTGGTAAATCTCATCGAAGGCTAAATACTGGCTGAAGACCGATAGCGAACAA-GTACCGTGAGGGAAAGATCAAAAGCACTTTGAAAAGAGGGTGAAA-AGAACCTGAAACCGTCATGGGGGAAGCGGATTGCG------------------------------------------------------------------------------------------------------------------------------------------TTGAAGAGGACAGTGAGGT--AGTGACGCGATACGACCCGTCTTGAAACACGGACCAAGGAGTCTAGCGCGGCTGCGAGTCGAAGGGTG----AAAACCTG--AAGGCGCAGTGAAAGCAAACAAG-----------------------TTGAGGCGGCATAA-GGTTGT----TAACCT-TAGG-TCCGACCCAGAGCAGTTGCGCTGGGACCCGAAAGATGGTGAACTATGCCGGAGTAGGGCAAAGCCAGAGGAAAC-TCTGGTGGAGGCT-CGTAGCGGTGCTGACGTGCAAATCGCTCGTCCAACTTGGGTATAGGGGCGAAAGACTAATCGAACCATCTAGTAGCTGGTTCCCTCCGAAGTTTCTCTCAGGATAGCGGGCCGACG--------TGTTGTTT-TGTGCGGTAAAGCGAATGATTAGCGCA-TTCGGGGGCAGTGA-GCCTTTGGGCGATTCTCAAAC-TTTCAATGCGCAAG---------GGTACGGCTGCTTTGT-TGAGCCGT---GCCGCAGGAAAAACG-TTGGCCCTGTGGGCCACTTTTGGTAAGCAGAACTGGCGATACGGGATGAACCGTAAGTGTGGTTAAGGCG-CCGGACTACTCGCTTA--TAGAACCCACAAAAGGTGTTGATTCATCGAGACAGCA-GGACGGTGGCCATGGAAGTCGGAATCCGCTAAGGAGTGTGTA-ACAACTCACCTGCCGAATGAATTAGCCCTGAAAATGGATGGCGCTGAAGCGGGTGGCCGACACCACACCGTG---------------TGAAATGAGTAGGAGG-GCGTGGCGGG-CGTGGAG-AAGCA-TGGGC-GCAAGCC-CGTGTGGAACGGTCCGCTAGTGCAGATCTTGGTGGTAGTAGCAAGTATTCAAGCGAGA----ACCTTGAAGGGCGAAGCGGGGAAGGGTTCCACGCGAACATTGATTGGGCGTGG-GTGAGTCGTTCCTAAGCCGAGTGGCAA----------TTGC-TGCGAAAGGGAAGCGGGTTGACA-TTCCCGCACACGGATGTGGAG-CGGCGACGC--GATGGGGCGAACACGCTGGCGATGGCGCTGGGCAGAGTTGTCTTTTCTGTTTGACCG-----GCGAGCTGTGTGGAATCCGCTTGT-CGGGAGAAACACGCTT--GCA-CGGGCAGAGCGCCGGG-GCTTTTCCGGCGTCCA-GCTCGCCATCGACGGCCCTTGAAACTTTG-----------------------------------------------------------------------------------------------------CCTGCTGA--AGATCCACGCCGTGGCGTACCGATCACCGCATCAGGTCCCCGAGGTGAACAG-CCTCTGCTCGATATGAACAATGCAGGTAAGGGAAGTCGGCAAATTGGACCCGTAACTTTGGGAAAAGGGTTGGCTCT-AGTGCTGCGTGGGAC---------------------------------------------------------------------------------------------------------------------------------------------------------------------G-CCCA---CG-GCATGCA-GCAGACTAGAACTGCAACGGGCAAAGGGAATCCGACTGTTTAATTAAAACAAAGCATTGAGAAGGCCGT-GGCCGGTGATGACTCAATGTGATTTCTGCTCAGTGCTCTGAATGTCAAAGTGAAGAGATTCAATC-AAGCGCGGGTAAACAGCGGGAGTAACTATGACTCTCTTAAGGTAGCCAAATGCCTCGTCATCTAATTAGTGACGCGCATGAATGGATTAACGAGATTCCTACTGTCCCTATCTGCT-TCTAGCGAAACCACAGCCGGGGGAACGGGCTCGGCGAAATCGGCGGGGAAAGAAGACCCTGTTGAGCTTGACTCTATTCTAATTTTGTGAAGCAAGTTGGGAGGTGTAGC-ATAGGTGGGA-----------GCGCTTGCGCGTCCGTGAAATACCACTACTCCCAGTCTTGCTTTACTTACTGGGTTTGG--CGTGG-ATGTG---------------------------------------------------------------------------------ACCACAGCTCAGAA-CACATTTAGGAGGGGAGTTTGGCTGGGGCGGCACATCTTCTACAAGACAACGAAGGTGTCCAAAGATAAGCTCAGTGAGAACAGAAATCTCACGTAGCGCAAAAGGGTAAAAGCTTGTTTGATTTCGATTTTCAGTGCGAGTCGAAAACGCGAAAGCGTGGCCTATCGATCCTTTC---ATCATTCGAGATTTGAAGCGAGAGGTGCCAG-AAAAGTTACCACAGGG-ATAACTGGCTTGTGGCGGCCAAGCGTTCATAGCGACGTCGCTTTTTGATCCTTCGATGTCGGCTCTTCCCACCTGGTTGATCCTGCCAGTGGT--ATATGCTTGTCTCAAGGACTAAGCCATGCAAGTCTAA-GTATGAGTG--CTGTACA-ACGAAACTGCGAATGGCTCGGTAAAACAGCTAT-AGTTTCTTCGGTGTTTA-CTACT---CGGATAACCGTAGTA-ATTCTAGAGCT-AATACGTGCGA-CAAGGTGATGCG----CATCGTCGTATAAATTT-GAG--GTACAAACC------TGGTGATTCACAATTTC-TT-TTCAGATCGTA--------------CGACGCACCGTTCGAATTTCTGAC-CTATCAACTTTGGATGGTAAGGTATTGTCTTACCATGGTTTTGACGGGTAACGGAC-TGTGGGTGCAGGATTCCGGAGAGGGAGCCTGAGAGACGGCTACCACATCCAA-GGAAGGCAGCAGGCGCGCAAATTACCCAATCCGGACAC-CGGGAGGTAGTGACAAGAAATAGCAATAGAGGGCCCGATGG--GTTTTCTAATTGGAATGAGAACAAGGTAAACAGCT-TATCGAGGAGCCAGCAGAGGGCAAGTCTGGTGCCAGCAGCCGCGGTAATTCCAGCTCTGTAAGCGTATACCCAAGTTGTTGCAGTTAAAACGCTCGTAGTCGGAAGTTGGCG------------------------------------------------------------------------------------------------------GGCGAGCCGGGGCGTCTTCGCCACC--GTTTACTGTGAAAAAATTAGAGTGTTCAAAGCGGGCG-TTTGCCATGAATACCTTAGCATGGAATAATAGAATAGGACCT-----CTGTTTTGTTGG--T-TTGTGAGGACTGGGTAATGATTAAGAGGGACGGTTGGGGGCATTTGTATTCCGGCGTCAGAGGTGAAATTCTTGGATTGTCGGAAGACAAACGGCTGCGAAAGCGTCTGCCAAGGACGTTTTCATTGATCAAGAACGAAAGTAAGGGGATCG-AAGACGATCAGATACCGTCGTAGTCTTTACTATAAACTATGAGGACT-GGGGATC--------------------CCGCCCGGCACCCTTCGGGAAACCAAAGTGTTTGCTTTCTGGGGGGAGTATGGTCGCAAGGCTGAAACTTAAAGGAATTGACGGAAGGGCATCACCGGGTGTGGAGCCTGCGGCTTAA-TTTGACTCAACACGGGG-AAACTTACCAGGTCAGGACATAGTGAGGATTGACAGATTGAGAGCTCTTTCTTGATTCTATGGTTGGTGGTGCATGGCCGTTCTTAGTTGGTGGAGTGATCTGTCTGGTTAATTCCGTTAACGAGCGAGACCTGGGCGTGCTAGCTAGG----------------------------------------CGGCCTTCCTAGACGGACTGCGG-GC---GTCT--AGCCCGCGGAAGCTCCAGGCAATAACAGGTCTGAGATGCCCTTAGATGTTCTGGGCCGCACGCGTGCTACACTGAGCGGGCCAACGGGTGAGGATGTGCGAAAGCGCTTCCCAATC-TCTAAATCCGC-TCGTGCTGGGGATCGAGGCTTGCAATTGTCCCTCTTGAACGAGGAATACCTTGTAAGCACGGGTCATCATCCCGTGC-TGAATACGTCCCTGCC-CTTTGTACACACCGCC-CGTCGCTCCTACCGA-TTGAGTGGTCCGGTGAGGC-CTTGGGACCTGGTCAAAC-----------------------------------------CTTATCACTTAGAGGAAGGAGAAGTCGTAACAAGGT----IFSAHFGQLAIIFLWLSGMYFHGARFSNYIAWLNNPTSIKPSAQIVWPIVGQEVLNGDVGGSFQGVQITSGFFQLWRASGITTEFELYVTAIGGLVMAALMIFAGWFHYHKAAPKLEWFQNAESMMNHHLAGLLGLGCLGWAGHQIHIALPINKLLDAGVSPQEIPLPHEFLVNKELMSQLYP----SFSKGILPFFTLNWNEYSDFLTFKGGLNPVTGGLWLSDTAHHHLALSVLFLVAGHMYRTNWGIGHSMQEILEAHKGPFTGEGHKGLYEILTTSWHAQLGINLAMMGSLSIIVAHHMYAMPPYPYIATDYPTQLSLFTHHMWIGGFCIVGAGAHASIFMVRDYNPAQNYNNVLDRVIRHRDAIISHLNWVCIFLGFHAFGLYIHNDTMRALGRSQDMFSDTAIQLQPIFAQWVQGIHTLAPSNTSTNSLATASYAFGGDVIAIGNKVAMMPISLGTADFMVHHIHAFTIHVTVLILVKGLLFPRNSRLI-----RFCTWITSTENRLYIGWFGVLMIPTLLTATSVFIIAFVAAPPVDIDGIREPVAGSLLYGNNIISGAIIPSSAAIGIHFYPIWEAASLDEWLYNGGPYELIVLHFILGVCCYIGREWEFSYRLGMRPWISVAFTAPVAAAAAVFLIYPIGQGSFSDGMPLGISGTFNFMLVFQAEHNILMHPFHQLGVAGVFGGSLFSAMHGSLVTSSLIRETTESESANNGYKFGQEEETYNIVAAHGYFGRLIFQYASFNNSRSLHFFLGMWPVVGIWFTAMSVSTMAFNLNGFNFNQSVVDSQGRVINTMGYWDPDYVVKDTDVLALFRVSPQPGVDPVEASAAVAGESSTATWTVVWTDLLTACDLYRAKAYKVDLVPNTSDQYFAYIAYDMDLFEEGSIANLTASIIGNVFGFKALKALRLEDMRIPVAYLKTFQGPATGVIVERERMDKFGRPFLGATVKPKLGLSGKNYGRVVYEGLKGGLDFLKDDENINSQPFMRWKERFLYSMEGVNRSIAATGEVKGHYMNVTAATMENMYERAEFAKQLGTVIVMIDLVVGYTAIQTMAVWARKNDMILHLHRAGNSTYSRQKIHGMNFRVICKWMRMAGVDHIHAGTVVGKLEGDPLMIRGFYNTLLLPYLKVNLPQGIFFEQDWASLRKVTPVASGGIHCGQMHQLLDYLGDDVVLQFGGGTIGHPDGIQAGAIANRVALEAMVMARNEGRDYVAEGPQILQDTAKTCGPLQTALDLWKDITFNYTSTDTADFVETPTANV-----------------------------------------------------------------------------------------------------------------------------------------------------------------------------------------------------------------------------IKSTGISLFFNFPEE--LPVPKEAAGRNFLVNLIDSPGHVDFSSEVTAALRVTDGALVVVDSVEGVCVQTETVLRQALTERIKPVMTINKLDRSFLELQLDPEDMYQNFSRIIETANVIMSTYQDDQLGDVQVYPEHGTVAFSAGLHGWAFTLSRFARMYAKKFGIEPEKMTSRLWGDSFFNRKEKKWTKKE--TKGSVRAFCEFVIKPIKKIIELCMTDKVDDLTKLLTSLEIKLTTEDRELRQKPLMKRVLQKWLPADQALLEMMVLHLPAPAHAQKYRAELLYEGPPDDACCTAIRNCDPDGPLMLYVSKMVPSSDKGRFIAYGRVFSGTVRSGMKVRIMGPNYEPGSKKDLAVKNIQRTLLMMGRRTDAVDSVPCGNTVGLVGLDQVLVKSGTLSDMEE--AFPLKDMKYSVSPVVRVAVEPKNPSDLPKLVEGLKRLAKSDPLV-QTIIEESGEHVIAGAGELHLEICLKDLQDDFMNGAEIRVSNPVVTFRETIEGVPDPESTAVCLSKSPNKHNRLYIYASPLPEELPTAIEDGKITPRDEPKARMKLLRDTYGMEEDAAR
213RamiTex  [Ramicrusta textilis                ] CGGAGGAAAAGAAAATAACA-ATGATTCCCTTAGTAGCGGCGAGCGAAGCGGGAAG-AGCCCAAAATGAAAAGCCTGCTTGCAGGCGTTGTA-GTT--GGGCG-TCCTC-GGGGT------GTCAGTGCGGGC--AAGTC----CACATGGAAGTGTGCG-CCGTGGAGGGTGAGAGCCCCGTCCAACCTGCAC-AG-GACA-C-TCCGTACG-AGGGCGTT-TCA--GTCGAGTCGGGTAGCTTGGGAATGCTGCTCTAA--TTGGTGGTAAATCTCACCAAAGGCTAAATATGGGCCGGAGACCGATAGCGAACAA-GTACCGTGAGGGAAAGATGAAAAGCACTTTGAAAAGAGGGTGAGATAGAACCTGAAACCGTCATGGGGGAAGCGGATTGCG------------------------------------------------------------------------------------------------------------------------------------------TTGGAGAGGACGGTGGGGC--GACGACGCGATACGACCCGTCTTGAAACACGGACCAAGGAGTCTAGCGCGACTGCGAGTCGAAGGGTG----GAAACCTG--GAGGCGCAGTGAAAGCAAACAAG-----------------------TTGAGGCGGCATAA-GGTCGT----TGACCT-TACG-TCCGACCCAGAGCAGTTGCGCTGGGACCCGAAAGATGGTGAACTATGCCGGAGTAGGGCAAAGCCAGAGGAAAC-TCTGGTGGAGGCT-CGTAGCGGTGCTGACGTGCAAATCGCTCGTCCAACTTGGGTATAGGGGCGAAAGACTAATCGAACCATCTAGTAGCTGGTTCCCTCCGAAGTTTCTCTCAGGATAGCGGGCCGACG--------TGTTGTTT-TGTGCGGTAAAGCGAATGATTAGCGCA-TTCGGGGGCAACTA-GCCTTTGGGCGATTCTCAAAC-TTTCAATGCGCAAG---------GGTGCGGCTGCTTGGT-TGAGCCGT---ACCG--ATAAAAACG-TCGGCCCTGTGGGCCACTTTTGGTAAGCAGAACTGGCGATACGGGATGAACCGTAAGCGCGGTTAAGGCG-CCGGACTGCCCGCTTA--TAGAACCCACAAAAGGTGTTGATTCATCGAGACAGCA-GGACGGTGGCCATGGAAGTCGGAATCCGCTAAGGAGTGTGTA-ACAACTCACCTGCCGAATGAATTAGCCCTGAAAATGGATGGCGCTGAAGCGGGCGGCCGACACCGCGCCGTG---------------TGACATGAGTAGGAGG-GCGTGGCGGG-CGTGGCG-AAGCA-TGGGC-GCGAGCC-TGTGTGGAACGGTCCGCTAGTGCAGATCTTGGTGGTAGTAGCAAGTATTCAAGCGAGA----ACCTTGAAGGGCGAAGCGGGGAAGGGTTCCACGCGAACATTGATTGGGCGTGG-GTGAGTCGTTCCTAAGCCGAGTGGCAA----------TTGC-TGCGAAAGGGAAGCGGGTTGAAA-TTCCCGCACACGGATGTGGAG-CGGCGACGC--GTGAGGGCGAACACGCTGGCGATGGCGCTGGGCAGAGTTGTCTTTTCTGTTTGACCG-----GCGGGCGGTGTGGAATCCGCTTGT-CGGGAGAAACACGCGC--GCA-CGGGCAGAGCGCCGGG-GCTTTTCCGGCGTCCA-GCTCGCCATCGACGGCCCTTGAAACTTTG-----------------------------------------------------------------------------------------------------CCTGCTGG--AGATCCACGCCGTGGCGTACCGATCACCGCATCAGGTCCCCGAGGTGAACAG-CCTCTGCTCGATATGAACAATGCAGGTAAGGGAAGTCGGCAAATTGGACCCGTAACTTTGGGAAAAGGGTTGGCTCT-AGTGCTGCGTGGGAC---------------------------------------------------------------------------------------------------------------------------------------------------------------------G-CCCA---CA-GCATGCA-GCAGACTAGAACTGCAACGGGCAAAGGGAATCCGACTGTTTAATTAAAACAAAGCATTGAGAAGGCCGT-GGGCGGTGATGACTCAATGTGATTTCTGCTCAGTGCTCTGAATGTCAAAGTGAAGAGATTCAATC-AAGCGCGGGTAAACAGCGGGAGTAACTATGACTCTCTTAAGGTAGCCAAATGCCTCGTCATCTAATTAGTGACGCGCATGAATGGATTAACGAGATTCCTACTGTCCCTATCTGCT-TCTAGCGAAACCACAGCCGGGGGAACGGGCTCGGCGAAATCGGCGGGGAAAGAAGACCCTGTTGAGCTTGACTCTATTCTAATTTTGTGAAGCAAGTTGGGAGGTGTAGC-ATAGGTGGGA-----------GCGCTTGCGCGTCCGTGAAATACCACTACTCCCAGTCTTGCTTTACTTACTGGGTTTGG--CGTGG-ATGTG---------------------------------------------------------------------------------ACCACAGCCCAGAA-CACATTTAGGAGGGGAGTTTGGCTGGGGCGGCACATCTTCTACAAGACAACGAAGGTGTCCAAAGATAAGCTCAGTGAGAACAGAAATCTCACGTAGCGCAAAAGGGTAAAAGCTTGTTTGATTTCGATTTTCAGTGCGAGTCGAAAACGCGAAAGCGTGGCCTATCGATCCTTTC---ACGATTCGAGATTTGAAGCGAGAGGTGCCAG-AAAAGTTACCACAGGG-ATAACTGGCTTGTGGCGGCCAAGCGTTCATAGCGACGTCGCTTTTTGATCCT-------------------------------------TGGT--ATATGCTTGTCTCAAGGACTAAGCCATGCAAGTGTAA-GTATGAGTG--TTATATG-ACGAAACTGCGAATGGCTCGGTAAAACAGCTAT-AGTTTCTTCGGTGTTTA-CTACT---CGGATAACCGTAGTA-ATTCTAGAGCT-AATACGTGCGA-CAAGGTGATGCG----CATCGTCGTATAAATTG-GAG--GTACAAACC------TGGTGATTCACAATTTC-TT-TTCTGATCGTA--------------CGACGCACCGTTCGAATTTCTGAC-CTATCAACTTTGGATGGTAAGGTATTGTCTTACCATGGTTTTGACGGGTAACGGAC-TGTGGGTGCAGGATTCCGGAGAGGGAGCCTGAGAGACGGCTACCACATCCAA-GGAAGGCAGCAGGCGCGCAAATTACCCAATCCGGACAC-CGGGAGGTAGTGACAAGAAATAGCAATAGAGGGCCCGATGG--GTTTTCTAATTGGAATGAGAACAAGGTAAACAGCT-TATCGAGGAGCCAGCAGAGGGCAAGTCTGGTGCCAGCAGCCGCGGTAATTCCAGCTCTGTAAGCGTATACCCAAGTTGTTGCAGTTAAAACGCTCGTAGTCGGAGGTTGGCG------------------------------------------------------------------------------------------------------GGCGAGACGGGGCGTCTTCGCCACC--GTTTACTGTGAAAAAATTAGAGTGTTCAAAGCGGGCG-TTTGCCATGAATACCTTAGCATGGAATAATAGAATAGGACCT-----CTGTTTTGTTGG--T-TTGTGAGGACCGGGTAATGATTAAGAGGGACGGTTGGGGGCATTTGTATTCCGGCGTCAGAGGTGAAATTCTTGGATTGTCGGAAGACAAACGGCTGCGAAAGCGTCTGCCAAGGACGTTTTCATTGATCAAGAACGAAAGTAAGGGGATCG-AAGACGATCAGATACCGTCGTAGTCTTTACTATAAACTATGAGGACT-GGGGATC--------------------CCGCCCGGCACCCTTCGGGAAACCAAAGTGTTTGCTTTCTGGGGGGAGTATGGTCGCAAGGCTGAAACTTAAAGGAATTGACGGAAGGGCATCACCGGGTGTGGAGCCTGCGGCTTAA-TTTGACTCAACACGGGG-AAACTTACCAGGTCCGGACATAGGGAGGATTGACAGATTGAGAGCTCTTTCTTGATTCTATGGTTGGTGGTGCATGGCCGTTCTTAGTTGGTGGAGTGATCTGTCTGGTTAATTCCGTTAACGAGCGAGACCTGGGCGTGCTAGCTAGG----------------------------------------CGGCCTTCCTAGACGGACTGCGG-GC---GTCT--AGCCCGCGGAAGCTCCAGGCAATAACAGGTCTGAGATGCCCTTAGATGTTCTGGGCCGCACGCGTGCTACACTGAGCGGGCCAACGGGTGAGGATGTGCGAGAGCGCTTCCCAATC-TCTAAATCCGC-TCGTGCTGGGGATCGAGGCTTGCAATTATCCCTCTTGAACGAGGAATACCTTGTAAGCACGGGTCATCATCCCGTGC-TGAATACGTCCCTGCC-CTTTGTACACACCGCC-CGTCGCTCCTACCGA-TTGAGTGGTCCGGTGAGGC-CTTGGGACCTGGTCAAAC-----------------------------------------CTTATCACTTAGAGGAAGGAGAAGTCGTAACAAGGT----IFSAHFGQLSIIFLWLSGMYFHGARFSNYIAWLNNPIAIKPSAQIVWPIIGQEILNGDVGGNFQGIQITSGFFQLWRASGITSEFELYVTAIGGLVMSALMIFAGWFHYHKSAPKLEWFQNVESMMNHHLAGLLGLGCLSWSGHQIHIALPINKLLDAGIAPQEIPLPHEFLVNRELISQLYP----SFSKGIIPFFTLNWNEYSDFLTFKGGLNPITGGLWLSDTAHHHLALSILFLVAGHMYRTNWGIGHSMQEILEAHKGPLTGEGHKGLYEILTTSWHAQLAINLAMMGSLSIIVAHHMYAMPPYPYIATDYPTQLSLFTHHMWIGGFCIVGAGAHASIFMVRDYNPAQNYNNVLDRIIRHRDAIISHLNWVCIFLGFHSFGLYIHNDTMRALGRSRDMFSDTAIQLQPIFAQWVQNIHTLAPSNTSPNSLA-ASYAFGGDIISVGNKIAIMPISLGTADFMVHHIHAFTIHVTVLILVKGFLFARN---------RFCTWITSTENRLYIGWFGVLMIPTLLTATSVFIIAFVAAPPVDIDGIREPVAGSLLYGNNIISGAIIPSSAAIGIHFYPIWEAASLDEWLYNGGPYELIVLHFLLGVCCYIGREWELSYRLGMRPWISVAFTAPVAAAAAVFLVYPIGQGSFSDGMPLGISGTFNFMLVFQAEHNILMHPFHQLGVAGVFGGSLFSAMHGSLVTSSLIRETTENESANNGYKFGQEEETYNIVAAHGYFGRLIFQYASFNNSRSLHFFLGLWPVVGIWFTAMSVSTMAFNLNGFNFNQSVVDSQGRVINTMGYWDPDYVVKDTDVLALFRVSPQPGVDPVEASAAVAGESSTATWTVVWTDLLTACDLYRAKAYKVEDVPNTSDQYFAYIAYDIDLFEEGSIANLTASIIGNVFGFKAVKALRLEDMRIPVAYLKTFQGPATGLIVERERMDKFGRPFLGATVKPKLGLSGKNYGRVVY---------------------------------------------------------------------------------------------------------------------------------------------------------------------------------------------------------------------------------------------------------------------------------------------------------------------------------------------------------------------------------------------------------------------------------------------------------------------------------------------------------------------------------------------------------------------------------------------------------------------------------------------------------------------------------------------------------------------------------------------------------------------------------------------------------------------------------------------------------------------------------------------------------------------------------------------------------------------------------------------------------------------------------------------------------------------------------------------------------------------------
000AhnfPli  [Ahnfeltia plicata                  ] ------AAAAGAAACTAACA-AGGATTCCCCTAGTAGCGGCGAGCGAAGCGGGAAG-AGCCCGGGATGAAAAGCT-CTTCGGA-GCGTTGTA-GTC--GAGCG-GCCTC-GGGGC------GTCAGTGTGGGC--AAGT-----CGCATGGAATTGCGCG-CCGCGGAGGGTGAGAGCCCCGTCCACCCCACAC-AG-GACC-TACCCGCACG-GGGCCGTT-TCA--CCCGAGTCGGGTAGCTTGGGAATGCTGCTCTAA--TTGGTGGTAAATCTCATCAAAGGCTAAATAGTGGCGGGAGACCGATAGCGAACAA-GTACCGTGAGGGAAAGATGACAAGCACTTTGAAAAGAGGGTGAAA-AGCACCTGAAACCGTCACGGGGGAAGCGGATTGCG------------------------------------------------------------------------------------------------------------------------------------------TGAGTGAGGACGCCGGCGA--AATGACGCAATACGACCCGTCTTGAAACACGGACCAAGGAGTCTAGCGCGGCTGCGAGTCGAAGGGTG----CAAACCCA--AGGGCGCAGTGAAAGCGAACAGT-----------------------TTGGGGCGGCATAG-CGACGT----TGTCAA-CATG-TCCGACCCGGAGCATGCGCGCTGGGACCCGAAAGATGGTGAACTATGCCGGAGTAGGGCAAAGCCAGAGGAAAC-TCTGGTGGAGGCT-CGTAGCGATGCTGACGTGCAAATCGCTCGTCAAACTTGGGTATAGGGGCGAAAGACTAATCGAACCATCTAGTAGCTGGTTCCCTCCGAAGTTTCTCTCAGGATAGCGGGCCGACG--------TGTTGTTT-TGTGCGGTAAAGCGAATGATTAGCGCA-CTCGGGGGCGCAAT-GCCTCTGGGCGATTCTCAAAC-TTTCAATGCGCAAG---------GGCGTCGCTGCTTGGA-TGAGCGGC---GCCG--GTAAAAACG-TCGGCCCTGTGGGCCACTTTTGGTAAGCAGAACTGGCGATACGGGATGAACCGTAAGCGCGGTTAAGGCG-CCGGATTGCTCGCTTA--GAGAACCCACAAAAGGTGGTGATTCATCCAGACAGCA-GGACGGTGGCCATGGAAGTCGGAATCCGCCAAGGAGWGTGTA-ACAACTCACCTGCCGAATGAATTAGCCCTGAAAATGGATGGCGCTGAAGCGGGCGTCTGACACCGCGCCGTC---------------GTTTATGAGTAGGAGG-GCGTGACGGT-CGTGACGCAGGCA-GGGGT-GCAGACC-CCGCTGAAACGG-CCGCTAGTGCAGATCTTGGTGGTAGTAGCAAATATTCAAGCGAGA----ACCTTGAAGGGCGACGCGGGGAAGGGTTCCACGCGAACATTGATTGGGCGTGG-GTGAGTCGTTCCTAAGCCGAGTGGCGA----------TTGC-TGCGAAAGGGAAGCGGGTTGATA-TTCCCGCACACGGATGTGGAG-CGGCGACGC--ATG-AGGCGAACACGCTGGCGACGGCGCTGGGCAGAGTTGTCTTTTCTGTTTGACCG-----CCGCGCGGTGTGGAATCCGCTTGT-CGGGAGAAACACGCGC--GCA-GGGGCAGAGCCGGTCG-TTTCTTGGCCGGTCCA-GCTCGCCGTCGACGGCCCTTGAAACTTTG-----------------------------------------------------------------------------------------------------CCTGCGAT--AATTTCACGCCGTGGCGTACCGATTTCCGCATCAGGTCCCCAAGGTGAACAG-CCTCTGCTCAGTATGAACAATGCAGGTAAGGGAAGTCGGCATATTGGACCCGTAACTTTGGGAAAAGGGTTGGCTCT-AGTGTGGCGTGGGAC---------------------------------------------------------------------------------------------------------------------------------------------------------------------G-CCCA---CA-GCATGCC-ACAGACTAGAACTGCAACGGGCAAAGGGAATCCGACTGTTTAATTAAAACAAAGCATTGCGAAGGCCGT-GGCCGGTGATGACGCAATGTGATTTCTGCTCAGTGCTCTGAATGTCAAAGTGAAGAGATTCAATC-AAGCGCGGGTAAACAGCGGGAGTAACTATGACTCTCTTAAGGTAGCCAAATGCCTCGTCATCTAATTAGTGACGCGCATGAATGGATTAACGAGATTCCTACTGTCCCTATCTGCT-TCTAGCGAAACCACAGCCGAGGGAACGGGCTCGGCGGAATCGGCGGGGAAAGAAGACCCTGTTGAGCTTGACTCTATTCTAACTTTGTGAAGCAAGTTGGGAGGTGTAGC-ATAGGTGGGA-----------GGTTTCGGCCGTCCGTGAAATACCACTACTCCCAGTCTTGCTTTACTTATGGCG-TGGGGCTGTGCGACCGG---------------------------------------------------------------------------------AACAGCGCGCCCAA-CAGATTTAGGAGGGGAGTTTGGCTGGGGCGGTACATGGCCTACAAGACAACGGTCGTGTCCAAAGATGAGCTCAGTGAGAACAGAAATCTCACGTAGCGCAAAAGGGTAAAAGCTCGTTTGATTTCGATTTTCAGTGCGAGTTGAAAACGCGAAAGCGTGGCCTATCGATCCTTTT---GAGTTTCGAGATTTGAAGCAAGAGGTGTCAG-AAAAGTTACCACAGGG-ATAACTGGCTTGTGGCGGCCAAGCGTTCATAGCGACGTCGCTTTTTGATCCT-----------------AACCTGGTTGATCCTGCCAGTGGT--ATATGCTCGTCTCAAGGACTAAGCCATGCAAGTGTAA-GTATAAGTG--TTGTACA-ACGAAACTGCGAATGGCTCGGTAAAACAGCTAT-AGTTTCTTCGATGATTA-CTACT---CGGATAACCGTAGTA-ATTCTAGAGCT-AATACGTGCCG-CAACGCGGGGTA----ACCCGTGGTACAAGTTA-GAT--AA-CAGGCC------TGACGATTCATAACTTT-TT-TTCTGATCGCG--------------CGACGCATCGTTCAAATTTCTGAC-CTATCAACTTT-GACGTGAAGGTATTGTCTTCACGTGGTTGTGACGGGTAACGGAC-CGTGGGTGCGGGACTCCGGAGAGGGAGCCTGAGAGACGGCTACCACATCCAA-GGAAGGCAGCAGGCGCGCAAATTACCCAATCCTGACAC-AGGGAGGTAGTGACAAGAAATAGCAATAGAGGGCCCAATGG--GTTTTCTAATTGGAATGAGAACAAGGTAAATAGCT-TATCGAGGATCCAGCAGAGGGCAAGTCTGGTGCCAGCAGCCGCGGTAATTCCAGCTCTGCTTGCGTATGTCACCGATGATGCGGTTAAAACGCTCGTAGTCGGAGGTTGGCG------------------------------------------------------------------------------------------------------GGGGCGTCTGGCGGAGAGTGCCACC--GTTTACTGTGAATAAATTAGAGTGTTCAAAGCAGGCG-TTTGCCGTGAATACATTAGCATGGAATAATAGAATAGGACCT-----CCTTTTTGTTGG--T-TTGTGAGGCCGAGGTAATGATTAAGAGGGACGGTTGGGGGCATTTGTATTCCGGCGTCAGAGGTGAAATTCTTGGATTGCCGGAAGACAGACCGCTGCGAAAGCGTCTGCCAAGGACGTTTTCATTGATCAAGAACGAAAGTAAGGGGATCG-AAGACGATCAGATACCGTCGTAGTCTTTACTATAAACGATGAGAACT-GGGGATC--------------------CCGCCCGGGACCCTCCGGGAAACCAAAGTGTTTGCTTTCCGGGGGGAGTATGGTCGCAAGGCTGAAACTTAAAGGAATTGACGGAAGGGCATCACCGGGTGTGGAGCCTGCGGCTTAA-TTTGACTCAACACGGGG-AAACTTACCAGGTCCGGACATAGTGAGGATTGACAGATTGAGAGCTCTTTCTTGATTCTATGGTTGGTGGTGCATGGCCGTTCTTAGTTGGTGGAGTGATTTGTCTGGTTAATTCCGTTAACGAGCGAGACCTGGGCGTGCTAGCTAGG----------------------------------------GCACCTTCCTAGACGGACTGTGG-GC---GTCT--AGTCCACGGAAGCTCCAGGCAATAACAGGTCTGAGATGCCCTTAGATGTTCTGGGCCGCACGCGTGCTACACTGAGCGGGTCAACGGGTGAGGATGTGCGAGAGCGCTTCCCAACC-CCCAAACCCGC-TCGTGCTGGGGATCGAGGCTTGCAATTATCCCTCTTGAACGAGGAATACCTTGTAGGCGTGGGTCATCATCCCGCGC-CGAATACGTCCCTGCC-CTTTGTACACACCGCC-CGTCGCTCCTACCGA-TTGAGTGGTCCGGTGAGGA-CTCGGGACTTGTCCAAAC-----------------------------------------CTTATCACTTAGAGGAAGGAGAAGTCGTAACAAGGT-------------------------------------------------------------------------------------------------------------------------------------------------------------------------------------------------------------------------------------------------------------------------------------------------------------------------------------------------------------------------------------------------------------------------------------------------------------------------------------------------------------------------------------------------------------------------------------------------------------------------------------------------------------------------------------------------------------------------------------------------------------------------------------------------------------------------------------------------------FRVTPQPGVDPVEASAAIAGESSTATWTVVWTDLLTACDLYRAKAYKVDAVPKTPDQYFAYIAYDIDLFEEGSIANLTASIIGNVFGFKAVKALRLEDMRMPVAYLKTFQGPATGIIVERERMDKFGRPFLGPTVKPKLGLSGKNYGRVVYEGLKGALDFLKDDENINSQPFMRWKERYLYSIEGVNXXXAASGEIKGXYXNVTAATMEEMYERAEFANQLGSIIIMVDLVIGYTAIQSMAIRARRHDMILHLHRAGNSTYSRQKDHGMNFRVICKWMRMAGVDHIHAGTVVGKLEGDPLMIRGFYNTLLLPKLEVNLPQGIFFEQDWAALRKVTPVASGGIHCGQMHQLLDYLGIDVVLQFGGGTIGHPDGIQAGATANRVALESMVVARNEGRDYVSEGPQILRDAAKTCGPLQTALDLWKDISFNYTSTDTADFVETPTANV-----------------------------------------------------------------------------------------------------------------------------------------------------------------------------------------------------------------------------IKSTGISLFFGFPDD--LPLPKEADGRDFLINLIDSPGHVDFSSEVTAALRVTDGALVVVDSVEGVCVQTETVLRQALTERIKPVMTINKLDRSFLELQLDPEEMYQNFARIIETANVIMATYQDDALGDVQVYPDKGTVAFSAGLHGWAFTLNRFARMYSKKFGIEASKMTSRLWGDSFFNRKEKKWTKRE--SSDTVRAFCEFVIKPIKKIIELCMSDQVEPLTKLLTSLGIKLTTEDKDLRQKPLMKRVLQKWLPADQALLEMMILYLPSPARAQVYRCDTLYEGPLDDACCTAIRNCDPKGPLMLYISKMVPSSDKGRFIAYGRVFSGTVRSGQKVRIMGPNYVPGTKKDLAVKSIQRTLLMMGRRTDAVDSVPCGNTVGLVGLDHVIVKTATLSDSDE--AFPLKNMKYSVSPVVRVAVEPKNPADLPKLVEGLKRLSKSDPLV-MCSMEESGEHVIAGAGELHLEICLKDLQDDFMNGAAIRVSDPVVTYRETVEGIDNPETDGVCLSKSPNKHNRLYIYATPLPEELPNAIEDGKITPRDEPKVRMKMLRDEFGMEEDAAK
037AhnfFas  [Ahnfeltia fastigiata               ] ------AAAAGAAACTAACA-AGGATTCCCCTAGTAGCGGCGAGCGAAGCGGGAAG-AGCCCGGGATGAAAAGCT-CTTCGGA-GCGTTGTA-GTC--GAGCG-GCCTC-GGGGC------GTCAGTGTGGGC--AAGT-----CGCATGGAATTGCGCG-CCGCGGAGGGTGAGAGCCCCGTCCACCCCACAC-AG-GACC-TACCCGCACG-GGGCCGTT-TCA--CCCGAGTCGGGTAGCTTGGGAATGCTGCTCTAA--TTGGTGGTAAATCTCATCAAAGGCTAAATAGTGGCGGGAGACCGATAGCGAACAA-GTACCGTGAGGGAAAGATGACAAGCACTTTGAAAAGAGGGTGAAA-AGCACCTGAAACCGTCACGGGGGAAGCGGATTGCG------------------------------------------------------------------------------------------------------------------------------------------TGAGTGAGGACGCCGGCGA--AATGACGCAATACGACCCGTCTTGAAACACGGACCAAGGAGTCTAGCGCGGCTGCGAGTCGAAGGGTG----CAAACCCA--AGGGCGCAGTGAAAGCGAACAGT-----------------------TTGGGGCGGCATAG-CGACGT----TGTCAA-CATG-TCCGACCCGGAGCATGCGCGCTGGGACCCGAAAGATGGTGAACTATGCCGGAGTAGGGCAAAGCCAGAGGAAAC-TCTGGTGGAGGCT-CGTAGCGATGCTGACGTGCAAATCGCTCGTCAAACTTGGGTATAGGGGCGAAAGACTAATCGAACCATCTAGTAGCTGGTTCCCTCCGAAGTTTCTCTCAGGATAGCGGGCCGACG--------TGTTGTTT-TGTGCGGTAAAGCGAATGATTAGCGCA-CTCGGGGGCGCAAT-GCCTCTGGGCGATTCTCAAAC-TTTCAATGCGCAAG---------GGCGTCGCTGCTTGGA-TGAGCGGC---GCCG--GTAAAAACG-TCGGCCCTGTGGGCCACTTTTGGTAAGCAGAACTGGCGATACGGGATGAACCGTAAGCGCGGTTAAGGCG-CCGGATTGCTCGCTTA--GAGAACCCACAAAAGGTGTTGATTCATCCAGACAGCA-GGACGGTGGCCATGGAAGTCGGAATCCGCCAAGGAGWGTGTA-ACAACTCACCTGCCGAATGAATTAGCCCTGAAAATGGATGGCGCTGAAGCGGGCGGCCGACACCGCGCCGTC---------------GTTTATGAGTAGGAGG-GCGTGGCGGT-CGTGACGCAGGCA-GGGGT-GCAGACC-CCGCTGAAACGG-CCGCTAGTGCAGATCTTGGTGGTAGTAGCAAATATTCAAGCGAGA----ACCTTGAAGGGCGACGCGGGGAAGGGTTCCACGCGAACATTGATTGGGCGTGG-GTGAGTCGTTCCTAAGCCGAGTGGCGA----------TTGC-TGCGAAAGGGAAGCGGGTTGATA-TTCCCGCACACGGATGTGGAG-CGGCGACGC--ATG-AGGCGAACACGCTGGCGACGGCGCTGGGCAGAGTTGTCTTTTCTGTTTGACCG-----CCGCGCGGTGTGGAATCCGCTTGT-CGGGAGAAACACGCGC--GCA-GGGGCAGAGCCGGTCG-TTTCTTGGCCGGTCCA-GCTCGCCGTCGACGGCCCTTGAAACTTTG-----------------------------------------------------------------------------------------------------CCTGCGAT--AATTTCACGCCGTGGCGTACCGATTTCCGCATCAGGTCCCCAAGGTGAACAG-CCTCTGCTCAGTATGAACAATGCAGGTAAGGGAAGTCGGCATATTGGACCCGTAACTTTGGGAAAAGGGTTGGCTCT-AGTGTGGCGTGGGAC---------------------------------------------------------------------------------------------------------------------------------------------------------------------G-CCCA---CA-GCATGCC-ACAGACTAGAACTGCAACGGGCAAAGGGAATCCGACTGTTTAATTAAAACAAAGCATTGCGAAGGCCGT-GGCCGGTGATGACGCAATGTGATTTCTGCTCAGTGCTCTGAATGTCAAAGTGAAGAGATTCAATC-AAGCGCGGGTAAACAGCGGGAGTAACTATGACTCTCTTAAGGTAGCCAAATGCCTCGTCATCTAATTAGTGACGCGCATGAATGGATTAACGAGATTCCTACTGTCCCTATCTGCT-TCTAGCGAAACCACAGCCGAGGGAACGGGCTCGGCGGAATCGGCGGGGAAAGAAGACCCTGTTGAGCTTGACTCTATTCTAACTTTGTGAAGCAAGTTGGGAGGTGTAGC-ATAGGTGGGA-----------GGTTTCGGCCGTCCGTGAAATACCACTACTCCCAGTCTTGCTTTACTTATGGCG-TGGGGCTGTGCGACCGG---------------------------------------------------------------------------------AACAGCGCGCCCAA-CAGATTTAGGAGGGGAGTTTGGCTGGGGCGGTACATGGCCTACAAGACAACGGTCGTGTCCAAAGATGAGCTCAGTGAGAACAGAAATCTCACGTAGCGCAAAAGGGTAAAAGCTCGTTTGATTTCGATTTTCAGTGCGAGTTGAAAACGCGAAAGCGTGGCCTATCGATCCTTTT---GAGTTTCGAGATTTGAAGCAAGAGGTGTCAG-AAAAGTTACCACAGGG-ATAACTGGCTTGTGGCGGCCAAGCGTTCATAGCGACGTCGCTTTTTGATCCT-----------------CACCTGGTTGATCCTGCCAGTGGT--ATATGCTCGTCTCAAGGACTAAGCCATGCAAGTGTAA-GTATAAGTG--TTGTACA-ACGAAACTGCGAATGGCTCGGTAAAACAGCTAT-AGTTTCTTCGATGATTA-CTACT---CGGATAACCGTAGTA-ATTCTAGAGCT-AATACGTGCCG-CAACGCGGGGTA----ACCCGTGGTACAAGTTA-GAT--AA-CAGGCC------TGACGATTCATAACTTT-TT-TTCTGATCGCG--------------CGACGCATCGTTCAAATTTCTGAC-CTATCAACTTT-GACGTGAAGGTATTGTCTTCACGTGGTTGTGACGGGTAACGGAC-CGTGGGTGCGGGACTCCGGAGAGGGAGCCTGAGAGACGGCTACCACATCCAA-GGAAGGCAGCAGGCGCGCAAATTACCCAATCCTGACAC-AGGGAGGTAGTGACAAGAAATAGCAATAGAGGGCCCAATGG--GTTTTCTAATTGGAATGAGAACAAGGTAAATAGCT-TATCGAGGATCCAGCAGAGGGCAAGTCTGGTGCCAGCAGCCGCGGTAATTCCAGCTCTGCTTGCGTATGTCACCGATGATGCGGTTAAAACGCTCGTAGTCGGAGGTTGGCG------------------------------------------------------------------------------------------------------GGGGCGTCTGGCGGAGAGTGCCACC--GTTTACTGTGAATAAATTAGAGTGTTCAAAGCAGGCG-TTTGCCGTGAATACATTAGCATGGAATAATAGAATAGGACCT-----CCTTTTTGTTGG--T-TTGTGAGGCCGAGGTAATGATTAAGAGGGACGGTTGGGGGCATTTGTATTCCGGCGTCAGAGGTGAAATTCTTGGATTGCCGGAAGACAGACCGCTGCGAAAGCGTCTGCCAAGGACGTTTTCATTGATCAAGAACGAAAGTAAGGGGATCG-AAGACGATCAGATACCGTCGTAGTCTTTACTATAAACGATGAGAACT-GGGGATC--------------------CCGCCCGGGACCCTCCGGGAAACCAAAGTGTTTGCTTTCCGGGGGGAGTATGGTCGCAAGGCTGAAACTTAAAGGAATTGACGGAAGGGCATCACCGGGTGTGGAGCCTGCGGCTTAA-TTTGACTCAACACGGGG-AAACTTACCAGGTCCGGACATAGTGAGGATTGACAGATTGAGAGCTCTTTCTTGATTCTATGGTTGGTGGTGCATGGCCGTTCTTAGTTGGTGGAGTGATTTGTCTGGTTAATTCCGTTAACGAGCGAGACCTGGGCGTGCTAGCTAGG----------------------------------------GCACCTTCCTAGACGGACTGTGG-GC---GTCT--AGTCCACGGAAGCTCCAGGCAATAACAGGTCTGAGATGCCCTTAGATGTTCTGGGCCGCACGCGTGCTACACTGAGCGGGTCAACGGGTGAGGATGTGCGAGAGCGCTTCCCAACC-CCCAAACCCGC-TCGTGCTGGGGATCGAGGCTTGCAATTATCCCTCTTGAACGAGGAATACCTTGTAGGCGTGGGTCATCATCCCGCGC-CGAATACGTCCCTGCC-CTTTGTACACACCGCC-CGTCGCTCCTACCGA-TTGAGTGGTCCGGTGAGGA-CTCGGGACTTGTCCAAAC-----------------------------------------CTTATCACTTAGAGGAAGGAGAAGTCGTAACAAGGT----IFSAHFGQLAIIFLWLSGMYFHGARFSNYVAWLSNPTSIKPSAQVVWPIVGQEILNGDVGGGFQGIQVTSGWFQLWRASGITTEFELYATALGGLVMAALMVFAGWFHYHKAAPKLEWFQNVESMMNHHLAGLLGLGCLGWSGHQIHISLPINKLLDSGVSPQELPLPHEFLVNRELMSQLYP----SFSKGILPFFTLNWNEYSDFLTFKGGLNPVTGGLWLSDTAHHHLALAVLFLVAGHMYRTNWGIGHSMKEILEAHKGPFTGEGHKGLYEILTSSWHAQLAINLAMIGSLSIIVAHHMYAMPPYPYIATDYPTQLSLFTHHMWIGGFCIVGAGAHSSIFMVRDYNPAQNYNNVLDRIIRHRDAIISHLNWVCIFLGFHSFGLYIHNDTMRALGRSQDMFSDTAIQLQPIFAQWVQNIHTLAPGNTSPNSLATASYAFGGEVISVGNKVAMMPISLGTADFMVHHIHAFTIHVAVLILVKGFLFSRNSRL------RFCTWITSTENRLYIGWFGVVMIPTLLTATSVFIIAFVAAPPVDIDGIREPVAGSLLYGNNIISGAIIPSSAAIGIHFYPIWEAASLDEWLYNGGPYELIVLHFLLGVCCYIGREWELSYRLGMRPWISVAFTAPVAAASAVFLVYPIGQGSFSDGMPLGISGTFNFMLVFQAEHNILMHPFHQLGVAGVFGGSLFSAMHGSLVTSSLIRETTENESANNGYKFGQEEETYNIVAAHGYFGRLIFQYASFNNSRSLHFFLGLWPVVGIWLTSMSVSTMAFNLNGFNFNQSVVDSQGRVINTMGYWDPDYVVKDTDVLALFRVSPQPGVDPIEASAAVAGESSTATWTVVWTDLLTACDLYRAKAYKVDAVPNTSDQYFAYIAYDIDLFEEGSIANLTASIIGNVFGFKAVKALRLEDMRLPVAYLKTFQGPATGIISERERMDKFGRPFLGATVKPKLGLSGKNYGRVVYEGLKGGLDFLKDDENINSQPFMRWKERYLYAMEGVNRAIAGAGEVKGHYLNVTAATMEDMYERAEFAKQLGSIIIMIDLVIGYTAIQSMAIWSRKNDMILHLHRAGNSTYSRQKIHGMNFRVICKWMRMAGVDHIHAGTVVGKLEGDPLMIKGFYNTLLLPYLEVNLPQGIFFEQDWASLRKVTPVASGGIHCGQMHQLLDYLGNDVVLQFGGGTIGHPDGIQAGATANRVALESMVIARNEGRDYVAEGPQILQDAAKTCGPLQTALDLWKDITFNYTSTDTADFVETPTANVTLYLIFGAFSGVLGACISMLIRMELAQPGNHLLLGNHQVYNVLITAHAFLMIFFMVMPVMIGGFGNWLVPIMIGSPDMAFPRLNNISFWLLPPSLCLLLASSIVEVGVGTGWTVYPPLSSIQSHSGGAVDLAIFSLHLSGASSILGAVNFISTILNMRNPGQSMYRMPLFVWSIFVTAFLLLLAVPVLAGGITMLLTDRNFNTSFFDPAGGGDPVLYQHLF----------------------------------------------------------------------------------------------------------------------------------------------------------------------------------------------------------------------------------------------------------------------------------------------------------------------------------------------------------------------------------------------------------------------------------------------------------------------------------------------------------------------------------------------------------------------------------------
048AmphFra  [Amphiroa fragilissima              ] CGGAGGAAAAGAAACTAACT-AGGATTCCCTCAGTAGCGGCGAGCGAAGCGGGATG-AGACCGAGATGAAAATCC-CTTCGGG-GAGTTGTAATCT--GAGCA-ATGTT-GAGTG------TTCAGTGAATGT--AAGT-----CACATGAAAATGTGTA-CCGGGGAGGGTGAAAGTCCCGTCCAGCATTCAC-AG-GAAT-TTCTCGTACG-ACATTGTT-TCA--ACCGAGTCGGGTAGCTTGAGAACGCTGCTCTAA--TAGGTGGTAAACTTCATCTAAGTCTAAATACTAGTGGGAGACCGATAGCAAACAA-GTACCGTGAGGGAAAGATGAAAAACACTTTGAAAAGAGGGTGAAA-AGTATCTGAAACCGCCAGGGGGGAAGCGAATTGCA------------------------------------------------------------------------------------------------------------------------------------------TCAAAGAGGATCTCAACTA--ATGTATGCGATTCGACCCGTCTTGAAACACGGACCAAGGAGTTTAGCACTACTGCGAGTCGAAGGGTG----AAAACCTA--GAGGCGAAGTGAAAGCGAACAAA-----------------------TTGAGGAGGTGTTG-CGTCTC----TGACAA-AACA-TCCTACCTGGAGCAGTAGTGCTGAGACCCGAAAGATGGTGAACTATGCTTGAGTAGGGCAAAGCCAGAGGAAAC-TCTGGTGGAGGCT-CGTAGCGATGCTGACGTGCAAATCGCTCGTCGAACTTGGGTATAGGGGCGAAAGACTAATCGAACCATCTAGTAGCTGGTTCCCTCCGAAGTTTCTCTCAGGATAGCAGGCCGACG--------GGTTGTTT-TGTGTGGTAAAGCGAATGATTAGCGTA-TTTGGGGGTGTAAT-GCCTTCGGTCGATTCTCAAAC-TTTAAATACGCAAG-------ATAGAGGGGTTGCTTGTT-TGAACC-----TCTC-TCTGAAAACG-TCGGCCTTGTGGGCCACTTTTGGTAAGCAGAACTGGCGATATGGGATGAACCATAAGTTTGGTTAAGGCG-ACTAAATCTTCGCTTA--GAGATACCACGAAAGGTGTTGGTTCATATAGACAGCA-GGACGGTGGCCATGGAAGTCGGAATCCGCTAAGGAGTGTGTA-ACAACTCACCTGCCGAATGAACTAGCCCTGAAAATGGATGTCGCTTAAGCGGAGTGCCGACACCGGACCGTT---------------TTGGATGAGTAGGAGG-GCGTGGCGAT-TGTTCGGAAGGGT-GCGAC-GCGAGTC-GGCCTGGAACGG-TCGCTAGTGCAGATCTTGGTGGTAGTAGCAAATATTAAAGCGTGA----TCCTTTAAGGACGAAGCGGGGAAGGGTTCCATGCGAACATTGATTGGGCATGG-GTGAGTCGTTCCTAAGCCGGGTGGTAA----------TCGT-TGCGAAAGGGAAGTTGGTTAAAA-TTCCAACACACGGATGTGAAG-CGGCGACGC--ATTGAGGTGGAGACACTAGCAATGGAACTAGGCAGAGTTTTCTTTTCTGTTTAACCT------CGTACTCTGTGGAATCCGTTTAT-CGGGAGAAACAGGTGC--ATAGCGGGAAGAGCGTAGGG-GTGTCCCCTGCGTCTA-GTAATCCGTTGATAGTCCTTGAAAATCCA-----------------------------------------------------------------------------------------------------TCTGCAAT--AATTTCACGCCGTGGCGTACCGATAACCGCAGCAGGTCCCCAAGGTGAACAG-CCTCTGTCTAATATGAACAATGCAGGTAAGGGAAGTCGGCAAAATAGACCCGTAACTTTGGGAAAAGGGTTGGCTCT-AGTGGAGTGAAGGAC---------------------------------------------------------------------------------------------------------------------------------------------------------------------GACCTT---CA-TCATGCT-CCAAACTAGAACTGCAACGGGCAAAGGGAATCCGACTGTTTAATTAAAACAAAGCATTGCGATGGCCGG-GGACGGTGTAGACGCAATGTGATTTCTGCTCAGTGCTCTGAATGTCAAAGTGAAGAGATTCAAAC-AAGCGCGGGTAAACAGCGGGAGTAACTATGACTCTCTTAAGGTAGCCAAATGCCTCGTCATCTAATTAGTGACGCGCATGAATGGATTAACGAGATTCCTACTGTCCCTATCTGCT-TCTAGCGAAACCACAGCCGGGGGAACGGGCCCGGCAAAATCGGCGGGGAAAGAAGACCCTGTTGAGCTTGACTCTATTCTAATTTTGTGACGCAAGTTAGGAGGTGTAGC-ATAGGTGGGA-----------GATCGCGGTCGCCAATGAAATACCACTACTCTTAATCTTGTTTTACTTACGGCG-TTAATCTGCGCGATCTG---------------------------------------------------------------------------------AGCAGCGCGCCGGA-CAGATTTAGGAGGGGAGTTTGGCTGGGGCGGCACATCTTCTACAAGACAACGAAGGTGTCCAAAGATAAGCTCAGCGAGAACAGAAATCTCGCGTAGCGCAAAAGGGTAAAAGCTTGTTTGATTTTGATTTTCAGTGTGAGTTAAAAATACGAAAGTATGGCCTATCGATCCTTTT---ATATTTCGAGGTTTGAAACAAGAGGTGTCAG-AAAAGTTACCACAGGG-ATAACTGGCTTGTGGCGGCCAAGCGTTCATAGCGACGTCGCTTTTTGATCCTTCGATGTCGGCTCTTCC----TGGTTGATCCTGCCAGTGGT--ATATGCTTGTCTCAAAGACTAAGCCATGCAAGTCTAA-GTATAAGTT--TCTTATG-GCGAAACTGCGAATGGCTCGGTAAAACAGCAAT-AATTTCTTCAGTGATTA-CTAC----CGGATAACCGTAGTA-ATTCTAGAGCT-AATACGTGCTA-TAAAATGCGGGT----CTCCGTCGTGCCGTTTA-GAT--AACAACACC------TGGTGATTCATAATCGT-CT-TTCTGACCGTG--------------CGACACACTGTTCAAATTTCTGAC-CTATCAACTTTCGATGTTAAGGTAGTGTCTTAACATGGTTGTGACGGGTAACGGAC-CGTGGGTGCGGGATTCCGGAGAGGGAGCCTGAGAAACGGCTACCACATCCAA-GGAAGGCAGCAGGCGCGTAAATTACCCAATCCAGACTC-TGGGAGGTAGTGACAAGAAATATCAATGGGGGAACCTATGG--TTCTTCCAATTGGAATGAGATCGAGCTAAATAGCCAAATCGAGAATCCAGCAGAGGGCAAGTCTGGTGCCAGCAGCCGCGGTAATTCCAGCTCTGTAAGCGTATACCAAAGTTGTTGCAGTTAAAACGCTCGTAGTCGGATATTGGCA------------------------------------------------------------------------------------------------------GCTCCGGGAGTGTGCGCGTACCACT--TTTTACTGTGAGAAAATCAGAGTGTTCAAAGCAGGCA-TTTGTCGTGAATGTATTAGCATGGAATAATGGAATAGGACTT-----CTATT-TGTTGGTTTGTTGTTGGGAACGAGTAATGATTAAGAGGGACAGTTGGGGGCATTTGTATTTGGAGGCTAGAGGTGAAATTCTTAGATTCTCCAAAGACAAACTGCTGCGAAAGCGTCTGCCAAGGATGTTTTCATTGATCAAGAACGAAAGTAAGGGGATCG-AAGACGATCAGATACCGTCGTAGTCTTTACTATAAACGATGAGGACT-GGGGATC--------------------CCGCCCGGCACCCTTCGAGAAATCAAAGTGTTTGCTNNNNGGGGGGAGTATGGTCGCAAGTCTGAAACTTAAAGGAATTGACGGAAGGGCACCACCAGGTGTGGAGC-TGCGGCTTAA-TTTGACTCAACACGGGA-AAACTTACCAGGTCAGGACATAGTGAGGATTAACAGATTGAGAGCTCTTTTTTGATTCTATGGTTGGTGGTGCATGGCCGTTCTTAGTTGGTGGAGTGATTTGTCTGGTTAATTCCGTTAACGAGCGAGACCTGGGCGTGCTAACTAGG----------------------------------------TGATCTTCTTAGACGGACTGGGG-GC---GTCT--AGCCCCCGGAAGCTCCAGGCAATAACAGGTCTGAGATGCCCTTAGATGTTCTGGGCCGCACGCGTGCTACACTGAGTGGATCAACGGGTTAGGTAACACGAAAGTGTGTCCTAATC-TTGAAATCCGC-TCGTGATGGGGATTGACGGTTGCAATTTTCCGTCATGAACGAGGAATACCTTGTAGGCGCATGTCATCATCATGCGCACGAATACGTCCCTGCC-CTTTGTACACACCGCC-CGTCGCTCCTACCGA-TTGAGTGGTCCGGTGAGGC-TTTGGGACTCAGTCGAAC-----------------------------------------CTTATCATTTAGAGGAAG-----------------------------------------------------------------------------------------------------------------------------------------------------------------------------------------------------------------------------------------------------------------------------------------------------------------------------------------------------------------------------------------------------------------------------------------------------------------------------------------------------------------------------------------------------------------------------------------------------------------------------------------------------------------------------------------------------------------------------------------------------------------------------------------------------------------------------------------------------------------------------PQPGVDPVEAS--IAGESSTATWTVVWTDLLTACDLYRAKAYKVDSVPNSTEQYFAYIAYDIDLFEEGSIANLTASIMGNVFGFKAV--LRLEDMRIPVAYLKTFQGPATGIVVERERMDKFGRPFLGATVKPKLGLSGKNYGRVVYEGLKGGLDFLKDDENINSQPFMRWKERFLYSMEAVNRAVAASGEVKGHYLNVTAATMENMYERAEFAKALGSIIIMIDLVIGYTAIQSMAIWARKNDMILHLHRAGNSTYSRQKEHGMNFRVICKWMRMAGVDHIHAGTVVGKLEGDPLMIKGFYNTLLKSHLEVNLPQGIFFEQDWASLRKVTPVASGGIHCGQMHQLLDYLGIDVVLQFGGGTIGHPDGIQAGATANRVALESMVLARNE--DYVAEGPQILK--AKTCGPLQTALDLWKNITFNYTSTDTADFVETPTANV-----------------------------------------------------------------------------------------------------------------------------------------------------------------------------------------------------------------------------IKSTGISLYFQFPEE--MALPKEADGREFLVNLIDSPGHVDFSSEVTAALRVTDGALVVVDSVEGVCVQTETVLRQALTERIKPVMTINKLDRSFLELQLDAEDMYQNFARIIETANVLMATYQDDALGDVQVYPDKGTVAFSAGLHGWAFTLSRFARMYAKKFGIDADKMSQRLWGDNFFNKKEKKWSKRE--SSGGVRAFCEFIIKPIKKIIELAMSDKVVELEKLLTSLGIVLKPEDKELRQKPLMKRVLQKWLPADQALLEMMVLHLPSPATAQKYRVDTLYEGPLDDVCATAIRNCDPNGPVMLYVSKMVPSSDKGRFIAYGRVFSGTVQSGMKVRIMGPNHVVGTKKDLSIKNIQRTLLMMGRRTDAVESVPCGNTVGLVGLDHFIVKSATLSNLEE--AFPLKDMKYSVSPVVRVAVEPKNPADLPKLVEGLKRLAKSDPLV-QTIMDESGEHVIAGAGELHLEICLKDLQEDFMNGAEIRVSNPVVTFRETIEGIDLPESNGVCLSKSPNKHNRLYVYASPLPENLPEAIDDGKVTPRDEPKARMKMLRDEYGMDEDGAK
050PseuMur  [Pseudolithophyllum muricatum       ] ------------------------------------------------------------------------------------------------------------------------------------------------------------------------------------------------------------------------------------------------------------------------------------------------------------------------------------------------------------------------------------------------------------------------------------------------------------------------------------------------------------------------------------------------------------------------------------------------------------------------------------------------------------------------------------------------------------------------------------------------------------------------------------------------------------------------------------------------------------------------------------------------------------------------------------------------------------------------------------------------------------------------------------------------------------------------------------------------------------------------------------------------------------------------------------------------------------------------------------------------------------------------------------------------------------------------------------------------------------------------------------------------------------------------------------------------------------------------------------------------------------------------------------------------------------------------------------------------------------------------------------------------------------------------------------------------------------------------------------------------------------------------------------------------------------------------------------------------------------------------------------------------------------------------------------------------------------------------------------------------------------------------------------------------------------------------------------------------------------------------------------------------------------------------------------------------------------------------------------------------------------------------------------------------------------------------------------------------------------------------------------------------------------------------------------------------------------------------------------------------------------------------------------------------------------------------------------------------------------------------------------------------------------------------------------------------------------------------------------------------------------------------------------------------------------------------------------------------------------------------------------------------------------------------------------------------------------------------------------------------------------------------------------------------------------------------------------------------------------------------------------------------------------------------------------------------------------------------------------------------------------------------------------------------------------------------------------------------------------------------------------------------------------------------------------------------------------------------------------------------------------------------------------------------------------------------------------------------------------------------------------------------------------------------------------------------------------------------------------------------------------------------------------------------------------------------------------------------------------------------------------------------------------------------------------------------------------------------------------------------------------------------------------------------------------------------------------------------------------------------------------------------------------------------------------------------------------------------------------------------------------------------------------------------------------------------------------------------------------------------------------------------------------------------------------------------------------------------------------------------------------------------------------------------------------------------------------------------------------------------------------------------------------------------------------------------------------------------------------------------------------------------------------------------------------------------------------------------------------------------------------------------------------------------------------------------------------------------------------------------------------------------------------------------------------------------------------------------------------------------------------------------------------------------------------------------------------------------------------------------------------------------------------------------------------------------------------------------------------------------------------------------------------------------------------------------------------------------------------------------------------------------------------------------------------------------------------------------------------------------------------------------------------------------------------------------------------------------------------------------------------------------------------------------------------------------------------------------------------------------------------------------------------------------------------------------------------KDTDVLALFRITPQPGVDPVEASAAIAGESSTATWTVVWTDLLTACDLYRAKAYQVDAVPNSTDQYFAYIAYDIDLFEEGSIANLTASIIGNVFGFKAVKALRLEDMRLPVAYLKTFQGPATGIVVERERMDKFGRPFLGATVKPKLGLSGKNYGRVVYEGLKGGLDFLKDDENINSQPFMRWKERFLYSMEAVNRSVAASGEVKGHYLNVTAATMEDMYERAEFAKALGSIIVMIDLVIGYTAIQSMAIWSRKNDMILHLHRAGNSTYSRQKEHGMNFRVICKWMRMAGVDHIHAGTVVGKLEGDPLMIKGFYNTLLMSHLDVNLPQGIFFEQDWAALRKVTPVASGGIHCGQMHQLLDYLGIDVVLQFGGGTIGHPDGIQAGATANRVALESMVLARNEGRDYVTEGQQILREAAKTCGPLQTALDLWKDITFNYTSTDTADFVETPTANV---------------------------------------------------------------------------------------------------------------------------------------------------------------------------------------------------------------------------------------------------------------------------------------------------------------------------------------------------------------------------------------------------------------------------------------------------------------------------------------------------------------------------------------------------------------------------------------------------------------------------------------------------------------------------------------------------------------------------------------------------------------------------------------------------------------------
049CoraPil  [Corallina spp.                     ] ------AAAAGAAACTAACC-AGGATTCCCCTAGTAGCGGCGAGCGAAGCGGGATG-AGACCAAGATGAAAATCTCCATAGGA-GAATTGTAGTCT--GGGTC-GCCTT-GAGTA------TTCAGTGATCGT--AAGT-----CGCATGGAATTGCGTA-CCGTGGAGGGTGAGAGTCCCGTCCAACGAACAC-AG-GAAT-TTCTCGTACG-AGGCGGCT-TCA--ACCGAGTCGGGTAGCTTGAGAACGCTGCTCTAA--TAGGTGGTAAACTTCATCTAAGTCTAAATACTGGTGGAAGACCGATAGCGAACAA-GTACCGTGAGGGAAAGATGGAAAGCACTTTGAAAAGAGGGTGAAA-AGCACCTGAAACCGCCATGGGGGAAGCGGATTGCA------------------------------------------------------------------------------------------------------------------------------------------TCAGTGAGGATGTCAACAA--AATGATGCGACCCGACCCGTCTTGAAACACGGACCAAGGAGTCTAGCACTACTGCAAGTCGAAGGGTT----AAAACTCA--TGGGCGAAGTGAAAGCGAACAGA-----------------------TTAGGGAGGTGTTG-CGACTT----TGTCAA-AATA-TCCTACCCAGAGCAGTTGTGCTGGGACCCGAAAGATGGTGAACTATGCCGGAATAGGGCAAAGCCAGAGGAAAC-TCTGGTGGAGGCT-CGTAGCGATGCTGACGTGCAAATCGCTCGTCGAATTTGGGTATAGGGGCGAAAGACTAATCGAACCATCTAGTAGCTGGTTCCCTCCGAAGTTTCTCTCAGGATAGCGGGCCGACG--------GGTTGTTT-TGTGTGGTAAAGCGAATGATTAGCGCT-TTTGGGGGTGTAAT-ACCTTCAGTCGATTCTCAAAC-TTTAAATACGCAAG-------AAAGAGGGGTTGCTTAGT-TGAACC-----TCTCTTCTGAAAATG-TCGGCCCTGTGGGCCACTTTTGGTAAGCAGAACTGGCGATATGGGATGAACCATAAGCTTGGTTAAGGCG-TCAAATTGCCCGCTTA--TAGACCCCACAAAAGGTGTTGGTTCATCTAGACAGCA-GGACGGTGGCCATGGAAGTCGGAATCCGCTAAGGAGTGTGTA-ACAACTCACCTGCCGAATGAACTAGCCCTGAAAATGGATGACGCTTAAGCGGGCAGCCGACACCAGGCCGTT---------------TTTGATGAGTAGGAGG-GCGTGGCGGT-TGTTGGGAAGGTT-GAGAC-GCGAGTCTAACTTGGAACGG-CCGCTAGTGCAGATCTTGGTGGTAGTAGCAAATATTCAAGCGAGA----TCCTTGAAGGGCGAAGCGAGGAAGGGTTCCACGCGAACATTGATTGGGCGTGG-GTGAGTCGTACCTAAGCCGGGTGGTAA----------TCGT-TGCGAAAGGGAAGCGGGTTAAAA-TTCCTGCACACGGATGTGGAG-CGGTGACGC--ATTGAGGTGGAGACGTTAGCGGTGGCGCTAGGCAGAGTTGTCTTTTCTGTTTGACCT-----GTGCACGCTGTGGAATCCGATTAT-CGGGAGAAACAGGTGC--TTA-TGGGCAGAGCGTCGGG-GCATCCCCGGCGTCTA-GCACGCCACCGATAGCCCTTGAAAATCCA-----------------------------------------------------------------------------------------------------TCTGCAAT--AATTTCACGCCGTGGCGTACCGATAACCGCATCAGGTCCTCAAGGTGAACAG-CCTCTGCTCTATATGAACAATGCAGGTAAGGGAAGTCGGCAAAATAGACCCGTAACTTTGGGAAAAGGGTTGGCTCT-AGTGGAGTGGAGGAC---------------------------------------------------------------------------------------------------------------------------------------------------------------------G-CCTT---CA-GCATGCT-CCAAACTAGAACTGCAACGGGCAAAGGGAATCCGACTGTTTAATTAAAACAAAGCATTGCGATGGCCGA-GGTCGGTGTAGACGCAATGTGATTTCTGCTCAGTGCTCTGAATGTCAAAGTGAAGAGATTCAAAC-AAGCGCGGGTAAACAGCGGGAGTAACTATGACTCTCTTAAGGTAGCCAAATGCCTCGTCATCTAATTAGTGACGCGCATGAATGGATTAACGAGATTCCTACTGTCCCTATCTGCT-TCTAGCGAAACCACAGCCGAGGGAACGGGCTCGGCGAAATCGGCGGGGAAAGAAGACCCTGTTGAGCTTGACTCTATTCTAATTTTGTGACGCAAGTTAGGAGGTGTAGC-ATAGGTGGGA-----------G-TTACGG-CGCCAATGAAATACCACTACTCTTAATCTTGTTTTACTTACGGCG-TAAGACTGCACGACCTG---------------------------------------------------------------------------------AGCAGCGCGCCAGA-CACATTTAGGAGGGGAGTTTGGCTGGGGCGGCACATCTTCTACAAGACAACGAAGGTGTCCAAAGATGAGCTCAGTGAGAACAGAAATCTCACGTAGCGCAAAAGGGTAAAAGCTTGTTTGATTTTGATTTTCAGTGTGAGTTAAAAACACGAAAGTGTGGCCTATCGATCCTTTC---ACGATTCGAGGTTTGAAGCGAGAGGTGTCAG-AAAAGTTACCACAGGG-ATAACTGGCTTGTGGCGGCCAAGCGTTCATAGCGACGTCGCTTTTTGATCCT-----------------AACCTGGTTGATCCTGCCAGTGGT--ATATGCTTGTCTCAAAGACTAAGCCATGCAAGTCTAA-GTATGAGGA--AATTAAG-ACGAAACTGCGAATGGCTCGGTAAAACAGCAAT-AATTTCTTCGGTGATTA-CTACT---CGGATAATCGTAGTA-ATTCTAGAGCT-AATACGTGCCA-CAATGCTTGGGC----TCAGGCAGTGCCGTTTA-GAT--AACAACACC------TGGTGATTCATAATCGT-CT-TTCGGATCGCG--------------CGACGCACCGTTCAAATTTCTGAC-CTATCAACTTTCGATGGTAAGGTAGTGTCTTACCATGGTGGCAACGGGTAACGGAC-CGTGGGTGCGGGACTCCGGAGAGGGAGCCTGAGAAACGGCTACCACATCCAA-GGAAGGCAGCAGGCGCGTAAATTACCCAATCCAGACTC-TGGGAGGTAGTGACAAGAAATATCAATAGGGGACCCATAAA--GTCTTCTAATTGGAATGAGAACAAGCTAAACAGCT-TATCGAGAATCCAGCAGAGGGCAAGTCTGGTGCCAGCAGCCGCGGTAATTCCAGCTCTGTAAGCGTATACCAAAGTTGTTGCAGTTAAAACGCTCGTAGTCGGACTTTGGCA------------------------------------------------------------------------------------------------------ATTCCGGATGTGTGCGCGTACCACC--TTTTACTGTGAGAAAATTAGAGTGTTCAAAGCAGGCA-ATTGCCGTGAATACATTAGCATGGAATAATAGAATAGGACTC-----TTATTTTGTTGG--T-TTGTTAGGGCTGAGTAATGATTAAGAGGGACAGTTGGGGGCATTTGTATTCAGGCGCTAGAGGTGAAATTCTTAGATTGCTGGAAGACAAACTGCTGCGAAAGCGTCTGCCAAGGATGTTTTCATTGATCAAGAACGAAAGTAAGGGGATCG-AAGACGATCAGATACCGTCGTAGTCTTTACTATAAACGATGAGGACT-GGGGATC--------------------CCGCCCGGCACCCTCCGGGAAACCAAAGTGTTTGCTTTCTGGGGGGAGTATGGTCGCAAGGCTGAAACTTAAAGGAATTGACGGAAGGGCATCACCGGGTGTGGAGCCTGCGGCTTAA-TTTGACTCAACACGGGA-AAACTTACCAGGTCAGGACATAGTGAGGATTGACAGATTGAGAGCTCTTTCTTGATTCTATGGTTGGTGGTGCATGGCCGTTCTTAGTTGGTGGAGTGATTTGTCTGGTTAATTCCGTTAACGAGCGAGACCTGGGCGTGCTAAATAGG----------------------------------------GGCCCTTCTTAGACGGACTGTGG-GC---GTCT--AGTCCACGGAAGCTCCAGGCAATAACAGGTCTGAGATGCCCTTAGATGTTCTGGGCCGCACGCGTGCTACACTGAGTGGATCAGCGGGTCAGGTTGCACGAAAGTGTTTCCTAATC-TTTAAATCCGC-TCGTGATGGGGATTGACGGTTGCAATTTTCCGTCATGAACGAGGAATACCTTGTAAGCGCGGGTCATCATCCCGCGC-TGAATACGTCCCTGCC-CTTTGTACACACCGCC-CGTCGCTCCTACCGA-TTGAGTGGTCCGGTGAGGC-TTTGGGACTCAGTCGAAC-----------------------------------------CTTATCATTTAGAGGAAGGAGAAGTCGTAACAAGGT----IFSAHFGQLAIIFLWLSGMYFHGAKFSNYVAWLSNPTNIKPSAQVVWPIVGQEILNGDVGGGFQGIQVTSGWFQLWRASGITTELELYATAIGGLVMAALMVFAGWFHYHKKAPKLEWFQNVESMMNHHLSGLLGLGCLGWSGHQIHISLPINKLLDSGISPQEIPLPHEFLVNRDLMSQLYP----SFSKGILPFFTLNWTEYSDFLTFKGGLNPVTGGLWLSDTAHHHLALAVLFIIAGHMYRTNWGIGHSMQEILEAHKGPFTGQGHKGLYEILTTSWHAQLAINLAMMGSLSIIVAHHMYAMPPYPYIATDYPTQLSLFTHHMWIGGFCVVGAGAHASIFMVRDYNPAQNYNNVLDRIIRHRDAIISHLNWVCIFLGFHSFGLYIHNDTMRALGRSQDMFSDTAIQLQPIFAQWVQNIHTLAPGNTSPNSLASVSYAFGGEVIAIGNKVAMMPISLGTADFMVHHIHAFTIHVTVLILVKGFLFARNSRLIPDKSNRFCTWITSTENRLYIGWFGVLMIPTLLTATSVFIIAFVAAPPVDIDGIREPVAGSLLYGNNIISGAVIPSSAAIGIHFYPIWEAASLDEWLYNGGPYELIVLHFLLGVCCYIGREWELSYRLGMRPWISVAFTAPVAAAAAVFLVYPIGQGSFSDGMPLGISGTFNFMLVFQAEHNILMHPFHQLGVAGVFGGSLFSAMHGSLVTSSLIRETTENESANNGYKFGQEEETYNIVAAHGYFGRLIFQYASFNNSRSLHFFLGLWPVVGIWFTAMSVSTMAFNLNGFNFNQSVVDSQGRVINTMGYWDPEYVVKDTDVLALFRITPQPGVDPVEASAAIAGESSTATWTVVWTDLLTACDLYRAKAYKVDSVPNSTDQYFAYIAYDIDLFEEGSIANLTASIIGNVFGFKAVKALRLEDMRLPVAYLKTFQGPATGIIVERERMDKFGRPFLGATVKPKLGLSGKNYGRVVYEGLKGGLDFLKDDENINSQPFMRWKERFLYSMEAVNRSVAASGEIKGHYLNVTAATMEEMYERAEFAKALGSIIIMIDLVIGYTAIQSMAIWSRKNDMILHLHRAGNSTYSRQKEHGMNFRVICKWMRMAGVDHIHAGTVVGKLEGDPLMIKGFYNTLLMSHLDVNLPQGIFFEQDWAALRKVTPVASGGIHCGQMHQLLDYLGDDVVLQFGGGTIGHPDGIQAGATANRVALESMVLARNEGRDFVAEGPQILREAAKTCGPLQTALDLWKDITFNYTSTDTADFVETPTANV---------------CISLLIRMELAQPGNNLLLGNHQIYNVLITAHAILMIFFLVMPVMIGGFGNWLVPIMIGSPDMAFPRLNNISFWLLPPALFLLLTSSLVEVGVGTGWTVYPPLSSIQSHSGAAVDLAIFSLHIAGASSILGAVNFISTILNMRNPGQSMYRMPLFVWSILVTALLLLLAVPVLAGAITML--------------------------IKSTGISLYFQFPEE--LPLPKEAYGREFLVNLIDSPGHVDFSSEVTAALRVTDGALVVVDSVEGVCVQTETVLRQALTERIKPVMTINKLDRSFLELQLDPEDMYQNFSRIIETANVLMSTYQDDELGDVQVYPDNGTVAFSAGLHGWAFTLNRFARMYAKKFGIEHQKMTARLWGDNFFNRKEKKWSKRE--SSGGVRAFCEFIIKPIKKIIELAMSDKVPELEKLLTSLGIKLTTEEKELRQKPLMKRVLQKWLPADQALLEMMVLHLPSPATAQKYRADTLYLGPLDDKVCTAIRNCDPNGPLMLYVSKMVPSTDKGRFIAYGRVFSGTVRAGMKFRIMGPNHIHGTKKDLSIKNVQRTLLMMGRRTDAVESVPCGNIVGLVGLDQFIVKSGTISDVEE--AYPLKDMKYSVSPVVRVAVEPKNPADLPKLVEGLKRLSKSDPLV-MCITEESGEHVIAGAGELHLEICLKDLKEDFMNGAEIIVSNPVVTFRETIEGIEDPESNGICLAKSPNKHNRLYVYASPLPDNLPDAIDDGKVTPRDEPKARMKMLRDEFGMDEDGAK
536.Jania   [Jania sagittata                    ] CGGAGGAAAAGAAACTAACC-AGGATTCCCTCAGTAGCGGCGAGCGAAGCGGGAAG-AGACCAAGATGAAAATCTCCCTAGGA-GAATTGTAGTC---TGAATTGTCTT-GAGTA------TTCAGTAAGCGT--AAGT-----CGCATGGAATTGCGTA-CCGTGGAGGGTGAGAGTCCCGTCCAGCGTTTAC-AG-GAAT-TTCTCGTACG-AGGCAATT-TCA--ACCGAGTCGGGTAGCTTGAGAACGCTGCTCTAA--TAGGTGGTAAACTTCATCTAAGTCTAAATACTGGTGGAAGACCGATAGTGAACAA-GTACCGTGAGGGAAAGATGGAAAGCACTTTGAAAAGAGGGTGAAA-AGTACCTGAAACTGCCACGGGGGAAGCGGATTGCGTGAGTGTTGTCTATTGATGTTCAGCTCGTTACTTTTTTTGAGTGGCGAGTGTATTCATCGTAGGCTGTGTTGGCATGGCTGTT-TGGTTTTGGATTTTGCAAAGCTAAATGGTGAGGGGTCCCTGCA-----------AAGGTGAGGATGTCAACAA--AATAACGCGACCCGACCCGTCTTGAAACACGGACCAAGGAGTCTAGCACTACTGCGAGTCGAAGGGTTTT--TAAACCTA--GAGGCACAGTGAAAGCG-AACAT-TGGGAAATCAA----TTACAGATTAGGGAGGTGTTG-CGACGT----TGTCAA-AATA-TCCTACCCAGAGCAATAGTGCTGGGACCCGAAAGATGGTGAACTATGCCGGAATAGGGCAAAGCCAGAGGAAAC-TCTGGTGGAGGCT-CGTAGCGATGCTGACGTGCAAATCGCTCGTCGAATTTGGGTATAGGGGCGAAAGACTAATCGAACCATCTAGTAGCTGGTTCCCTCCGAAGTTTCTCTCAGGATAGCGGGCCGACG---ATGTGGGTTGTTT-TGTGTGGTAAAGCGAATGATTAGCGTA-TTTGGGGGAGTAAT-TCCTTCAGTCGATTCTCAAAC-TTTAAATACGCAAGAAAGA----GATGGTTGCTTG---ATTGAACC-T--CTCTATAT-GAAAACG-TCGGCCCTGTGGGCCACTTTTGGTAAGCAGAACTGGCGATATGGGATGAACCATAAGCTTGGTTAAGGCG-TCAAATTGCCCGCTTA--TAGATCCCACAAAAGGTGTTGGTTCATCTAGACAGCA-GGACGGTGGCCATGGAAGTCGGAATCCGCTAAGGAGTGTGTA-ACAACTCACCTGCCGAATGAACTAGCCCTGAAAATGGATGACGCTTAAGCGGGCAGCCGACACCAGGCCGTTTTTGTAAGATGTGACAAAAATGAGTAGGAGG-GCGTGGTGGTCATGTTGCGAAGGG-TGAGACGCGAGTC-TACCTGAAACGG-TCACTAGTGCAGATCTTGGTGGTAGTAGCAAATATTCAAGCGAGA----TCCTTGAAGGGCGAAGCGAGGAAGGGTTCCACGCGAACATTGATTGGGCGTGG-GTGAGTCGTTCCTAAGCCGGGTGGTAATCGTTCTTCG-ATC-GGCGAAAGGGAAGCGGGTTAAAATTCCTGCACACGGATGTGAAAG-CGGTGACGCAAATTGAGATGGAGACGTTAGCGGTGGCGCTGGGCAGAGTTGTCTTTTCTGTTTGACCTGTGAG-TGCACACTGTGGAATCCGATTAT-CGGGAGAAACAGGTGC--TGA-TGGGCAGAGCGTCGGG-GCATTCCCGGCGTCCA-GAACGCCACCGATAGCCCTTGAAAATCCA-------------------------------------------TCTGCAACAATTT------------------------------------------------------TATTTTCACGCCGTGGCGTACCGATAACCGCATCAGGTCCTCAAGGTGAACAG-CCTCTGCTCAATATGAACAATGCAGGTAAGGGAAGTCGGCAAAATAGACCCGTAACTTTGGGAAAAGGGTTGGCTCT-AGTGGAGTGGAGGAT------------------------------------------------TTTTAAATGGTGAGTATGGTTCTGG---------CACTTTGCTGAATTGGATAGGCTAAACTGAGTGCAAACTCGGTTTTCGGCCCGTCTGAATCGGCTTAGTGTCTTGGGGCTGTACGCTCCGCCTTCAGCATACTCCAAACTAGAACTGCAACGGGCAAAGGGAATCCGACTGTTTAATTAAAACAAAGCATTGCGATGGCCGA-GGTCGGTGTAGACGCAATGTGATTTCTGCTCAGTGCTCTGAATGTCAAAGTGAAGAGATTCAAAC-AAGCGCGGGTAAACAGCGGGAGTAACTATGACTCTCTTAAGGTAGCCAAATGCCTCGTCATCTAATTAGTGACGCGCATGAATGGATTAACGAGATTCCTACTGTCCCTATCTGCT-TCTAGCGAAACCACAGCCGAGGGAACGGGCTCGGCAAAATCGGCGGGGAAAGAAGACCCTGTTGAGCTTGACTCTATTCTAATTTTGTGACGCAAGTTAGGAGGTGTAGC-ATAGGTGGGA-----------GACTTTTGTCGACAATGAAATACCACTACTCTTAATCTTGTTTTACTTACGGCG-TCAAACTGC---ACGACCATTTTTCGGTC--------TATTTTGGCATCAACTTGGATTTTAGCACACTTG-------------TGTGT-TACCGAGGAGCAGCGCGCCAGA-CACATTTAGGAGGGGAGTTTGGCTGGGGCGGCACATCTTCTACAAGACAACGAAGGTGTCCAAAGATGAGCTCAGTGAGAACAGAAATCTCACGTAGCGCAAAAGGGTAAAAGCTTGTTTGATTTTGATTTTCAGTGTGAGTTAAAAACACGAAAGTGTGGCCTATCGATCCTTTC---ACGATTCGAGGTTTGAAGCGAGAGGTGTCAG-AAAAGTTACCACAGGG-ATAACTGGCTTGTGGCGGCCAAGCGTTCATAGCGACGTCGCTTTTTGATCCT-------------------------------------TGGT--ATATGCTTGTCTCAAAGACTAAGCCATGCAAGTCTAA-GTATGAGGA-ATAATCAACACGAAACTGCGAATGGCTCGGTAAAACAGCAAT-AATTTCTTCGGTGAT-T-TTACTACTCGGATAACCGTAGTA-ATTCTAGAGCT-AATACGTGCAA--AAATGGGGTTC-----GCCTCAGTGCCGTTTA-GAT--AACAACACCAACATTTGGTGATTCATAATCGT-CT-TTCGGATCGCA----ACATTAGTTGCGACACACCGTTCGAATTTCTGAC-CTATCAACTTTCGATGGTAAGGTAGTGTCTTACCATGGTGGCAACGGGTAACGGAC-CGTGGGTGCGGGACTCCGGAGAGGGAGCCTGAGAAACGGCTACCACATCCAA-GGAAGGCAGCAGGCGCGTAATTTACCCAATTCTGACTC-AGAGAGGTAGTGACAAGAAATATCAATAGGGGACCCTATGG--GTCTTCTAATTGGAATGAGAACAAGCTAAACAGCT-TATCGAGAATCCAGCAGAGGGCAAGTCTGGTGCCAGCAGCCGCGGTAATTCCAGCTCTGTAAGCGTATACCAAAGTTGTTGCAGTTAAAACGCTCGTAGTCGGATTTTGGGA-ATTCCGGATGTGTGCGCGTCGTGCGCGCACTTTGCGGGGATTTCTTTTGTGGGCATGCGTGGGATGAGGCAAC-------------------------TTTATTGTTGAACGTCCCTACGCAACCACTCTTTACTGTGAGAAAATTAGAGTGTTCAAAGCAGGCA-ATTGCCGTGAATACATTAGCATGGAATAATAGAATAGGACTCTG-TCTTATTTTGTTGG--T-TTGTTAATTCGGAGTGATGATTAAGAGGGACAGTTGGGGGCATTTGTATTTCGGCGCTAGAGGTGAAATTCTTAGATTGCCGAAAGACAAACTGCTGCGAAAGCGTCTGCCAAGGATGTTTTCATTGATCAAGAACGAAAGTAAGGGGATCG-AAGACGATCAGATACCGTCGTAGTCTTTACTATAAACGATGAGGACT-GGGGATCGGGCGAGGAATTACGATGACCCGCCCGGCACCCTCCGGGAAACCAAAGTGTTTGCTTTCTGGGGGGAGTATGGTCGCAAGGCTGAAACTTAAAGGAATTGACGGAAGGGCATCACCGGGTGTGGAGCCTGCGGCTTAA-TTTGACTCAACACGGGA-AAACTTACCAGGTCAGGACATAGTGAGGATTGACAGATTGAGAGCTCTTTCTTGATTCTATGGTTGGTGGTGCATGGCCGTTCTTAGTTGGTGGAGTGATTTGTCTGGTTAATTCCGTTAACGAGCGAGACCTGGGCGTGCTAAATAGGGGCTATTACCA-----TTTTGGTAGTACGTT---------TCCCCTTCTTAGACGGACTGTGG-GC---GTCT--AGTCCACGGAAGCTCCAGGCAATAACAGGTCTGAGATGCCCTTAGATGTTCTGGGCCGCACGCGTGCTACACTGAGTGGATCAGCGGGTCAGGTTGCACGAGAGTGTTTCCTAATC-TTTAAATCCGC-TCGTGATGGGGATTGACGGTTGCAATTTTCCGTCATGAACGAGGAATACCTTGTAAGCGCGGGTCATCATCCCGCGC-TGAATACGTCCCTGCC-CTTTGTACACACCGCC-CGTCGCTCCTACCGA-TTGAGTGGTCCGGTGAGGC-TTTCGGATTGCGATAGAAAGAGCGTTTCCGCTCGTTCTGTTGTGAGAAGTCAGTCGAACCTTATCATTTAGAGGAAGGAGAAGTCGTAACAAGGTTTCCIFSAHFGQLAIIFLWLSGMYFHGAKFSNYVAWLSNPINIKPSAQVVWPIVGQEILNGDVGGGFQGIQVTSGWFQLWRASGITSELQLYMTALGGLLMAALMVFAGWFHYHKKAPKLEWFQNVESMMNHHLAGLLGLGCLSWSGHQIHISLPINKLLDSGISPQEIPLPHEFLINRELISQLYP----SFNKGILPFFTLNWSEYSDFLTFKGGLNPVTGGLWLSDTAHHHLALAVLFIIAGHMYRTNWGIGHSMQEILEAHKGPFTGQGHKGLYEILTTSWHAQLAINLAMLGSLSIIVAHHMYAMPPYPYIATDYPTQLSLFTHHMWIGGFCIVGAGAHASIFMVRDYNPAQNYNNVLDRIIRHRDAIISHLNWVCIFLGFHSFGLYIHNDTMRALGRSQDMFSDTAIQLQPIFAQWVQSIHTLAPGNTSPNSLASVSYAFGGDVVSIGNKVAIMPISLGTADFMVHHIHAFTIHVTVLILVKGFLFARNSRLIPDKANRFCTWITSTENRLYIGWFGVLMIPTLLTATSVFIIAFVAAPPVDIDGIREPVAGSLLYGNNIISGAIIPSSAAIGIHFYPIWEAASLDEWLYNGGPYELIVLHFLLGVCCYIGREWELSYRLGMRPWISVAFTAPVAAAAAVFLIYPIGQGSFSDGMPLGISGTFNFMLVFQAEHNILMHPFHQLGVAGVFGGSLFSAMHGSLVTSSLIRETTENESANNGYKFGQEEETYNIVAAHGYFGRLIFQYASFNNSRSLHFFLGLWPVVGIWFTAMSVSTMAFNLNGFNFNQSVVDSQGRVINT--YWDPEYVVKDTDVLALFRITPQPGVDPVEASAAIAGESSTATWTVVWTDLLTACDLYRAKAYKVDAVPNSTEQYFAYIAYDIDLFEEGSIANLTASIIGNVFGFKAVKALRLEDMRLPVAYLKTFQGPATGIIVERERMDKFGRPFLGATVKPKLGLSGKNYGRVVYEGLKGGLDFLKDDENINSQPFMRWKERFLYSMEAVNRSVAASGEVKGHYLNVTAATMEDMYERAEFAKALGSIIVMIDLVIGYTAIQTMAIWARKNDMILHLHRAGNSTYSRQKEHGMNFRVICKWMRMAGVDHIHAGTVVGKLEGDPLMIKGFYNTLLMSHLDVNLPQGIFFEQDWASLRKVTPVASGGIHCGQMHQLLDYLGNDVVLQFGGGTIGHPDGIQAGATANRVALEAMVLARNEGRDYVTEGPQILREAAKTCGPLQTALDLWKDITFNYTSTDTAD---------TLYLIFGAFSGVIGACVSMLIRMELAQPGNNLLLGNHQVYNVLITAHGVLMIFFLVMPVMIGGFGNWFVPIMIGSPDMAFPRLNNISFWLLPPALCLLLASSIVEVGVGTGWTVYPPLSSIQSHSGGAVDLAIFSLHIAGASSILGAVNFISTILNMRNPGQSMYRMPLFVWSIFITAFLLLLAVPVLAGAITMLLTDRNFNTSFFDPAGGGDPILYQHLF-KSTGISLFFQFPEE--LPLPKEADGREFLVNLIDSPGHVDFSSEVTAALRVTDGALVVVDSVEGVCVQTETVLRQALTERIKPVMTINKLDRSFLELQLEPEDMYQNFSRIIETANVLMATYQDEALGDVTVYPDKGTVAFSAGLHGWAFTLNRFARMYAKKFGTEVEKMTARLWGDNFFVRKEKKWSKRA--SSGGVRAFCEFIIKPIKKIIELAMADKVLELEKLLVSLDIKLTTEDKELRQKPLMKRVLQKWLPADQALLEMMVLHLPSPAVAQRYRADTLYEGPLDDECCTAIRNCDPKGPLMLYVSKMVPSSDKGRFIAYGRVFSGTVRSGMKVRIMGPNHVFGTKKDLAIKNVQRTLLMMGRRTDAVESVPCGNTVGLVGLDQFIVKSGTLSNADT--AYPLKDMKYSVSPVVRVAVEPKNPADLPKLVEGLKRLSKSDPLV-QCIMAESGEHIVAGAGELHLEICIKDLQEDFMNGAEIRVSNPVVTFRETIEGIDDPESNGICLAKSPNKHNRLYVYASPLPEGLPEAIDEGKVTPRDEPKARMKMLRDEFRMDEDGAK
[truncated: 324,482 more chars]
